# Supplementary material for: RNA-seq Transcriptome Analysis of Panax japonicus, and Its Comparison with Other Panax Species to Identify Potential Genes Involved in the Saponins Biosynthesis
Source: Front Plant Sci. 2016 Apr 12;7:481. doi: 10.3389/fpls.2016.00481 (PMC4828455; doi:10.3389/fpls.2016.00481)
Supplement: TABLE S2 — List of KEGG pathways and assigned unigenes from the P. japonicus transcriptome assembly. [file Table_2.XLSX]

## Sheet: kEGG DATA
Pathway	Seqs in Pathway	Enzyme	Ezyme ID	Seqs of Enzyme	Seqs	Pathway ID
alpha-Linolenic acid metabolism	500	dehydratase	ec:4.2.1.92	18	TR42680|c0_g1_i1, TR43726|c0_g1_i1, TR54028|c1_g1_i1, TR57604|c0_g1_i1, TR42680|c1_g1_i2, TR43726|c0_g1_i2, TR61060|c0_g1_i1, TR81966|c0_g1_i1, TR61060|c0_g1_i2, TR43963|c0_g1_i2, TR59455|c1_g1_i3, TR43963|c0_g1_i1, TR43963|c0_g2_i1, TR75472|c0_g1_i1, TR22107|c0_g1_i1, TR81136|c0_g1_i1, TR59455|c1_g1_i1, TR59455|c1_g1_i2	map00592
alpha-Linolenic acid metabolism	500	A2	ec:3.1.1.4	29	TR45366|c0_g1_i2, TR59317|c0_g1_i1, TR56622|c0_g1_i2, TR30610|c0_g1_i1, TR56622|c0_g1_i1, TR56447|c0_g3_i1, TR45366|c0_g1_i1, TR56447|c0_g3_i2, TR58649|c0_g1_i1, TR68788|c0_g2_i1, TR30688|c0_g1_i1, TR43344|c0_g1_i1, TR84321|c0_g1_i1, TR56447|c0_g2_i1, TR58689|c1_g1_i3, TR34753|c0_g1_i1, TR58689|c1_g1_i4, TR68788|c0_g1_i2, TR58689|c1_g1_i2, TR68788|c0_g1_i1, TR68788|c0_g1_i3, TR68788|c0_g3_i1, TR6…	map00592
alpha-Linolenic acid metabolism	500	cyclase	ec:5.3.99.6	6	TR85635|c0_g1_i1, TR47188|c0_g1_i1, TR57266|c0_g2_i2, TR57266|c0_g2_i1, TR94724|c0_g1_i1, TR57266|c0_g2_i3	map00592
alpha-Linolenic acid metabolism	500	dehydrogenase	ec:1.1.1.1	94	TR43268|c0_g1_i2, TR43268|c0_g1_i1, TR27381|c0_g1_i1, TR33382|c1_g1_i1, TR8945|c0_g2_i1, TR75671|c0_g1_i1, TR59910|c0_g1_i1, TR66852|c0_g2_i1, TR78790|c0_g1_i1, TR58546|c1_g3_i1, TR81627|c0_g1_i1, TR58546|c1_g3_i2, TR48588|c1_g1_i1, TR51492|c0_g2_i1, TR77456|c0_g1_i1, TR66852|c0_g2_i2, TR55924|c1_g2_i1, TR27234|c0_g1_i1, TR61864|c2_g1_i3, TR56606|c0_g2_i1, TR61864|c2_g1_i2, TR61864|c2_g1_i1, TR62…	map00592
alpha-Linolenic acid metabolism	500	reductase	ec:1.3.1.42	37	TR62496|c2_g1_i4, TR62496|c2_g1_i3, TR81633|c0_g1_i1, TR62496|c2_g1_i2, TR67799|c0_g1_i1, TR62496|c2_g1_i1, TR45513|c0_g1_i1, TR62496|c2_g1_i8, TR65151|c0_g2_i1, TR42949|c0_g2_i1, TR62496|c2_g1_i11, TR62496|c2_g1_i10, TR34453|c0_g1_i1, TR45513|c0_g1_i3, TR53006|c0_g4_i1, TR45513|c0_g1_i2, TR22796|c0_g1_i1, TR45513|c0_g1_i4, TR54446|c0_g1_i1, TR67799|c0_g1_i2, TR49525|c0_g1_i1, TR65151|c0_g1_i2, T…	map00592
alpha-Linolenic acid metabolism	500	oxidase	ec:1.3.3.6	81	TR67461|c0_g1_i4, TR54971|c0_g1_i1, TR67461|c0_g1_i5, TR67461|c0_g1_i2, TR67461|c0_g1_i3, TR67461|c0_g1_i8, TR56042|c0_g2_i1, TR67461|c0_g1_i9, TR67461|c0_g1_i6, TR67461|c0_g1_i7, TR67461|c0_g1_i1, TR62289|c0_g2_i1, TR68128|c1_g3_i1, TR67142|c0_g1_i1, TR25835|c0_g1_i1, TR68128|c2_g1_i1, TR40599|c0_g1_i1, TR48926|c0_g2_i1, TR56837|c0_g1_i1, TR57647|c0_g1_i1, TR56837|c0_g1_i2, TR78575|c0_g1_i1, TR5…	map00592
alpha-Linolenic acid metabolism	500	C-acyltransferase	ec:2.3.1.16	42	TR83008|c0_g1_i1, TR24831|c0_g2_i1, TR13017|c0_g1_i1, TR19712|c0_g1_i1, TR60240|c1_g1_i1, TR54322|c0_g1_i1, TR18094|c0_g2_i1, TR61952|c0_g2_i1, TR18094|c0_g2_i2, TR54322|c1_g2_i2, TR54322|c1_g2_i1, TR4902|c0_g1_i1, TR57278|c0_g1_i1, TR57278|c0_g1_i2, TR31181|c0_g2_i1, TR7329|c0_g1_i1, TR5818|c0_g1_i1, TR69336|c0_g1_i1, TR75667|c0_g1_i1, TR79935|c0_g1_i1, TR24831|c0_g1_i1, TR13017|c0_g2_i1, TR6195…	map00592
alpha-Linolenic acid metabolism	500	13S-lipoxygenase	ec:1.13.11.12	50	TR32683|c0_g1_i1, TR66641|c1_g1_i3, TR66641|c1_g1_i2, TR66641|c1_g1_i1, TR21835|c0_g1_i1, TR15873|c0_g1_i1, TR15000|c0_g1_i1, TR15873|c0_g1_i2, TR31012|c0_g2_i1, TR53266|c0_g2_i1, TR51249|c0_g1_i1, TR64549|c1_g4_i2, TR64549|c1_g4_i3, TR64549|c1_g4_i4, TR64549|c1_g4_i5, TR64549|c1_g4_i1, TR68575|c0_g1_i2, TR53266|c0_g1_i1, TR68575|c0_g1_i1, TR26102|c0_g1_i1, TR68575|c0_g1_i4, TR68575|c0_g1_i3, TR8…	map00592
alpha-Linolenic acid metabolism	500	A1	ec:3.1.1.32	48	TR67290|c1_g1_i5, TR67290|c1_g1_i6, TR78058|c0_g1_i1, TR7486|c0_g1_i1, TR67290|c1_g1_i3, TR67290|c1_g1_i4, TR67290|c1_g1_i9, TR85686|c0_g1_i1, TR67290|c1_g1_i7, TR67290|c1_g1_i8, TR61302|c0_g1_i1, TR49568|c0_g1_i1, TR57677|c0_g1_i1, TR92270|c0_g1_i1, TR64809|c2_g1_i4, TR64809|c2_g1_i3, TR64809|c2_g1_i2, TR64809|c2_g1_i1, TR13505|c0_g2_i1, TR33607|c0_g1_i1, TR57127|c0_g1_i1, TR14155|c0_g2_i1, TR67…	map00592
alpha-Linolenic acid metabolism	500	hydratase	ec:4.2.1.17	90	TR52291|c0_g1_i1, TR71380|c0_g1_i1, TR52291|c0_g1_i2, TR66556|c0_g1_i4, TR52095|c0_g1_i3, TR60535|c0_g1_i5, TR66556|c0_g1_i3, TR66556|c0_g1_i2, TR60535|c0_g1_i3, TR56575|c0_g2_i1, TR46182|c0_g1_i1, TR60535|c0_g1_i4, TR56575|c0_g2_i2, TR60535|c0_g1_i1, TR60535|c0_g1_i2, TR16231|c0_g3_i1, TR66785|c0_g2_i1, TR45849|c1_g1_i1, TR51650|c0_g1_i3, TR66785|c0_g2_i2, TR51650|c0_g1_i2, TR51650|c0_g1_i1, TR6…	map00592
alpha-Linolenic acid metabolism	500	O-methyltransferase	ec:2.1.1.141	8	TR52822|c0_g1_i1, TR52822|c0_g1_i2, TR66484|c2_g1_i2, TR10071|c0_g1_i1, TR55919|c0_g1_i1, TR55377|c1_g3_i1, TR62312|c0_g2_i6, TR66484|c2_g1_i1	map00592
Linoleic acid metabolism	255	A2	ec:3.1.1.4	29	TR45366|c0_g1_i2, TR59317|c0_g1_i1, TR56622|c0_g1_i2, TR30610|c0_g1_i1, TR56622|c0_g1_i1, TR56447|c0_g3_i1, TR45366|c0_g1_i1, TR56447|c0_g3_i2, TR58649|c0_g1_i1, TR68788|c0_g2_i1, TR30688|c0_g1_i1, TR43344|c0_g1_i1, TR84321|c0_g1_i1, TR56447|c0_g2_i1, TR58689|c1_g1_i3, TR34753|c0_g1_i1, TR58689|c1_g1_i4, TR68788|c0_g1_i2, TR58689|c1_g1_i2, TR68788|c0_g1_i1, TR68788|c0_g1_i3, TR68788|c0_g3_i1, TR6…	map00591
Linoleic acid metabolism	255	acid dehydrogenase	ec:1.14.99.33	48	TR43683|c0_g1_i1, TR58830|c2_g1_i5, TR65873|c0_g1_i1, TR65873|c0_g1_i2, TR48910|c0_g1_i1, TR61572|c3_g1_i1, TR58830|c2_g1_i3, TR56398|c0_g1_i1, TR58830|c2_g1_i2, TR56398|c0_g1_i2, TR65873|c2_g1_i1, TR58137|c1_g1_i1, TR59439|c0_g1_i1, TR67957|c4_g2_i3, TR59439|c0_g1_i3, TR67957|c4_g2_i6, TR65947|c0_g1_i1, TR61093|c0_g1_i1, TR61572|c4_g1_i2, TR67957|c4_g2_i7, TR61572|c4_g1_i1, TR67957|c4_g2_i8, TR6…	map00591
Linoleic acid metabolism	255	monooxygenase	ec:1.14.14.1	128	TR42398|c0_g3_i1, TR68447|c1_g2_i2, TR1100|c0_g2_i1, TR68447|c1_g2_i1, TR24632|c0_g2_i1, TR24767|c0_g1_i1, TR38499|c0_g1_i1, TR24078|c0_g1_i1, TR65399|c0_g2_i1, TR10500|c0_g1_i1, TR92650|c0_g1_i1, TR50879|c0_g2_i2, TR50879|c0_g2_i1, TR63988|c0_g1_i1, TR42001|c0_g2_i1, TR22213|c0_g1_i1, TR10825|c0_g1_i1, TR51171|c0_g1_i3, TR25397|c0_g1_i1, TR84208|c0_g1_i1, TR52809|c1_g1_i2, TR52809|c1_g1_i1, TR51…	map00591
Linoleic acid metabolism	255	13S-lipoxygenase	ec:1.13.11.12	50	TR32683|c0_g1_i1, TR66641|c1_g1_i3, TR66641|c1_g1_i2, TR66641|c1_g1_i1, TR21835|c0_g1_i1, TR15873|c0_g1_i1, TR15000|c0_g1_i1, TR15873|c0_g1_i2, TR31012|c0_g2_i1, TR53266|c0_g2_i1, TR51249|c0_g1_i1, TR64549|c1_g4_i2, TR64549|c1_g4_i3, TR64549|c1_g4_i4, TR64549|c1_g4_i5, TR64549|c1_g4_i1, TR68575|c0_g1_i2, TR53266|c0_g1_i1, TR68575|c0_g1_i1, TR26102|c0_g1_i1, TR68575|c0_g1_i4, TR68575|c0_g1_i3, TR8…	map00591
Aminoacyl-tRNA biosynthesis	588	ligase	ec:6.1.1.6	25	TR66984|c1_g1_i9, TR66984|c1_g1_i8, TR64213|c0_g1_i1, TR66984|c1_g1_i3, TR66984|c1_g1_i2, TR66984|c1_g1_i1, TR66984|c1_g1_i7, TR66984|c1_g1_i6, TR66984|c1_g1_i5, TR56446|c0_g1_i2, TR66984|c1_g1_i4, TR56446|c0_g1_i1, TR52660|c0_g1_i1, TR27776|c0_g1_i1, TR64213|c0_g1_i3, TR64213|c0_g1_i2, TR66984|c1_g1_i11, TR64213|c0_g1_i4, TR3377|c0_g2_i1, TR54923|c0_g1_i2, TR54923|c0_g1_i1, TR66984|c1_g1_i10, TR…	map00970
Aminoacyl-tRNA biosynthesis	588	ligase	ec:6.1.1.7	44	TR65147|c0_g3_i1, TR22749|c0_g1_i1, TR84677|c0_g1_i1, TR22749|c0_g3_i1, TR70011|c0_g1_i1, TR60242|c0_g1_i1, TR63769|c2_g3_i5, TR63769|c2_g3_i6, TR61570|c1_g8_i1, TR63769|c2_g3_i7, TR64846|c0_g1_i1, TR63769|c2_g3_i2, TR64846|c0_g1_i3, TR63769|c2_g3_i4, TR64846|c0_g1_i2, TR65147|c0_g1_i5, TR65147|c0_g1_i6, TR65147|c0_g1_i3, TR65147|c0_g1_i1, TR65147|c0_g1_i2, TR73846|c0_g1_i1, TR65147|c0_g2_i1, TR3…	map00970
Aminoacyl-tRNA biosynthesis	588	ligase	ec:6.1.1.9	30	TR67622|c0_g1_i5, TR67622|c0_g1_i6, TR67622|c0_g1_i1, TR659|c0_g1_i1, TR67622|c0_g1_i2, TR67622|c0_g1_i3, TR67622|c0_g1_i4, TR87046|c0_g1_i1, TR33827|c0_g1_i1, TR66611|c0_g1_i1, TR47636|c0_g2_i1, TR54802|c0_g2_i1, TR54802|c0_g4_i1, TR66611|c0_g1_i4, TR66883|c3_g2_i9, TR66611|c0_g1_i3, TR635|c0_g1_i1, TR66611|c0_g1_i2, TR66883|c3_g2_i5, TR66883|c3_g2_i8, TR66883|c3_g2_i2, TR66883|c3_g2_i1, TR66883…	map00970
Aminoacyl-tRNA biosynthesis	588	ligase	ec:6.1.1.2	19	TR60974|c2_g2_i2, TR67700|c1_g1_i1, TR60974|c2_g2_i1, TR67700|c1_g1_i2, TR67700|c1_g1_i3, TR67700|c1_g1_i4, TR67700|c1_g1_i5, TR67700|c1_g1_i6, TR60974|c2_g2_i4, TR67700|c1_g1_i7, TR60974|c2_g2_i3, TR67700|c1_g1_i8, TR48369|c0_g1_i1, TR55684|c0_g1_i1, TR48369|c0_g1_i3, TR48369|c0_g1_i2, TR23414|c0_g1_i1, TR10766|c0_g2_i1, TR10766|c0_g1_i1	map00970
Aminoacyl-tRNA biosynthesis	588	ligase	ec:6.1.1.3	27	TR67410|c0_g4_i3, TR67410|c0_g4_i4, TR66669|c0_g1_i1, TR67410|c0_g4_i1, TR66669|c0_g1_i2, TR67410|c0_g4_i2, TR67410|c0_g4_i5, TR60947|c2_g1_i1, TR56797|c0_g1_i1, TR41281|c0_g1_i1, TR56797|c0_g1_i2, TR66669|c0_g2_i4, TR67410|c0_g3_i2, TR66669|c0_g2_i5, TR67410|c0_g3_i3, TR66669|c0_g2_i2, TR67410|c0_g1_i1, TR66669|c0_g2_i3, TR67410|c0_g3_i1, TR54554|c0_g1_i1, TR54554|c0_g1_i2, TR66669|c0_g2_i1, TR6…	map00970
Aminoacyl-tRNA biosynthesis	588	ligase	ec:6.1.1.4	16	TR65147|c0_g2_i1, TR65147|c0_g3_i1, TR67941|c0_g2_i1, TR34278|c0_g1_i1, TR63769|c2_g3_i7, TR65396|c0_g1_i1, TR67941|c0_g2_i3, TR67941|c0_g2_i2, TR65147|c0_g1_i5, TR65147|c0_g1_i6, TR65147|c0_g1_i3, TR65147|c0_g1_i4, TR65147|c0_g1_i1, TR65147|c0_g2_i3, TR65147|c0_g1_i2, TR65147|c0_g2_i2	map00970
Aminoacyl-tRNA biosynthesis	588	ligase	ec:6.1.1.5	40	TR19482|c0_g1_i1, TR60083|c0_g1_i4, TR60083|c0_g1_i3, TR60083|c0_g1_i2, TR6212|c0_g1_i1, TR60083|c0_g1_i1, TR45455|c1_g3_i1, TR45455|c1_g1_i1, TR68802|c1_g5_i1, TR47968|c0_g1_i1, TR68802|c1_g3_i1, TR68802|c1_g3_i2, TR11503|c0_g1_i1, TR6113|c0_g1_i1, TR17202|c0_g1_i1, TR68802|c1_g1_i2, TR68802|c1_g1_i1, TR54858|c0_g1_i4, TR54858|c0_g1_i3, TR54858|c0_g1_i2, TR54858|c0_g1_i1, TR19482|c0_g2_i1, TR650…	map00970
Aminoacyl-tRNA biosynthesis	588	ligase	ec:6.1.1.1	23	TR72275|c0_g1_i1, TR68511|c1_g1_i7, TR88654|c0_g1_i1, TR68511|c1_g1_i3, TR68139|c0_g2_i1, TR68511|c1_g1_i2, TR68511|c1_g1_i5, TR31875|c0_g1_i1, TR68511|c1_g1_i1, TR68511|c1_g3_i1, TR68139|c0_g2_i6, TR66104|c0_g1_i1, TR66104|c0_g1_i2, TR68139|c0_g2_i4, TR66788|c0_g2_i1, TR68139|c0_g2_i5, TR66788|c0_g2_i2, TR68139|c0_g1_i1, TR68139|c0_g2_i2, TR66788|c0_g2_i3, TR68139|c0_g1_i2, TR68139|c0_g2_i3, TR6…	map00970
Aminoacyl-tRNA biosynthesis	588	synthase (glutamine-hydrolysing)	ec:6.3.5.7	27	TR20541|c0_g1_i1, TR47779|c0_g1_i1, TR68180|c2_g7_i3, TR68180|c2_g7_i2, TR68180|c2_g7_i1, TR54912|c0_g1_i4, TR54912|c0_g1_i3, TR9243|c0_g2_i1, TR47779|c0_g1_i2, TR47779|c0_g1_i3, TR54912|c0_g1_i2, TR54912|c0_g1_i1, TR58907|c0_g1_i1, TR49564|c0_g1_i1, TR20541|c0_g2_i1, TR58448|c0_g3_i4, TR58448|c0_g3_i3, TR49564|c0_g1_i2, TR58907|c1_g1_i2, TR58907|c1_g1_i3, TR58907|c1_g1_i1, TR9243|c0_g1_i1, TR452…	map00970
Aminoacyl-tRNA biosynthesis	588	formyltransferase	ec:2.1.2.9	8	TR50156|c0_g2_i1, TR50156|c0_g1_i2, TR50156|c0_g1_i1, TR43105|c0_g1_i1, TR16202|c0_g1_i1, TR50156|c0_g1_i4, TR50156|c0_g1_i3, TR50156|c0_g1_i5	map00970
Aminoacyl-tRNA biosynthesis	588	ligase	ec:6.1.1.18	50	TR58533|c0_g1_i2, TR45200|c0_g2_i1, TR58533|c0_g1_i3, TR58533|c0_g1_i1, TR61783|c0_g1_i4, TR61783|c0_g1_i3, TR61783|c0_g1_i5, TR60814|c0_g1_i1, TR67754|c1_g1_i9, TR67754|c1_g1_i8, TR61783|c0_g1_i2, TR61783|c0_g1_i1, TR67754|c1_g1_i5, TR67754|c1_g1_i4, TR67754|c1_g1_i7, TR67754|c1_g1_i6, TR67754|c1_g1_i1, TR67754|c1_g1_i3, TR67754|c1_g1_i2, TR67754|c2_g1_i11, TR67754|c2_g1_i10, TR43769|c0_g2_i1, T…	map00970
Aminoacyl-tRNA biosynthesis	588	ligase	ec:6.1.1.17	16	TR45565|c0_g1_i1, TR58533|c0_g1_i2, TR58533|c0_g1_i3, TR19953|c0_g1_i1, TR58533|c0_g1_i1, TR61783|c0_g1_i4, TR66037|c0_g1_i3, TR61783|c0_g1_i3, TR66037|c0_g1_i2, TR66037|c0_g1_i1, TR61783|c0_g1_i5, TR58571|c0_g1_i1, TR66037|c0_g1_i4, TR60814|c0_g1_i1, TR61783|c0_g1_i2, TR61783|c0_g1_i1	map00970
Aminoacyl-tRNA biosynthesis	588	ligase	ec:6.1.1.19	14	TR49577|c0_g2_i1, TR68325|c0_g1_i4, TR67975|c0_g1_i3, TR68325|c0_g1_i2, TR67975|c0_g1_i2, TR68325|c0_g1_i3, TR67975|c0_g1_i5, TR68325|c0_g1_i1, TR68325|c0_g2_i1, TR1875|c0_g1_i1, TR61966|c0_g2_i1, TR61966|c0_g2_i2, TR49589|c0_g1_i1, TR49589|c0_g2_i1	map00970
Aminoacyl-tRNA biosynthesis	588	ligase	ec:6.1.1.14	24	TR49577|c0_g2_i1, TR21043|c0_g1_i1, TR77229|c0_g1_i1, TR2531|c0_g1_i1, TR23429|c0_g1_i1, TR49589|c1_g1_i3, TR49589|c1_g1_i2, TR54605|c0_g1_i2, TR63701|c0_g1_i2, TR63701|c0_g1_i1, TR36008|c0_g1_i1, TR39853|c0_g1_i1, TR1875|c0_g1_i1, TR63963|c0_g2_i1, TR63963|c0_g2_i3, TR18448|c0_g1_i1, TR63963|c0_g2_i2, TR30062|c0_g1_i1, TR76140|c0_g1_i1, TR57616|c0_g1_i1, TR47149|c0_g1_i1, TR49589|c0_g1_i1, TR495…	map00970
Aminoacyl-tRNA biosynthesis	588	ligase	ec:6.1.1.16	29	TR65065|c1_g1_i2, TR65065|c1_g1_i1, TR67085|c0_g3_i1, TR34381|c0_g1_i1, TR23124|c0_g1_i1, TR29618|c0_g2_i1, TR64432|c0_g1_i1, TR64432|c0_g1_i2, TR46293|c0_g1_i1, TR64432|c0_g2_i1, TR65065|c2_g4_i1, TR65065|c2_g2_i1, TR65065|c2_g2_i2, TR29618|c0_g1_i1, TR65065|c2_g2_i3, TR67085|c0_g2_i4, TR64432|c0_g2_i6, TR65065|c2_g2_i4, TR67085|c0_g2_i3, TR65065|c2_g2_i5, TR67085|c0_g2_i2, TR65065|c2_g2_i6, TR6…	map00970
Aminoacyl-tRNA biosynthesis	588	ligase	ec:6.1.1.15	34	TR32883|c0_g2_i1, TR68269|c1_g1_i13, TR68269|c0_g1_i1, TR61395|c0_g1_i2, TR46815|c0_g1_i1, TR61395|c0_g1_i4, TR61395|c0_g1_i5, TR32883|c0_g1_i1, TR68269|c1_g1_i10, TR68269|c1_g1_i11, TR68269|c1_g1_i12, TR54048|c0_g1_i2, TR68269|c1_g1_i6, TR54048|c0_g1_i1, TR58714|c0_g1_i11, TR68269|c1_g1_i7, TR68269|c0_g2_i1, TR68269|c1_g1_i9, TR60958|c0_g2_i2, TR61395|c0_g2_i4, TR60958|c0_g2_i1, TR61395|c0_g2_i3…	map00970
Aminoacyl-tRNA biosynthesis	588	ligase	ec:6.1.1.10	56	TR67941|c0_g2_i1, TR14138|c0_g1_i1, TR65396|c0_g1_i1, TR65829|c0_g1_i3, TR65829|c0_g1_i2, TR65829|c0_g1_i1, TR13162|c0_g1_i1, TR67941|c0_g2_i3, TR65829|c0_g1_i7, TR67941|c0_g2_i2, TR65829|c0_g1_i6, TR65829|c0_g1_i5, TR65829|c0_g1_i4, TR65829|c0_g1_i9, TR65829|c0_g1_i8, TR67369|c0_g2_i15, TR66597|c0_g2_i1, TR67369|c0_g2_i16, TR66597|c0_g2_i2, TR67369|c0_g2_i13, TR66597|c0_g2_i3, TR67369|c0_g2_i14,…	map00970
Aminoacyl-tRNA biosynthesis	588	ligase	ec:6.1.1.12	22	TR13892|c0_g1_i1, TR66452|c0_g1_i5, TR85913|c0_g1_i1, TR66452|c0_g1_i1, TR47384|c0_g1_i2, TR66452|c0_g1_i2, TR47384|c0_g1_i1, TR66452|c0_g1_i3, TR66452|c0_g1_i4, TR56956|c0_g1_i1, TR59598|c0_g1_i1, TR56956|c0_g1_i2, TR59598|c0_g1_i2, TR59598|c0_g1_i3, TR61906|c1_g2_i2, TR61906|c1_g1_i1, TR61906|c1_g2_i1, TR59598|c0_g1_i4, TR56164|c1_g1_i4, TR59598|c0_g1_i5, TR56164|c1_g1_i2, TR56164|c1_g1_i1	map00970
Aminoacyl-tRNA biosynthesis	588	ligase	ec:6.1.1.11	30	TR65749|c0_g1_i4, TR65749|c0_g1_i3, TR65749|c0_g1_i2, TR65749|c0_g1_i1, TR65749|c0_g1_i6, TR65749|c0_g1_i5, TR65749|c0_g3_i1, TR65749|c0_g3_i2, TR67838|c0_g3_i1, TR35640|c0_g1_i5, TR67838|c0_g5_i1, TR35640|c0_g1_i4, TR54431|c0_g2_i1, TR54431|c0_g2_i2, TR67838|c0_g1_i1, TR35640|c0_g1_i3, TR67838|c0_g3_i2, TR35640|c0_g1_i2, TR26304|c0_g2_i1, TR35640|c0_g1_i1, TR48010|c0_g1_i1, TR3683|c0_g1_i1, TR65…	map00970
Aminoacyl-tRNA biosynthesis	588	ligase	ec:6.1.1.21	19	TR61044|c0_g1_i5, TR61044|c0_g1_i6, TR61044|c0_g1_i1, TR61044|c0_g1_i2, TR61044|c0_g1_i3, TR31217|c0_g1_i1, TR61044|c0_g1_i4, TR65428|c0_g2_i4, TR65428|c0_g2_i5, TR54127|c0_g1_i1, TR54127|c0_g1_i2, TR59880|c2_g2_i1, TR59880|c2_g3_i2, TR65428|c0_g2_i1, TR65428|c0_g2_i2, TR59880|c2_g3_i1, TR65289|c0_g1_i2, TR65289|c0_g1_i1, TR47173|c0_g1_i1	map00970
Aminoacyl-tRNA biosynthesis	588	ligase	ec:6.1.1.20	26	TR62461|c1_g2_i1, TR62461|c1_g2_i2, TR59261|c0_g2_i2, TR59261|c0_g2_i1, TR62461|c1_g2_i5, TR62461|c1_g2_i6, TR62461|c1_g2_i3, TR62461|c1_g2_i4, TR62461|c1_g2_i9, TR62461|c1_g2_i7, TR62461|c1_g2_i8, TR68512|c1_g2_i12, TR63644|c0_g1_i1, TR63644|c0_g1_i2, TR59924|c0_g1_i1, TR63644|c0_g1_i3, TR68512|c1_g2_i10, TR62461|c1_g2_i10, TR51519|c0_g1_i1, TR51519|c0_g1_i2, TR51519|c0_g1_i3, TR68512|c1_g2_i1, …	map00970
Aminoacyl-tRNA biosynthesis	588	ligase	ec:6.1.1.22	38	TR52844|c1_g2_i4, TR52844|c1_g2_i3, TR52844|c1_g2_i5, TR67167|c0_g1_i7, TR89637|c0_g1_i1, TR59960|c0_g1_i2, TR67167|c0_g1_i5, TR52844|c1_g2_i1, TR59960|c0_g1_i1, TR67167|c0_g1_i6, TR67167|c0_g1_i3, TR59960|c0_g1_i3, TR67167|c0_g1_i4, TR67167|c0_g1_i1, TR67167|c0_g1_i2, TR36962|c0_g1_i2, TR36962|c0_g1_i1, TR16718|c0_g1_i1, TR76551|c0_g1_i1, TR20715|c0_g2_i1, TR67685|c0_g2_i2, TR67685|c0_g2_i1, TR6…	map00970
Arachidonic acid metabolism	276	reductase (NADPH)	ec:1.1.1.184	22	TR43736|c0_g2_i1, TR6248|c0_g1_i1, TR43736|c0_g1_i1, TR73832|c0_g1_i1, TR78284|c0_g1_i1, TR51988|c0_g1_i1, TR51988|c0_g1_i2, TR65293|c0_g1_i3, TR65293|c0_g1_i4, TR17396|c0_g1_i1, TR79210|c0_g1_i1, TR24687|c0_g1_i1, TR71845|c0_g1_i1, TR24687|c0_g3_i1, TR24687|c0_g2_i1, TR36295|c0_g2_i1, TR49562|c0_g1_i1, TR6423|c0_g1_i1, TR40870|c0_g1_i2, TR40870|c0_g1_i1, TR41827|c0_g1_i1, TR41827|c0_g1_i2	map00590
Arachidonic acid metabolism	276	9-reductase	ec:1.1.1.189	18	TR65291|c0_g1_i4, TR65291|c0_g1_i3, TR65291|c0_g1_i2, TR65291|c0_g1_i1, TR63217|c0_g1_i2, TR32539|c0_g1_i1, TR65293|c0_g1_i3, TR65293|c0_g1_i4, TR17914|c0_g1_i1, TR18765|c0_g1_i1, TR18765|c0_g2_i1, TR37481|c0_g1_i1, TR37481|c0_g1_i2, TR61847|c0_g1_i2, TR65291|c0_g3_i1, TR35365|c0_g1_i2, TR35365|c0_g1_i1, TR32915|c0_g1_i1	map00590
Arachidonic acid metabolism	276	A2	ec:3.1.1.4	29	TR45366|c0_g1_i2, TR59317|c0_g1_i1, TR56622|c0_g1_i2, TR30610|c0_g1_i1, TR56622|c0_g1_i1, TR56447|c0_g3_i1, TR45366|c0_g1_i1, TR56447|c0_g3_i2, TR58649|c0_g1_i1, TR68788|c0_g2_i1, TR30688|c0_g1_i1, TR43344|c0_g1_i1, TR84321|c0_g1_i1, TR56447|c0_g2_i1, TR58689|c1_g1_i3, TR34753|c0_g1_i1, TR58689|c1_g1_i4, TR68788|c0_g1_i2, TR58689|c1_g1_i2, TR68788|c0_g1_i1, TR68788|c0_g1_i3, TR68788|c0_g3_i1, TR6…	map00590
Arachidonic acid metabolism	276	monooxygenase	ec:1.14.14.1	128	TR42398|c0_g3_i1, TR68447|c1_g2_i2, TR1100|c0_g2_i1, TR68447|c1_g2_i1, TR24632|c0_g2_i1, TR24767|c0_g1_i1, TR38499|c0_g1_i1, TR24078|c0_g1_i1, TR65399|c0_g2_i1, TR10500|c0_g1_i1, TR92650|c0_g1_i1, TR50879|c0_g2_i2, TR50879|c0_g2_i1, TR63988|c0_g1_i1, TR42001|c0_g2_i1, TR22213|c0_g1_i1, TR10825|c0_g1_i1, TR51171|c0_g1_i3, TR25397|c0_g1_i1, TR84208|c0_g1_i1, TR52809|c1_g1_i2, TR52809|c1_g1_i1, TR51…	map00590
Arachidonic acid metabolism	276	peroxidase	ec:1.11.1.9	55	TR60060|c0_g1_i1, TR60060|c0_g1_i3, TR60060|c0_g1_i2, TR72224|c0_g1_i1, TR52802|c0_g2_i1, TR23740|c0_g1_i1, TR30723|c0_g1_i1, TR60302|c0_g1_i1, TR55139|c1_g2_i1, TR38812|c0_g1_i1, TR52802|c1_g1_i1, TR13079|c0_g1_i1, TR55139|c2_g1_i3, TR55139|c2_g1_i2, TR55139|c2_g1_i1, TR58726|c0_g1_i1, TR58726|c0_g1_i2, TR52802|c1_g2_i1, TR52802|c1_g2_i2, TR43144|c1_g1_i2, TR52802|c1_g2_i3, TR43144|c1_g1_i1, TR5…	map00590
Arachidonic acid metabolism	276	epoxide hydrolase	ec:3.3.2.10	9	TR51922|c0_g1_i2, TR77895|c0_g1_i1, TR54621|c0_g1_i2, TR95112|c0_g1_i1, TR74264|c0_g1_i1, TR77389|c0_g1_i1, TR32159|c0_g1_i1, TR53098|c0_g1_i1, TR74514|c0_g1_i1	map00590
Arachidonic acid metabolism	276	1-monooxygenase	ec:1.14.15.3	26	TR54353|c1_g1_i1, TR26443|c1_g1_i1, TR24632|c0_g2_i1, TR21935|c0_g2_i1, TR36876|c0_g1_i1, TR79107|c0_g1_i1, TR85250|c0_g1_i1, TR38499|c0_g1_i1, TR41149|c1_g1_i1, TR68483|c0_g4_i1, TR68638|c2_g1_i1, TR12892|c0_g1_i1, TR54353|c0_g1_i1, TR25397|c0_g1_i1, TR54353|c1_g2_i1, TR21935|c0_g1_i1, TR84208|c0_g1_i1, TR24632|c0_g3_i1, TR24632|c0_g1_i1, TR29187|c0_g1_i1, TR29187|c0_g1_i2, TR38499|c0_g2_i1, TR8…	map00590
Arachidonic acid metabolism	276	hydrolase	ec:3.3.2.6	16	TR67026|c0_g1_i1, TR67026|c0_g1_i2, TR67026|c0_g1_i3, TR21661|c0_g2_i1, TR21661|c0_g1_i1, TR56809|c0_g1_i4, TR56809|c0_g1_i3, TR56809|c0_g1_i1, TR58623|c0_g1_i2, TR29088|c0_g1_i1, TR58623|c0_g1_i1, TR62027|c2_g3_i2, TR86152|c0_g1_i1, TR62027|c2_g2_i3, TR62027|c2_g2_i2, TR62027|c2_g2_i1	map00590
Other types of O-glycan biosynthesis	40	GDP-L-fucose:polypeptide fucosyltransferase	ec:2.4.1.221	6	TR59132|c1_g1_i6, TR59132|c1_g1_i5, TR59132|c1_g1_i4, TR59132|c1_g1_i2, TR59132|c1_g1_i1, TR49473|c0_g1_i1	map00514
Other types of O-glycan biosynthesis	40	galactosyltransferase	ec:2.4.1.62	3	TR14159|c0_g2_i1, TR14159|c0_g1_i1, TR68686|c0_g2_i1	map00514
Other types of O-glycan biosynthesis	40	mannosyltransferase	ec:2.4.1.109	7	TR61181|c0_g1_i3, TR61181|c0_g1_i4, TR20880|c0_g1_i1, TR61181|c0_g2_i1, TR61181|c0_g1_i1, TR61181|c0_g1_i2, TR56476|c0_g1_i1	map00514
Other types of O-glycan biosynthesis	40	3-beta-glucuronosyltransferase	ec:2.4.1.135	20	TR60893|c0_g1_i1, TR60893|c0_g1_i2, TR59128|c0_g1_i3, TR8805|c0_g1_i1, TR59128|c0_g1_i1, TR63450|c1_g1_i1, TR63450|c1_g2_i2, TR63450|c1_g2_i3, TR25509|c0_g1_i1, TR25509|c0_g1_i2, TR63450|c1_g2_i1, TR63747|c0_g1_i4, TR63139|c0_g1_i2, TR63747|c0_g1_i1, TR91682|c0_g1_i1, TR63747|c0_g1_i2, TR48661|c0_g1_i1, TR63139|c0_g1_i1, TR63139|c0_g2_i1, TR5209|c0_g1_i1	map00514
Other types of O-glycan biosynthesis	40	3-alpha-L-fucosyltransferase	ec:2.4.1.152	4	TR64125|c0_g1_i1, TR45761|c0_g1_i1, TR40014|c0_g1_i1, TR64125|c0_g1_i2	map00514
Nicotinate and nicotinamide metabolism	314	kinase	ec:2.7.1.23	82	TR24837|c0_g2_i1, TR68494|c3_g2_i1, TR66723|c0_g3_i5, TR42752|c0_g1_i1, TR63758|c0_g1_i1, TR63758|c0_g1_i2, TR63758|c0_g1_i3, TR66432|c1_g2_i2, TR66432|c1_g2_i1, TR20844|c0_g1_i1, TR66432|c1_g2_i4, TR9293|c0_g1_i1, TR66432|c1_g2_i3, TR46525|c0_g1_i1, TR46525|c0_g1_i2, TR56107|c0_g1_i3, TR66723|c0_g3_i8, TR24837|c0_g1_i1, TR66723|c0_g2_i1, TR60018|c0_g1_i1, TR66723|c0_g2_i2, TR35451|c0_g1_i1, TR68…	map00760
Nicotinate and nicotinamide metabolism	314	uridine 5'-nucleotidase	ec:3.1.3.5	52	TR61547|c0_g1_i2, TR61547|c0_g1_i1, TR57814|c0_g2_i2, TR65216|c0_g1_i1, TR65216|c0_g1_i2, TR65216|c0_g1_i3, TR8903|c0_g1_i1, TR61969|c0_g2_i1, TR59018|c0_g1_i5, TR59018|c0_g1_i6, TR59018|c0_g1_i3, TR58904|c0_g1_i1, TR59018|c0_g1_i4, TR59018|c0_g1_i1, TR59018|c0_g1_i2, TR51900|c0_g3_i1, TR65216|c0_g1_i4, TR51900|c0_g3_i2, TR65216|c0_g1_i5, TR65216|c0_g1_i6, TR59018|c0_g1_i7, TR59018|c0_g1_i8, TR44…	map00760
Nicotinate and nicotinamide metabolism	314	adenylyltransferase	ec:2.7.7.18	9	TR67076|c1_g1_i7, TR51970|c0_g1_i1, TR67076|c1_g1_i8, TR67076|c1_g1_i5, TR67076|c1_g1_i6, TR67076|c1_g1_i3, TR67076|c1_g1_i1, TR67076|c1_g1_i2, TR51970|c0_g1_i2	map00760
Nicotinate and nicotinamide metabolism	314	nicotinamide deaminase	ec:3.5.1.19	15	TR60348|c0_g1_i1, TR60348|c0_g1_i2, TR56809|c0_g1_i4, TR56809|c0_g1_i3, TR56809|c0_g1_i2, TR56809|c0_g1_i1, TR29088|c0_g1_i1, TR62027|c2_g3_i2, TR3874|c0_g1_i1, TR62027|c2_g2_i3, TR37599|c0_g1_i1, TR62027|c2_g2_i2, TR37599|c0_g1_i2, TR62027|c2_g2_i1, TR50624|c0_g1_i1	map00760
Nicotinate and nicotinamide metabolism	314	oxidase	ec:1.2.3.1	17	TR7903|c0_g1_i1, TR7903|c0_g2_i1, TR90285|c0_g1_i1, TR89966|c0_g1_i1, TR12779|c0_g2_i1, TR68576|c0_g1_i1, TR68576|c0_g2_i1, TR26702|c0_g1_i1, TR68576|c0_g3_i1, TR83222|c0_g1_i1, TR1340|c0_g1_i1, TR12779|c0_g1_i1, TR68576|c0_g1_i3, TR78247|c0_g1_i1, TR68576|c0_g1_i2, TR56658|c0_g1_i1, TR18673|c0_g1_i1	map00760
Nicotinate and nicotinamide metabolism	314	synthase (glutamine-hydrolysing)	ec:6.3.5.1	22	TR64473|c2_g1_i1, TR59070|c0_g4_i1, TR59070|c0_g2_i1, TR64473|c3_g2_i1, TR64473|c3_g1_i2, TR59070|c0_g2_i9, TR59070|c0_g2_i13, TR59070|c0_g2_i8, TR59070|c0_g2_i14, TR59070|c0_g2_i7, TR59070|c0_g2_i5, TR59070|c0_g2_i10, TR59070|c0_g2_i3, TR59070|c0_g2_i11, TR64473|c4_g1_i1, TR59070|c0_g2_i2, TR59070|c0_g2_i12, TR64473|c4_g1_i3, TR64473|c4_g1_i2, TR64473|c0_g1_i1, TR64473|c1_g1_i1, TR64473|c1_g2_i1	map00760
Nicotinate and nicotinamide metabolism	314	diphosphatase	ec:3.6.1.9	60	TR57971|c0_g1_i6, TR57971|c0_g1_i5, TR57971|c0_g1_i7, TR42351|c0_g1_i1, TR57971|c0_g1_i4, TR57971|c0_g1_i3, TR92267|c0_g1_i1, TR71089|c0_g1_i1, TR12597|c0_g1_i1, TR50206|c0_g1_i1, TR9496|c0_g1_i1, TR42266|c0_g1_i2, TR57971|c0_g2_i1, TR42266|c0_g1_i1, TR57855|c0_g1_i1, TR66054|c0_g1_i4, TR66054|c0_g1_i6, TR57855|c0_g1_i2, TR66054|c0_g1_i7, TR57855|c0_g1_i3, TR66054|c0_g1_i8, TR22848|c0_g1_i1, TR55…	map00760
Nicotinate and nicotinamide metabolism	314	adenylyltransferase	ec:2.7.7.1	9	TR67076|c1_g1_i7, TR51970|c0_g1_i1, TR67076|c1_g1_i8, TR67076|c1_g1_i5, TR67076|c1_g1_i6, TR67076|c1_g1_i3, TR67076|c1_g1_i1, TR67076|c1_g1_i2, TR51970|c0_g1_i2	map00760
Nicotinate and nicotinamide metabolism	314	diphosphatase	ec:3.6.1.22	29	TR53065|c1_g1_i2, TR57971|c0_g1_i6, TR57971|c0_g1_i5, TR53065|c1_g1_i1, TR57971|c0_g1_i7, TR57971|c0_g3_i1, TR57971|c0_g1_i3, TR61944|c0_g1_i1, TR62594|c0_g1_i3, TR62594|c0_g1_i2, TR62594|c0_g1_i1, TR51173|c0_g1_i1, TR71089|c0_g1_i1, TR66054|c0_g2_i1, TR50206|c0_g1_i1, TR71816|c0_g1_i1, TR41549|c0_g1_i1, TR52359|c0_g1_i1, TR57971|c0_g2_i1, TR76015|c0_g1_i1, TR52359|c0_g1_i3, TR66054|c0_g1_i4, TR6…	map00760
Nicotinate and nicotinamide metabolism	314	oxidase	ec:1.4.3.16	8	TR47857|c1_g1_i1, TR47857|c0_g2_i1, TR65257|c0_g2_i3, TR65257|c0_g2_i2, TR65257|c0_g2_i5, TR47857|c0_g1_i1, TR65257|c0_g2_i4, TR65257|c0_g2_i1	map00760
Nicotinate and nicotinamide metabolism	314	nucleosidase	ec:3.2.2.3	10	TR61769|c0_g1_i3, TR54323|c0_g2_i2, TR50936|c0_g1_i1, TR61531|c0_g1_i3, TR50936|c0_g1_i2, TR61531|c0_g1_i2, TR61531|c0_g1_i1, TR54323|c0_g2_i1, TR61769|c0_g1_i1, TR61769|c0_g1_i2	map00760
Nicotinate and nicotinamide metabolism	314	nucleosidase	ec:3.2.2.1	25	TR61769|c0_g1_i3, TR50936|c0_g1_i1, TR50936|c0_g1_i2, TR37625|c0_g1_i1, TR61769|c0_g1_i1, TR61769|c0_g1_i2, TR53722|c0_g1_i1, TR58661|c0_g1_i1, TR58661|c0_g1_i3, TR58661|c0_g1_i2, TR60931|c1_g1_i1, TR60931|c1_g1_i2, TR59235|c0_g1_i3, TR59235|c0_g1_i2, TR59235|c0_g1_i1, TR61531|c0_g1_i3, TR61531|c0_g1_i2, TR61531|c0_g1_i1, TR60931|c0_g1_i1, TR54323|c0_g2_i1, TR59235|c0_g1_i4, TR54323|c0_g2_i2, TR7…	map00760
Nicotinate and nicotinamide metabolism	314	diphosphorylase (carboxylating)	ec:2.4.2.19	24	TR47156|c0_g1_i1, TR64036|c0_g3_i1, TR64036|c0_g3_i2, TR18520|c0_g1_i1, TR63533|c0_g2_i2, TR63533|c0_g2_i1, TR63533|c0_g2_i4, TR63533|c0_g2_i3, TR47156|c0_g1_i3, TR47156|c0_g1_i5, TR46943|c0_g1_i1, TR63533|c0_g2_i6, TR77800|c0_g1_i1, TR63533|c0_g2_i5, TR63533|c0_g2_i8, TR63533|c0_g2_i7, TR64036|c0_g3_i7, TR64036|c0_g3_i8, TR64036|c0_g1_i2, TR64036|c0_g1_i1, TR64036|c0_g3_i3, TR64036|c0_g3_i4, TR6…	map00760
Tryptophan metabolism	646	transaminase	ec:2.6.1.27	4	TR53493|c0_g2_i5, TR72122|c0_g1_i1, TR53493|c0_g2_i1, TR53493|c0_g2_i2	map00380
Tryptophan metabolism	646	oxidase	ec:1.4.3.2	35	TR20088|c0_g2_i1, TR69019|c0_g2_i1, TR67153|c0_g1_i1, TR69019|c1_g1_i1, TR69019|c1_g3_i2, TR69019|c1_g3_i5, TR24245|c0_g1_i1, TR69019|c1_g3_i4, TR37829|c0_g2_i1, TR67153|c0_g1_i2, TR47857|c1_g1_i1, TR47857|c0_g2_i1, TR36535|c0_g2_i1, TR69019|c1_g3_i1, TR69019|c1_g5_i1, TR65743|c0_g1_i1, TR42994|c0_g1_i1, TR65743|c0_g3_i1, TR20088|c0_g1_i1, TR88039|c0_g1_i1, TR20059|c0_g1_i1, TR69019|c1_g2_i2, TR6…	map00380
Tryptophan metabolism	646	decarboxylase	ec:4.1.1.28	12	TR84842|c0_g1_i1, TR10012|c0_g1_i1, TR63816|c0_g1_i1, TR12135|c0_g1_i1, TR76138|c0_g1_i1, TR77357|c0_g1_i1, TR12020|c0_g1_i1, TR59180|c0_g1_i2, TR59180|c0_g1_i1, TR24610|c0_g1_i1, TR10012|c0_g2_i1, TR59180|c0_g1_i3	map00380
Tryptophan metabolism	646	decarboxylase	ec:4.1.1.74	1	TR76537|c0_g1_i1	map00380
Tryptophan metabolism	646	hydratase	ec:4.2.1.84	3	TR62376|c0_g1_i3, TR62376|c0_g1_i1, TR8024|c0_g1_i1	map00380
Tryptophan metabolism	646	dehydratase	ec:4.99.1.6	1	TR1702|c0_g1_i1	map00380
Tryptophan metabolism	646	monooxygenase	ec:1.14.14.1	128	TR42398|c0_g3_i1, TR68447|c1_g2_i2, TR1100|c0_g2_i1, TR68447|c1_g2_i1, TR24632|c0_g2_i1, TR24767|c0_g1_i1, TR38499|c0_g1_i1, TR24078|c0_g1_i1, TR65399|c0_g2_i1, TR10500|c0_g1_i1, TR92650|c0_g1_i1, TR50879|c0_g2_i2, TR50879|c0_g2_i1, TR63988|c0_g1_i1, TR42001|c0_g2_i1, TR22213|c0_g1_i1, TR10825|c0_g1_i1, TR51171|c0_g1_i3, TR25397|c0_g1_i1, TR84208|c0_g1_i1, TR52809|c1_g1_i2, TR52809|c1_g1_i1, TR51…	map00380
Tryptophan metabolism	646	dehydrogenase (NAD+)	ec:1.2.1.3	128	TR54683|c0_g1_i1, TR54683|c0_g1_i5, TR54683|c0_g1_i4, TR54683|c0_g1_i2, TR47427|c0_g1_i1, TR42314|c0_g1_i2, TR48032|c0_g1_i1, TR48032|c0_g1_i2, TR3042|c0_g1_i1, TR42314|c0_g1_i1, TR52019|c0_g1_i1, TR41900|c0_g1_i1, TR55101|c0_g1_i1, TR11984|c0_g1_i1, TR44220|c0_g1_i1, TR71883|c0_g1_i1, TR69410|c0_g1_i1, TR61544|c3_g2_i1, TR61544|c3_g2_i2, TR61544|c3_g2_i3, TR61544|c3_g2_i4, TR61544|c3_g2_i5, TR61…	map00380
Tryptophan metabolism	646	C-acetyltransferase	ec:2.3.1.9	19	TR83008|c0_g1_i1, TR24831|c0_g1_i1, TR24831|c0_g2_i1, TR61952|c0_g1_i4, TR54322|c0_g1_i1, TR61952|c0_g1_i3, TR18094|c0_g2_i1, TR54322|c1_g1_i1, TR61952|c0_g2_i1, TR18094|c0_g1_i1, TR18094|c0_g2_i2, TR54322|c1_g2_i2, TR54322|c1_g2_i1, TR61952|c0_g1_i2, TR61952|c0_g1_i1, TR70663|c0_g1_i1, TR91314|c0_g1_i1, TR17926|c0_g1_i1, TR24831|c0_g3_i1	map00380
Tryptophan metabolism	646	myrosinase	ec:3.2.1.147	17	TR20341|c0_g1_i1, TR20341|c0_g2_i1, TR20341|c0_g3_i1, TR21946|c0_g1_i1, TR66599|c0_g4_i1, TR66599|c0_g2_i1, TR66599|c0_g3_i2, TR51501|c0_g1_i3, TR66599|c0_g3_i1, TR39698|c0_g1_i2, TR68591|c3_g3_i4, TR66599|c0_g1_i1, TR66599|c0_g3_i4, TR66599|c0_g3_i3, TR56880|c0_g1_i1, TR56880|c0_g1_i2, TR52116|c0_g2_i2	map00380
Tryptophan metabolism	646	oxidase	ec:1.2.3.1	17	TR7903|c0_g1_i1, TR7903|c0_g2_i1, TR90285|c0_g1_i1, TR89966|c0_g1_i1, TR12779|c0_g2_i1, TR68576|c0_g1_i1, TR68576|c0_g2_i1, TR26702|c0_g1_i1, TR68576|c0_g3_i1, TR83222|c0_g1_i1, TR1340|c0_g1_i1, TR12779|c0_g1_i1, TR68576|c0_g1_i3, TR78247|c0_g1_i1, TR68576|c0_g1_i2, TR56658|c0_g1_i1, TR18673|c0_g1_i1	map00380
Tryptophan metabolism	646	oxidase	ec:1.2.3.7	9	TR12779|c0_g2_i1, TR7903|c0_g1_i1, TR26702|c0_g1_i1, TR83222|c0_g1_i1, TR1340|c0_g1_i1, TR12779|c0_g1_i1, TR78247|c0_g1_i1, TR7903|c0_g2_i1, TR90285|c0_g1_i1	map00380
Tryptophan metabolism	646	acylamidase	ec:3.5.1.4	59	TR34020|c0_g3_i1, TR37979|c1_g1_i1, TR59826|c1_g1_i2, TR59826|c1_g1_i1, TR58014|c0_g6_i2, TR58014|c0_g6_i5, TR34947|c0_g1_i1, TR12551|c0_g1_i1, TR55885|c0_g1_i1, TR55885|c0_g1_i2, TR64779|c0_g2_i2, TR64779|c0_g2_i1, TR37979|c0_g1_i1, TR59826|c0_g1_i1, TR58014|c0_g6_i13, TR67601|c0_g1_i1, TR67389|c2_g1_i7, TR67601|c0_g1_i3, TR67389|c2_g1_i8, TR67601|c0_g1_i2, TR67389|c2_g1_i5, TR67601|c0_g1_i5, TR…	map00380
Tryptophan metabolism	646	kynurenine formamidase	ec:3.5.1.9	16	TR55707|c0_g1_i2, TR43351|c0_g2_i1, TR43351|c0_g1_i1, TR57173|c3_g1_i2, TR55707|c0_g1_i1, TR57173|c3_g1_i1, TR57173|c2_g1_i3, TR57173|c2_g1_i2, TR57173|c2_g1_i1, TR54766|c0_g1_i3, TR11623|c0_g1_i1, TR54766|c0_g1_i2, TR57173|c1_g1_i2, TR11623|c0_g1_i2, TR54766|c0_g1_i1, TR57173|c1_g1_i1	map00380
Tryptophan metabolism	646	N-acetyltransferase	ec:2.3.1.87	2	TR37735|c0_g1_i1, TR57261|c0_g1_i1	map00380
Tryptophan metabolism	646	equilase	ec:1.11.1.6	64	TR78539|c0_g1_i1, TR1838|c0_g2_i1, TR32207|c0_g3_i1, TR10039|c0_g2_i1, TR13018|c0_g2_i1, TR64092|c1_g1_i1, TR40235|c0_g1_i1, TR83979|c0_g1_i1, TR56145|c2_g1_i2, TR56145|c2_g1_i1, TR55497|c2_g1_i1, TR26595|c0_g1_i1, TR46118|c0_g1_i1, TR52303|c0_g2_i3, TR52303|c0_g2_i2, TR55497|c2_g1_i2, TR4686|c0_g1_i1, TR32207|c0_g2_i1, TR59402|c1_g4_i5, TR2841|c0_g1_i1, TR1838|c0_g1_i1, TR59402|c1_g4_i4, TR59402…	map00380
Tryptophan metabolism	646	acetonitrilase	ec:3.5.5.1	10	TR62376|c0_g1_i1, TR58283|c0_g1_i1, TR64724|c0_g1_i3, TR8024|c0_g1_i1, TR64724|c0_g1_i2, TR64724|c0_g1_i1, TR56119|c0_g1_i1, TR62376|c0_g1_i3, TR62376|c0_g1_i2, TR45759|c0_g1_i1	map00380
Tryptophan metabolism	646	hydratase	ec:4.2.1.17	90	TR52291|c0_g1_i1, TR71380|c0_g1_i1, TR52291|c0_g1_i2, TR66556|c0_g1_i4, TR52095|c0_g1_i3, TR60535|c0_g1_i5, TR66556|c0_g1_i3, TR66556|c0_g1_i2, TR60535|c0_g1_i3, TR56575|c0_g2_i1, TR46182|c0_g1_i1, TR60535|c0_g1_i4, TR56575|c0_g2_i2, TR60535|c0_g1_i1, TR60535|c0_g1_i2, TR16231|c0_g3_i1, TR66785|c0_g2_i1, TR45849|c1_g1_i1, TR51650|c0_g1_i3, TR66785|c0_g2_i2, TR51650|c0_g1_i2, TR51650|c0_g1_i1, TR6…	map00380
Tryptophan metabolism	646	dehydrogenase	ec:1.1.1.35	49	TR56575|c0_g2_i1, TR46182|c0_g1_i1, TR56575|c0_g2_i2, TR16231|c0_g3_i1, TR45849|c1_g1_i1, TR51650|c0_g1_i3, TR51650|c0_g1_i2, TR51650|c0_g1_i1, TR70004|c0_g1_i1, TR66497|c2_g3_i1, TR64152|c1_g3_i1, TR56575|c0_g1_i2, TR14108|c0_g1_i1, TR62943|c0_g1_i1, TR62943|c0_g1_i3, TR56575|c0_g1_i1, TR62943|c0_g1_i2, TR89909|c0_g1_i1, TR16231|c0_g2_i1, TR45849|c0_g1_i1, TR60882|c0_g1_i2, TR60882|c0_g1_i1, TR7…	map00380
Tryptophan metabolism	646	dehydrogenase (succinyl-transferring)	ec:1.2.4.2	33	TR50515|c0_g1_i1, TR52774|c2_g2_i2, TR23755|c0_g1_i1, TR23755|c0_g3_i1, TR48830|c0_g1_i2, TR48830|c0_g1_i1, TR52774|c1_g1_i1, TR62120|c0_g1_i1, TR52774|c0_g2_i1, TR45818|c0_g1_i1, TR50515|c0_g1_i2, TR62120|c1_g1_i1, TR68695|c3_g1_i7, TR68695|c3_g1_i6, TR68695|c3_g1_i5, TR68695|c3_g1_i4, TR68695|c3_g1_i3, TR68695|c3_g1_i2, TR52774|c2_g2_i1, TR68695|c3_g1_i1, TR52774|c2_g1_i1, TR23755|c0_g2_i1, TR2…	map00380
Various types of N-glycan biosynthesis	197	3-alpha-L-fucosyltransferase	ec:2.4.1.214	4	TR64125|c0_g1_i1, TR45761|c0_g1_i1, TR23186|c0_g1_i1, TR64125|c0_g1_i2	map00513
Various types of N-glycan biosynthesis	197	alpha-1,6-mannosyltransferase	ec:2.4.1.232	10	TR32804|c0_g1_i1, TR68732|c1_g1_i3, TR32804|c0_g1_i2, TR68732|c1_g1_i5, TR68732|c1_g1_i6, TR59902|c0_g1_i1, TR59902|c0_g1_i2, TR59902|c0_g1_i3, TR32804|c0_g2_i1, TR74174|c0_g1_i1	map00513
Various types of N-glycan biosynthesis	197	alpha-1,3-mannosyltransferase	ec:2.4.1.258	6	TR68084|c0_g2_i4, TR68084|c0_g2_i3, TR68084|c0_g2_i5, TR37012|c0_g1_i1, TR68084|c0_g2_i2, TR68084|c0_g2_i1	map00513
Various types of N-glycan biosynthesis	197	alpha-1,6-mannosyltransferase	ec:2.4.1.260	6	TR13229|c0_g1_i1, TR58788|c0_g2_i1, TR58788|c0_g2_i2, TR16581|c0_g2_i1, TR21481|c0_g1_i1, TR21481|c0_g2_i1	map00513
Various types of N-glycan biosynthesis	197	alpha-1,2-mannosyltransferase	ec:2.4.1.261	12	TR14681|c0_g1_i1, TR63203|c0_g1_i5, TR63203|c0_g1_i4, TR62248|c0_g1_i8, TR63203|c0_g1_i6, TR22823|c0_g1_i1, TR62248|c0_g1_i1, TR63203|c0_g1_i1, TR62248|c0_g1_i4, TR63203|c0_g1_i3, TR62248|c0_g1_i5, TR63203|c0_g1_i2	map00513
Various types of N-glycan biosynthesis	197	hexosaminidase	ec:3.2.1.52	35	TR31671|c0_g1_i1, TR21395|c0_g1_i1, TR64444|c1_g4_i1, TR88392|c0_g1_i1, TR63535|c1_g4_i9, TR63535|c1_g4_i8, TR63535|c1_g4_i7, TR63535|c1_g4_i6, TR63535|c1_g4_i5, TR93621|c0_g1_i1, TR63535|c1_g4_i4, TR6478|c0_g2_i1, TR63535|c1_g4_i3, TR63535|c1_g2_i1, TR63535|c1_g4_i2, TR63535|c1_g4_i1, TR91336|c0_g1_i1, TR61437|c0_g1_i3, TR55547|c0_g1_i1, TR61437|c0_g1_i1, TR63385|c1_g2_i1, TR36286|c1_g1_i1, TR63…	map00513
Various types of N-glycan biosynthesis	197	1,2-alpha-mannosidase	ec:3.2.1.113	51	TR68508|c0_g1_i17, TR30190|c0_g1_i1, TR59888|c2_g5_i12, TR59888|c2_g5_i13, TR68508|c0_g1_i13, TR68508|c0_g1_i12, TR68508|c0_g1_i15, TR68508|c0_g1_i14, TR78297|c0_g1_i1, TR54809|c0_g1_i1, TR68508|c0_g1_i11, TR68508|c0_g1_i10, TR59888|c2_g2_i1, TR29724|c0_g1_i1, TR64023|c0_g1_i1, TR59888|c2_g5_i1, TR88528|c0_g1_i1, TR38648|c0_g1_i1, TR59888|c2_g5_i4, TR38648|c0_g1_i2, TR59888|c2_g1_i1, TR59888|c2_g…	map00513
Various types of N-glycan biosynthesis	197	1,3-1,6-alpha-mannosidase	ec:3.2.1.114	7	TR65548|c0_g1_i2, TR65548|c0_g1_i1, TR43829|c0_g1_i1, TR67886|c0_g1_i2, TR67886|c0_g1_i1, TR67886|c0_g1_i4, TR67886|c0_g1_i3	map00513
Various types of N-glycan biosynthesis	197	2-beta-N-acetylglucosaminyltransferase	ec:2.4.1.101	14	TR64284|c0_g2_i1, TR64284|c0_g2_i3, TR66963|c0_g1_i1, TR47396|c0_g1_i1, TR43316|c0_g1_i1, TR43316|c0_g1_i2, TR43316|c0_g1_i3, TR49097|c0_g1_i2, TR66963|c1_g1_i1, TR49097|c0_g1_i1, TR66963|c1_g1_i2, TR66963|c1_g1_i3, TR66963|c1_g1_i4, TR66963|c1_g1_i5	map00513
Various types of N-glycan biosynthesis	197	alpha-1,3-mannosyltransferase	ec:2.4.1.132	10	TR32804|c0_g1_i1, TR68732|c1_g1_i3, TR32804|c0_g1_i2, TR68732|c1_g1_i5, TR68732|c1_g1_i6, TR59902|c0_g1_i1, TR59902|c0_g1_i2, TR59902|c0_g1_i3, TR32804|c0_g2_i1, TR74174|c0_g1_i1	map00513
Various types of N-glycan biosynthesis	197	alpha-1,2-mannosyltransferase	ec:2.4.1.131	30	TR37878|c1_g1_i1, TR62248|c0_g1_i1, TR62248|c0_g1_i2, TR62248|c0_g1_i3, TR62248|c0_g1_i4, TR62248|c0_g1_i5, TR14681|c0_g1_i1, TR62248|c0_g1_i6, TR62248|c0_g1_i7, TR62248|c0_g1_i8, TR62248|c0_g1_i9, TR22823|c0_g1_i1, TR37710|c0_g1_i2, TR37878|c0_g3_i1, TR37710|c0_g1_i1, TR63203|c0_g1_i1, TR63203|c0_g1_i3, TR63203|c0_g1_i2, TR63203|c0_g1_i5, TR63203|c0_g1_i4, TR63203|c0_g1_i6, TR67099|c0_g2_i6, TR6…	map00513
Various types of N-glycan biosynthesis	197	2-beta-N-acetylglucosaminyltransferase	ec:2.4.1.143	7	TR64284|c0_g2_i1, TR64284|c0_g2_i3, TR43316|c0_g1_i1, TR43316|c0_g1_i2, TR43316|c0_g1_i3, TR49097|c0_g1_i2, TR49097|c0_g1_i1	map00513
Various types of N-glycan biosynthesis	197	beta-mannosyltransferase	ec:2.4.1.142	19	TR46052|c0_g1_i1, TR58646|c0_g5_i3, TR58646|c0_g4_i3, TR58646|c0_g5_i4, TR67166|c1_g4_i7, TR58646|c0_g5_i1, TR67166|c1_g4_i9, TR67166|c1_g4_i3, TR67166|c1_g4_i4, TR67166|c1_g4_i5, TR16386|c0_g1_i1, TR67166|c1_g4_i12, TR67166|c1_g4_i11, TR67166|c1_g4_i10, TR39030|c0_g1_i1, TR58646|c0_g5_i7, TR58646|c0_g5_i5, TR58646|c0_g5_i6, TR58646|c0_g5_i9	map00513
Various types of N-glycan biosynthesis	197	2-beta-D-xylosyltransferase	ec:2.4.2.38	15	TR74072|c0_g1_i1, TR67704|c1_g2_i6, TR67704|c1_g2_i7, TR54696|c1_g1_i1, TR40715|c0_g1_i1, TR54696|c1_g2_i1, TR40715|c0_g1_i2, TR67704|c1_g2_i4, TR67704|c1_g2_i5, TR67704|c1_g2_i2, TR67704|c1_g2_i3, TR67704|c1_g2_i1, TR34635|c0_g1_i1, TR34635|c0_g2_i1, TR30224|c0_g2_i1	map00513
Peptidoglycan biosynthesis	37	beta-N-acetylglucosaminyltransferase	ec:2.4.1.227	2	TR79043|c0_g1_i1, TR90884|c0_g1_i1	map00550
Peptidoglycan biosynthesis	37	1-carboxyvinyltransferase	ec:2.5.1.7	2	TR49265|c0_g1_i2, TR49265|c0_g1_i1	map00550
Peptidoglycan biosynthesis	37	ligase	ec:6.3.2.4	10	TR50574|c0_g1_i1, TR78656|c0_g1_i1, TR92820|c0_g1_i1, TR27144|c0_g1_i1, TR60966|c0_g2_i1, TR60966|c0_g3_i2, TR27144|c0_g2_i1, TR60966|c0_g3_i1, TR60966|c0_g1_i1, TR60966|c0_g1_i2	map00550
Peptidoglycan biosynthesis	37	ligase	ec:6.3.2.8	1	TR19050|c0_g2_i1	map00550
Peptidoglycan biosynthesis	37	ligase	ec:6.3.2.9	4	TR66747|c0_g1_i1, TR40449|c0_g1_i1, TR36809|c0_g1_i1, TR36809|c0_g1_i2	map00550
Peptidoglycan biosynthesis	37	ligase	ec:6.3.2.13	10	TR40555|c0_g1_i1, TR42191|c0_g1_i1, TR48193|c0_g1_i1, TR48115|c0_g2_i1, TR52184|c0_g1_i2, TR52184|c0_g1_i1, TR54327|c0_g1_i1, TR48115|c0_g2_i4, TR48115|c0_g2_i3, TR48115|c0_g2_i2	map00550
Peptidoglycan biosynthesis	37	MraY transferase	ec:2.7.8.13	8	TR64047|c0_g2_i1, TR55203|c0_g1_i3, TR63821|c0_g1_i1, TR55203|c0_g1_i1, TR64047|c0_g1_i1, TR63821|c0_g1_i4, TR63821|c0_g1_i2, TR63821|c0_g1_i3	map00550
Mucin type O-Glycan biosynthesis	1	alpha-2,3-sialyltransferase	ec:2.4.99.4	1	TR85026|c0_g1_i1	map00512
Caprolactam degradation	157	dehydrogenase (NADP+)	ec:1.1.1.2	41	TR58105|c0_g2_i4, TR58979|c1_g3_i1, TR18922|c0_g1_i1, TR76585|c0_g1_i1, TR58105|c0_g2_i1, TR65293|c0_g2_i1, TR58105|c0_g2_i2, TR58105|c0_g2_i3, TR69369|c0_g1_i1, TR18922|c0_g3_i1, TR62593|c0_g5_i5, TR62593|c0_g5_i4, TR62593|c0_g5_i3, TR62593|c0_g5_i2, TR25306|c0_g2_i1, TR62593|c0_g5_i1, TR49379|c0_g1_i1, TR75761|c0_g1_i1, TR36668|c1_g1_i1, TR52731|c0_g1_i1, TR21544|c0_g1_i1, TR42618|c0_g1_i1, TR5…	map00930
Caprolactam degradation	157	dehydrogenase (NADP+)	ec:1.2.1.4	14	TR65885|c0_g1_i1, TR53202|c0_g1_i2, TR53202|c0_g1_i3, TR85378|c0_g1_i1, TR47882|c0_g1_i1, TR40716|c0_g1_i2, TR40716|c0_g1_i1, TR53202|c0_g1_i1, TR66947|c0_g3_i1, TR65885|c0_g1_i4, TR65885|c0_g1_i5, TR65885|c0_g1_i2, TR65885|c0_g1_i3, TR65885|c0_g1_i6	map00930
Caprolactam degradation	157	hydratase	ec:4.2.1.17	90	TR52291|c0_g1_i1, TR71380|c0_g1_i1, TR52291|c0_g1_i2, TR66556|c0_g1_i4, TR52095|c0_g1_i3, TR60535|c0_g1_i5, TR66556|c0_g1_i3, TR66556|c0_g1_i2, TR60535|c0_g1_i3, TR56575|c0_g2_i1, TR46182|c0_g1_i1, TR60535|c0_g1_i4, TR56575|c0_g2_i2, TR60535|c0_g1_i1, TR60535|c0_g1_i2, TR16231|c0_g3_i1, TR66785|c0_g2_i1, TR45849|c1_g1_i1, TR51650|c0_g1_i3, TR66785|c0_g2_i2, TR51650|c0_g1_i2, TR51650|c0_g1_i1, TR6…	map00930
Caprolactam degradation	157	dehydrogenase	ec:1.1.1.35	49	TR56575|c0_g2_i1, TR46182|c0_g1_i1, TR56575|c0_g2_i2, TR16231|c0_g3_i1, TR45849|c1_g1_i1, TR51650|c0_g1_i3, TR51650|c0_g1_i2, TR51650|c0_g1_i1, TR70004|c0_g1_i1, TR66497|c2_g3_i1, TR64152|c1_g3_i1, TR56575|c0_g1_i2, TR14108|c0_g1_i1, TR62943|c0_g1_i1, TR62943|c0_g1_i3, TR56575|c0_g1_i1, TR62943|c0_g1_i2, TR89909|c0_g1_i1, TR16231|c0_g2_i1, TR45849|c0_g1_i1, TR60882|c0_g1_i2, TR60882|c0_g1_i1, TR7…	map00930
Histidine metabolism	266	N-methyltransferase	ec:2.1.1.8	10	TR68699|c0_g1_i8, TR18681|c0_g1_i1, TR68699|c0_g1_i2, TR68699|c0_g1_i3, TR38966|c0_g1_i1, TR68699|c0_g1_i1, TR68699|c0_g1_i6, TR68699|c0_g1_i7, TR68699|c0_g1_i4, TR68699|c0_g1_i5	map00340
Histidine metabolism	266	decarboxylase	ec:4.1.1.22	10	TR58125|c2_g1_i5, TR58125|c2_g1_i6, TR58125|c2_g1_i3, TR58125|c2_g1_i4, TR53364|c0_g1_i2, TR53364|c0_g1_i1, TR58125|c2_g1_i1, TR58125|c2_g1_i2, TR53364|c0_g1_i3, TR81540|c0_g1_i1	map00340
Histidine metabolism	266	decarboxylase	ec:4.1.1.28	12	TR84842|c0_g1_i1, TR10012|c0_g1_i1, TR63816|c0_g1_i1, TR12135|c0_g1_i1, TR76138|c0_g1_i1, TR77357|c0_g1_i1, TR12020|c0_g1_i1, TR59180|c0_g1_i2, TR59180|c0_g1_i1, TR24610|c0_g1_i1, TR10012|c0_g2_i1, TR59180|c0_g1_i3	map00340
Histidine metabolism	266	transaminase	ec:2.6.1.9	67	TR62991|c0_g1_i1, TR10533|c0_g1_i1, TR56364|c0_g1_i1, TR57973|c0_g2_i1, TR68009|c1_g5_i2, TR68009|c1_g5_i3, TR67628|c0_g2_i1, TR68009|c1_g5_i1, TR52631|c1_g1_i1, TR57397|c0_g1_i1, TR58635|c0_g1_i1, TR67626|c1_g1_i1, TR66440|c0_g1_i2, TR66440|c0_g1_i3, TR53451|c0_g1_i1, TR59363|c0_g1_i4, TR66440|c0_g1_i8, TR52631|c1_g1_i2, TR59363|c0_g1_i1, TR66440|c0_g1_i5, TR57973|c0_g1_i1, TR59363|c0_g1_i2, TR6…	map00340
Histidine metabolism	266	dehydrogenase [NAD(P)+]	ec:1.2.1.5	52	TR54683|c0_g1_i1, TR59827|c0_g1_i2, TR17352|c0_g1_i1, TR59827|c0_g1_i1, TR54683|c0_g1_i5, TR62531|c1_g1_i3, TR54683|c0_g1_i4, TR62531|c1_g1_i2, TR73285|c0_g1_i1, TR47427|c0_g1_i1, TR85378|c0_g1_i1, TR3042|c0_g1_i1, TR40716|c0_g1_i2, TR40716|c0_g1_i1, TR55101|c0_g1_i1, TR62531|c1_g1_i1, TR67493|c1_g1_i3, TR67493|c1_g1_i4, TR67220|c0_g1_i3, TR44220|c0_g1_i1, TR53202|c0_g1_i2, TR69410|c0_g1_i1, TR47…	map00340
Histidine metabolism	266	dehydrogenase (NAD+)	ec:1.2.1.3	128	TR54683|c0_g1_i1, TR54683|c0_g1_i5, TR54683|c0_g1_i4, TR54683|c0_g1_i2, TR47427|c0_g1_i1, TR42314|c0_g1_i2, TR48032|c0_g1_i1, TR48032|c0_g1_i2, TR3042|c0_g1_i1, TR42314|c0_g1_i1, TR52019|c0_g1_i1, TR41900|c0_g1_i1, TR55101|c0_g1_i1, TR11984|c0_g1_i1, TR44220|c0_g1_i1, TR71883|c0_g1_i1, TR69410|c0_g1_i1, TR61544|c3_g2_i1, TR61544|c3_g2_i2, TR61544|c3_g2_i3, TR61544|c3_g2_i4, TR61544|c3_g2_i5, TR61…	map00340
Histidine metabolism	266	histidinol phosphate phosphatase	ec:3.1.3.15	3	TR50405|c0_g1_i2, TR50405|c0_g1_i1, TR51083|c0_g1_i1	map00340
Histidine metabolism	266	diphosphatase	ec:3.6.1.31	10	TR61677|c0_g1_i1, TR61677|c0_g1_i2, TR61677|c0_g2_i2, TR55664|c0_g1_i2, TR61677|c0_g1_i3, TR61677|c0_g2_i5, TR55664|c0_g1_i3, TR55664|c0_g1_i1, TR49293|c0_g1_i1, TR61677|c0_g2_i14	map00340
Histidine metabolism	266	dehydratase	ec:4.2.1.19	6	TR58630|c0_g1_i4, TR58630|c0_g1_i3, TR61348|c0_g1_i2, TR58630|c0_g1_i2, TR61348|c0_g1_i1, TR58630|c0_g1_i1	map00340
Histidine metabolism	266	phosphoribosyltransferase	ec:2.4.2.17	5	TR57437|c0_g1_i1, TR57183|c1_g1_i1, TR31188|c0_g1_i1, TR57437|c0_g1_i2, TR57183|c1_g1_i2	map00340
Histidine metabolism	266	dehydrogenase	ec:1.1.1.23	9	TR64670|c1_g4_i5, TR64670|c1_g4_i4, TR64670|c1_g4_i3, TR64148|c0_g1_i4, TR64670|c1_g4_i2, TR64148|c0_g1_i3, TR64670|c1_g4_i1, TR64148|c0_g1_i2, TR64148|c0_g1_i1	map00340
Histidine metabolism	266	isomerase	ec:5.3.1.16	1	TR46706|c0_g2_i1	map00340
Histidine metabolism	266	cyclohydrolase	ec:3.5.4.19	10	TR61677|c0_g1_i1, TR61677|c0_g1_i2, TR61677|c0_g2_i2, TR55664|c0_g1_i2, TR61677|c0_g1_i3, TR61677|c0_g2_i5, TR55664|c0_g1_i3, TR55664|c0_g1_i1, TR49293|c0_g1_i1, TR61677|c0_g2_i14	map00340
Other glycan degradation	449	psychosine hydrolase	ec:3.2.1.45	39	TR58188|c0_g1_i1, TR19738|c0_g1_i1, TR45771|c0_g2_i1, TR79363|c0_g1_i1, TR8601|c0_g1_i1, TR25851|c0_g2_i1, TR25851|c0_g3_i1, TR20808|c0_g1_i1, TR11761|c0_g1_i1, TR39990|c0_g3_i1, TR39990|c0_g1_i1, TR67818|c0_g2_i7, TR67818|c0_g2_i8, TR67818|c0_g2_i9, TR67818|c0_g2_i3, TR19738|c0_g2_i1, TR67818|c0_g2_i4, TR62632|c0_g1_i1, TR67818|c0_g2_i5, TR67818|c0_g2_i6, TR67818|c0_g4_i2, TR55667|c1_g2_i3, TR67…	map00511
Other glycan degradation	449	alpha-fucosidase	ec:3.2.1.51	27	TR26986|c0_g1_i1, TR55660|c0_g1_i1, TR15709|c0_g1_i1, TR60826|c0_g1_i1, TR36473|c0_g1_i1, TR81451|c0_g1_i1, TR88396|c0_g1_i1, TR39641|c0_g1_i2, TR39641|c0_g1_i1, TR87639|c0_g1_i1, TR55293|c1_g2_i3, TR55293|c1_g2_i2, TR36473|c0_g2_i1, TR42926|c0_g1_i1, TR55293|c1_g2_i1, TR42926|c0_g1_i2, TR55293|c1_g2_i6, TR55293|c1_g2_i5, TR55293|c1_g2_i4, TR23526|c0_g1_i1, TR15709|c0_g2_i1, TR29062|c0_g1_i1, TR7…	map00511
Other glycan degradation	449	hexosaminidase	ec:3.2.1.52	35	TR31671|c0_g1_i1, TR21395|c0_g1_i1, TR64444|c1_g4_i1, TR88392|c0_g1_i1, TR63535|c1_g4_i9, TR63535|c1_g4_i8, TR63535|c1_g4_i7, TR63535|c1_g4_i6, TR63535|c1_g4_i5, TR93621|c0_g1_i1, TR63535|c1_g4_i4, TR6478|c0_g2_i1, TR63535|c1_g4_i3, TR63535|c1_g2_i1, TR63535|c1_g4_i2, TR63535|c1_g4_i1, TR91336|c0_g1_i1, TR61437|c0_g1_i3, TR55547|c0_g1_i1, TR61437|c0_g1_i1, TR63385|c1_g2_i1, TR36286|c1_g1_i1, TR63…	map00511
Other glycan degradation	449	aspartylglucosylamine deaspartylase	ec:3.5.1.26	7	TR54963|c0_g1_i1, TR54963|c0_g1_i2, TR48707|c0_g1_i1, TR48707|c0_g2_i2, TR48707|c0_g2_i1, TR6159|c0_g2_i1, TR6159|c0_g1_i1	map00511
Other glycan degradation	449	endo-beta-N-acetylglucosaminidase	ec:3.2.1.96	8	TR62074|c0_g1_i1, TR91104|c0_g1_i1, TR62074|c0_g2_i1, TR5806|c0_g2_i1, TR77362|c0_g1_i1, TR37036|c0_g2_i1, TR31819|c0_g1_i1, TR5806|c0_g1_i1	map00511
Other glycan degradation	449	alpha-D-mannosidase	ec:3.2.1.24	111	TR10426|c0_g1_i1, TR65156|c1_g2_i1, TR59888|c2_g5_i12, TR59888|c2_g5_i13, TR76429|c0_g1_i1, TR3363|c0_g2_i1, TR78297|c0_g1_i1, TR64602|c0_g1_i1, TR64602|c0_g1_i3, TR64602|c0_g1_i2, TR64602|c0_g1_i4, TR29724|c0_g1_i1, TR76441|c0_g1_i1, TR68825|c0_g5_i1, TR38648|c0_g1_i1, TR38648|c0_g1_i2, TR59888|c2_g1_i1, TR38648|c0_g1_i3, TR38648|c0_g1_i4, TR59888|c2_g1_i3, TR65562|c3_g2_i2, TR38648|c0_g1_i5, TR…	map00511
Other glycan degradation	449	mannanase	ec:3.2.1.25	25	TR16408|c0_g2_i1, TR70328|c0_g1_i1, TR82509|c0_g1_i1, TR8457|c0_g1_i1, TR32310|c0_g1_i1, TR66155|c1_g1_i5, TR17452|c0_g2_i1, TR35506|c0_g1_i1, TR44129|c0_g1_i1, TR87133|c0_g1_i1, TR66155|c1_g1_i1, TR66155|c1_g1_i3, TR66155|c1_g1_i2, TR66385|c0_g1_i1, TR51657|c1_g1_i1, TR66385|c0_g1_i2, TR9188|c0_g1_i1, TR66385|c0_g1_i3, TR59498|c0_g1_i2, TR16408|c0_g1_i1, TR42284|c0_g1_i1, TR75079|c0_g1_i1, TR688…	map00511
Other glycan degradation	449	lactase (ambiguous)	ec:3.2.1.23	197	TR41351|c0_g1_i1, TR66449|c0_g1_i6, TR22672|c0_g1_i1, TR58736|c1_g3_i1, TR66449|c0_g1_i2, TR68122|c0_g3_i1, TR56298|c0_g3_i1, TR66449|c0_g1_i1, TR66449|c0_g1_i4, TR66449|c0_g1_i3, TR67501|c1_g1_i4, TR67501|c1_g1_i2, TR34543|c0_g3_i1, TR67501|c1_g1_i3, TR22118|c0_g2_i1, TR42511|c0_g1_i1, TR67501|c1_g1_i1, TR3312|c0_g2_i1, TR15641|c0_g1_i1, TR59809|c1_g1_i1, TR18909|c0_g1_i1, TR65771|c0_g1_i2, TR65…	map00511
Carbon fixation pathways in prokaryotes	617	carboxylase	ec:6.4.1.2	78	TR65200|c1_g1_i1, TR65200|c1_g1_i3, TR65200|c1_g1_i2, TR65200|c1_g1_i5, TR25352|c0_g3_i1, TR65200|c1_g1_i4, TR33196|c0_g1_i1, TR69156|c1_g2_i1, TR60442|c1_g1_i6, TR60442|c1_g1_i5, TR56397|c0_g2_i1, TR63639|c0_g3_i11, TR63639|c0_g3_i10, TR63639|c0_g3_i13, TR41603|c0_g3_i1, TR38172|c0_g1_i1, TR25352|c0_g4_i1, TR46558|c0_g1_i1, TR49866|c0_g1_i1, TR49866|c0_g1_i2, TR69156|c1_g1_i1, TR40692|c0_g2_i1, …	map00720
Carbon fixation pathways in prokaryotes	617	carboxylase	ec:6.4.1.3	3	TR64362|c0_g1_i2, TR56363|c0_g1_i1, TR64362|c0_g1_i1	map00720
Carbon fixation pathways in prokaryotes	617	dehydrogenase	ec:1.3.5.1	18	TR61051|c4_g2_i1, TR70249|c0_g1_i1, TR12634|c0_g1_i1, TR46855|c0_g1_i1, TR58752|c0_g1_i2, TR21630|c0_g1_i1, TR21630|c0_g2_i1, TR58752|c0_g1_i1, TR58752|c0_g1_i4, TR58752|c0_g1_i3, TR83296|c0_g1_i1, TR46855|c0_g1_i2, TR62990|c0_g1_i1, TR94776|c0_g1_i1, TR53311|c1_g1_i1, TR53311|c1_g1_i3, TR68327|c0_g4_i2, TR53311|c1_g1_i2	map00720
Carbon fixation pathways in prokaryotes	617	carboxylase	ec:4.1.1.31	69	TR64686|c0_g3_i2, TR56689|c0_g1_i3, TR56689|c0_g1_i2, TR25317|c0_g1_i1, TR64686|c0_g3_i1, TR3569|c0_g1_i1, TR56689|c0_g1_i4, TR32199|c0_g1_i1, TR41975|c0_g2_i1, TR50546|c0_g1_i2, TR44225|c0_g1_i1, TR59551|c0_g1_i2, TR50546|c0_g1_i1, TR59551|c0_g1_i1, TR64967|c3_g1_i1, TR63325|c0_g3_i1, TR65660|c0_g1_i1, TR65660|c0_g1_i2, TR64686|c0_g3_i7, TR64686|c0_g3_i4, TR56689|c0_g1_i1, TR64686|c0_g3_i5, TR68…	map00720
Carbon fixation pathways in prokaryotes	617	cyclohydrolase	ec:3.5.4.9	11	TR46802|c0_g1_i1, TR66494|c0_g3_i3, TR66494|c0_g3_i1, TR56505|c0_g1_i1, TR56505|c0_g1_i2, TR13803|c0_g1_i1, TR46802|c1_g1_i2, TR46802|c1_g1_i1, TR53773|c0_g1_i2, TR54854|c0_g1_i1, TR53773|c0_g1_i1	map00720
Carbon fixation pathways in prokaryotes	617	ligase (ADP-forming)	ec:6.2.1.5	81	TR48170|c0_g1_i2, TR35833|c0_g1_i1, TR44602|c0_g1_i1, TR28383|c0_g2_i1, TR80544|c0_g1_i1, TR34763|c0_g1_i1, TR39404|c0_g1_i1, TR43672|c0_g1_i1, TR1147|c0_g1_i1, TR23190|c0_g2_i1, TR88663|c0_g1_i1, TR29500|c0_g1_i1, TR34713|c0_g1_i1, TR16802|c0_g1_i1, TR16802|c0_g1_i2, TR28383|c0_g3_i1, TR30920|c0_g1_i2, TR64220|c1_g2_i1, TR30920|c0_g1_i1, TR41742|c0_g1_i1, TR67411|c0_g1_i2, TR42273|c0_g1_i1, TR67…	map00720
Carbon fixation pathways in prokaryotes	617	ligase	ec:6.2.1.1	31	TR55170|c0_g1_i2, TR1142|c0_g1_i1, TR61570|c0_g3_i1, TR63596|c0_g1_i5, TR63596|c0_g1_i2, TR63596|c0_g1_i3, TR62947|c1_g2_i5, TR62947|c1_g2_i4, TR71935|c0_g1_i1, TR6456|c0_g1_i1, TR62950|c0_g1_i1, TR86455|c0_g1_i1, TR62947|c1_g2_i1, TR62947|c1_g2_i3, TR62947|c1_g2_i2, TR61570|c0_g2_i1, TR61570|c0_g2_i2, TR58561|c0_g1_i2, TR54999|c0_g1_i2, TR58561|c0_g1_i1, TR58561|c0_g1_i4, TR58561|c0_g1_i3, TR549…	map00720
Carbon fixation pathways in prokaryotes	617	C-acetyltransferase	ec:2.3.1.9	19	TR83008|c0_g1_i1, TR24831|c0_g1_i1, TR24831|c0_g2_i1, TR61952|c0_g1_i4, TR54322|c0_g1_i1, TR61952|c0_g1_i3, TR18094|c0_g2_i1, TR54322|c1_g1_i1, TR61952|c0_g2_i1, TR18094|c0_g1_i1, TR18094|c0_g2_i2, TR54322|c1_g2_i2, TR54322|c1_g2_i1, TR61952|c0_g1_i2, TR61952|c0_g1_i1, TR70663|c0_g1_i1, TR91314|c0_g1_i1, TR17926|c0_g1_i1, TR24831|c0_g3_i1	map00720
Carbon fixation pathways in prokaryotes	617	reductase (NADH)	ec:1.3.1.6	2	TR73811|c0_g1_i1, TR1935|c0_g1_i1	map00720
Carbon fixation pathways in prokaryotes	617	dehydrogenase (NADP+)	ec:1.5.1.5	15	TR46802|c0_g1_i1, TR53773|c0_g1_i2, TR53773|c0_g1_i1, TR74035|c0_g1_i1, TR66494|c0_g3_i3, TR66494|c0_g3_i4, TR66494|c0_g3_i1, TR66494|c0_g3_i2, TR56505|c0_g1_i1, TR56505|c0_g1_i2, TR13803|c0_g1_i1, TR46802|c1_g1_i2, TR66494|c0_g3_i5, TR46802|c1_g1_i1, TR54854|c0_g1_i1	map00720
Carbon fixation pathways in prokaryotes	617	citrate synthase	ec:2.3.3.8	63	TR44602|c0_g1_i1, TR28383|c0_g2_i1, TR80544|c0_g1_i1, TR34763|c0_g1_i1, TR39404|c0_g1_i1, TR43672|c0_g1_i1, TR1147|c0_g1_i1, TR23190|c0_g2_i1, TR29500|c0_g1_i1, TR34713|c0_g1_i1, TR16802|c0_g1_i1, TR16802|c0_g1_i2, TR28383|c0_g3_i1, TR30920|c0_g1_i2, TR64220|c1_g2_i1, TR30920|c0_g1_i1, TR41742|c0_g1_i1, TR67411|c0_g1_i2, TR42273|c0_g1_i1, TR67411|c0_g1_i1, TR64220|c3_g1_i1, TR64220|c3_g1_i2, TR67…	map00720
Carbon fixation pathways in prokaryotes	617	ligase	ec:6.3.4.3	4	TR74035|c0_g1_i1, TR68024|c0_g1_i1, TR57704|c0_g1_i1, TR68024|c0_g1_i2	map00720
Carbon fixation pathways in prokaryotes	617	reductase [NAD(P)H]	ec:1.5.1.20	10	TR88467|c0_g1_i1, TR38637|c0_g1_i1, TR20232|c0_g1_i1, TR59869|c1_g1_i1, TR20232|c0_g2_i1, TR58852|c0_g1_i1, TR59869|c1_g1_i4, TR59869|c1_g1_i3, TR59869|c1_g1_i2, TR79706|c0_g1_i1	map00720
Carbon fixation pathways in prokaryotes	617	hydratase	ec:4.2.1.3	61	TR56381|c1_g2_i1, TR22919|c0_g3_i1, TR65538|c1_g3_i1, TR65538|c0_g1_i1, TR86473|c0_g1_i1, TR23203|c0_g2_i1, TR22919|c0_g2_i1, TR61699|c0_g1_i3, TR61699|c0_g1_i2, TR42551|c0_g1_i2, TR61699|c0_g1_i1, TR94479|c0_g1_i1, TR66066|c0_g1_i1, TR66066|c0_g1_i2, TR66066|c0_g1_i3, TR80289|c0_g1_i1, TR66066|c0_g1_i4, TR66066|c0_g1_i5, TR23203|c0_g1_i1, TR42575|c0_g1_i1, TR23848|c0_g1_i1, TR85018|c0_g1_i1, TR6…	map00720
Carbon fixation pathways in prokaryotes	617	hydratase	ec:4.2.1.2	22	TR91167|c0_g1_i1, TR67465|c2_g1_i8, TR80723|c0_g1_i1, TR67465|c2_g1_i9, TR67465|c1_g1_i1, TR67465|c0_g1_i1, TR67465|c1_g1_i2, TR67465|c0_g1_i2, TR67465|c2_g1_i4, TR67465|c0_g1_i3, TR67465|c2_g1_i5, TR67465|c2_g1_i6, TR67465|c2_g1_i7, TR67465|c2_g1_i1, TR67465|c2_g2_i1, TR67465|c2_g3_i2, TR67465|c2_g1_i2, TR58508|c0_g1_i2, TR67465|c2_g1_i3, TR58508|c0_g1_i1, TR94507|c0_g1_i1, TR67465|c2_g3_i1	map00720
Carbon fixation pathways in prokaryotes	617	hydratase	ec:4.2.1.17	90	TR52291|c0_g1_i1, TR71380|c0_g1_i1, TR52291|c0_g1_i2, TR66556|c0_g1_i4, TR52095|c0_g1_i3, TR60535|c0_g1_i5, TR66556|c0_g1_i3, TR66556|c0_g1_i2, TR60535|c0_g1_i3, TR56575|c0_g2_i1, TR46182|c0_g1_i1, TR60535|c0_g1_i4, TR56575|c0_g2_i2, TR60535|c0_g1_i1, TR60535|c0_g1_i2, TR16231|c0_g3_i1, TR66785|c0_g2_i1, TR45849|c1_g1_i1, TR51650|c0_g1_i3, TR66785|c0_g2_i2, TR51650|c0_g1_i2, TR51650|c0_g1_i1, TR6…	map00720
Carbon fixation pathways in prokaryotes	617	phosphate dikinase	ec:2.7.9.1	4	TR66662|c0_g1_i2, TR27591|c0_g1_i1, TR66662|c0_g1_i1, TR27591|c0_g2_i1	map00720
Carbon fixation pathways in prokaryotes	617	dehydrogenase	ec:1.1.1.37	67	TR54334|c0_g1_i1, TR21941|c0_g2_i1, TR51013|c0_g1_i1, TR73114|c0_g1_i1, TR45008|c0_g1_i1, TR8044|c0_g2_i1, TR58722|c0_g2_i4, TR58722|c0_g2_i3, TR60678|c1_g1_i4, TR58722|c0_g2_i2, TR6912|c0_g2_i1, TR58182|c1_g1_i2, TR60678|c1_g1_i1, TR58182|c1_g1_i1, TR58722|c0_g2_i6, TR60678|c1_g1_i3, TR58722|c0_g2_i5, TR60678|c1_g1_i2, TR58182|c0_g2_i1, TR58182|c1_g1_i4, TR58182|c1_g1_i3, TR70456|c0_g1_i1, TR618…	map00720
Carbon fixation pathways in prokaryotes	617	dehydrogenase	ec:1.1.1.35	49	TR56575|c0_g2_i1, TR46182|c0_g1_i1, TR56575|c0_g2_i2, TR16231|c0_g3_i1, TR45849|c1_g1_i1, TR51650|c0_g1_i3, TR51650|c0_g1_i2, TR51650|c0_g1_i1, TR70004|c0_g1_i1, TR66497|c2_g3_i1, TR64152|c1_g3_i1, TR56575|c0_g1_i2, TR14108|c0_g1_i1, TR62943|c0_g1_i1, TR62943|c0_g1_i3, TR56575|c0_g1_i1, TR62943|c0_g1_i2, TR89909|c0_g1_i1, TR16231|c0_g2_i1, TR45849|c0_g1_i1, TR60882|c0_g1_i2, TR60882|c0_g1_i1, TR7…	map00720
Carbon fixation pathways in prokaryotes	617	dehydrogenase (NADP+)	ec:1.1.1.42	32	TR45170|c0_g1_i1, TR2490|c0_g2_i1, TR81452|c0_g1_i1, TR30760|c0_g1_i1, TR43976|c1_g1_i1, TR20597|c0_g3_i1, TR56901|c1_g2_i1, TR56901|c1_g2_i2, TR43976|c0_g1_i1, TR56901|c1_g6_i5, TR43976|c0_g1_i2, TR56901|c1_g6_i3, TR40114|c0_g1_i1, TR56901|c1_g6_i4, TR20597|c0_g1_i1, TR56901|c1_g6_i1, TR56901|c1_g6_i2, TR26406|c0_g1_i1, TR67946|c4_g1_i1, TR38397|c0_g1_i1, TR38397|c0_g1_i2, TR54531|c0_g1_i3, TR54…	map00720
N-Glycan biosynthesis	259	kinase	ec:2.7.1.108	10	TR67210|c0_g1_i2, TR67210|c0_g1_i3, TR15932|c0_g1_i1, TR40507|c0_g1_i1, TR67210|c0_g1_i1, TR22001|c0_g1_i1, TR45857|c0_g1_i2, TR67210|c0_g1_i4, TR45857|c0_g1_i1, TR67210|c0_g1_i5	map00510
N-Glycan biosynthesis	259	alpha-1,2-mannosyltransferase	ec:2.4.1.259	12	TR14681|c0_g1_i1, TR63203|c0_g1_i5, TR63203|c0_g1_i4, TR62248|c0_g1_i8, TR63203|c0_g1_i6, TR22823|c0_g1_i1, TR62248|c0_g1_i1, TR63203|c0_g1_i1, TR62248|c0_g1_i4, TR63203|c0_g1_i3, TR62248|c0_g1_i5, TR63203|c0_g1_i2	map00510
N-Glycan biosynthesis	259	alpha-1,3-mannosyltransferase	ec:2.4.1.258	6	TR68084|c0_g2_i4, TR68084|c0_g2_i3, TR68084|c0_g2_i5, TR37012|c0_g1_i1, TR68084|c0_g2_i2, TR68084|c0_g2_i1	map00510
N-Glycan biosynthesis	259	alpha-1,6-mannosyltransferase	ec:2.4.1.260	6	TR13229|c0_g1_i1, TR58788|c0_g2_i1, TR58788|c0_g2_i2, TR16581|c0_g2_i1, TR21481|c0_g1_i1, TR21481|c0_g2_i1	map00510
N-Glycan biosynthesis	259	alpha-1,2-mannosyltransferase	ec:2.4.1.261	12	TR14681|c0_g1_i1, TR63203|c0_g1_i5, TR63203|c0_g1_i4, TR62248|c0_g1_i8, TR63203|c0_g1_i6, TR22823|c0_g1_i1, TR62248|c0_g1_i1, TR63203|c0_g1_i1, TR62248|c0_g1_i4, TR63203|c0_g1_i3, TR62248|c0_g1_i5, TR63203|c0_g1_i2	map00510
N-Glycan biosynthesis	259	1,3-alpha-glucosidase	ec:3.2.1.84	8	TR65198|c1_g2_i4, TR65198|c1_g2_i1, TR61879|c0_g2_i2, TR61879|c0_g2_i1, TR66701|c0_g2_i1, TR66701|c0_g1_i1, TR66701|c0_g2_i2, TR66701|c0_g1_i2	map00510
N-Glycan biosynthesis	259	1,2-alpha-mannosidase	ec:3.2.1.113	51	TR68508|c0_g1_i17, TR30190|c0_g1_i1, TR59888|c2_g5_i12, TR59888|c2_g5_i13, TR68508|c0_g1_i13, TR68508|c0_g1_i12, TR68508|c0_g1_i15, TR68508|c0_g1_i14, TR78297|c0_g1_i1, TR54809|c0_g1_i1, TR68508|c0_g1_i11, TR68508|c0_g1_i10, TR59888|c2_g2_i1, TR29724|c0_g1_i1, TR64023|c0_g1_i1, TR59888|c2_g5_i1, TR88528|c0_g1_i1, TR38648|c0_g1_i1, TR59888|c2_g5_i4, TR38648|c0_g1_i2, TR59888|c2_g1_i1, TR59888|c2_g…	map00510
N-Glycan biosynthesis	259	1,3-1,6-alpha-mannosidase	ec:3.2.1.114	7	TR65548|c0_g1_i2, TR65548|c0_g1_i1, TR43829|c0_g1_i1, TR67886|c0_g1_i2, TR67886|c0_g1_i1, TR67886|c0_g1_i4, TR67886|c0_g1_i3	map00510
N-Glycan biosynthesis	259	beta-D-mannosyltransferase	ec:2.4.1.83	36	TR86429|c0_g1_i1, TR43942|c0_g1_i2, TR65950|c0_g1_i7, TR65950|c0_g1_i5, TR65950|c0_g1_i1, TR65950|c0_g1_i2, TR29920|c0_g1_i1, TR68180|c1_g2_i1, TR39021|c0_g1_i1, TR57142|c0_g1_i1, TR27875|c0_g1_i1, TR27875|c0_g1_i2, TR15350|c0_g1_i1, TR86429|c0_g2_i1, TR51134|c0_g1_i1, TR68180|c1_g2_i5, TR68180|c1_g2_i4, TR65950|c0_g2_i2, TR65950|c0_g2_i3, TR51134|c0_g1_i4, TR65950|c0_g2_i1, TR51134|c0_g1_i3, TR6…	map00510
N-Glycan biosynthesis	259	glucosidase	ec:3.2.1.106	8	TR31324|c0_g1_i1, TR59352|c0_g1_i4, TR63055|c0_g1_i1, TR44024|c0_g1_i1, TR63055|c0_g1_i2, TR59352|c0_g1_i1, TR59352|c0_g1_i3, TR59352|c0_g1_i2	map00510
N-Glycan biosynthesis	259	2-beta-N-acetylglucosaminyltransferase	ec:2.4.1.101	14	TR64284|c0_g2_i1, TR64284|c0_g2_i3, TR66963|c0_g1_i1, TR47396|c0_g1_i1, TR43316|c0_g1_i1, TR43316|c0_g1_i2, TR43316|c0_g1_i3, TR49097|c0_g1_i2, TR66963|c1_g1_i1, TR49097|c0_g1_i1, TR66963|c1_g1_i2, TR66963|c1_g1_i3, TR66963|c1_g1_i4, TR66963|c1_g1_i5	map00510
N-Glycan biosynthesis	259	beta-glucosyltransferase	ec:2.4.1.117	9	TR58259|c3_g1_i1, TR58259|c3_g1_i2, TR61915|c0_g1_i4, TR61915|c0_g1_i2, TR61915|c0_g1_i3, TR58259|c3_g1_i4, TR61915|c0_g1_i1, TR58259|c3_g1_i7, TR58259|c3_g1_i6	map00510
N-Glycan biosynthesis	259	alpha-1,3-mannosyltransferase	ec:2.4.1.132	10	TR32804|c0_g1_i1, TR68732|c1_g1_i3, TR32804|c0_g1_i2, TR68732|c1_g1_i5, TR68732|c1_g1_i6, TR59902|c0_g1_i1, TR59902|c0_g1_i2, TR59902|c0_g1_i3, TR32804|c0_g2_i1, TR74174|c0_g1_i1	map00510
N-Glycan biosynthesis	259	alpha-1,2-mannosyltransferase	ec:2.4.1.131	30	TR37878|c1_g1_i1, TR62248|c0_g1_i1, TR62248|c0_g1_i2, TR62248|c0_g1_i3, TR62248|c0_g1_i4, TR62248|c0_g1_i5, TR14681|c0_g1_i1, TR62248|c0_g1_i6, TR62248|c0_g1_i7, TR62248|c0_g1_i8, TR62248|c0_g1_i9, TR22823|c0_g1_i1, TR37710|c0_g1_i2, TR37878|c0_g3_i1, TR37710|c0_g1_i1, TR63203|c0_g1_i1, TR63203|c0_g1_i3, TR63203|c0_g1_i2, TR63203|c0_g1_i5, TR63203|c0_g1_i4, TR63203|c0_g1_i6, TR67099|c0_g2_i6, TR6…	map00510
N-Glycan biosynthesis	259	2-beta-N-acetylglucosaminyltransferase	ec:2.4.1.143	7	TR64284|c0_g2_i1, TR64284|c0_g2_i3, TR43316|c0_g1_i1, TR43316|c0_g1_i2, TR43316|c0_g1_i3, TR49097|c0_g1_i2, TR49097|c0_g1_i1	map00510
N-Glycan biosynthesis	259	beta-mannosyltransferase	ec:2.4.1.142	19	TR46052|c0_g1_i1, TR58646|c0_g5_i3, TR58646|c0_g4_i3, TR58646|c0_g5_i4, TR67166|c1_g4_i7, TR58646|c0_g5_i1, TR67166|c1_g4_i9, TR67166|c1_g4_i3, TR67166|c1_g4_i4, TR67166|c1_g4_i5, TR16386|c0_g1_i1, TR67166|c1_g4_i12, TR67166|c1_g4_i11, TR67166|c1_g4_i10, TR39030|c0_g1_i1, TR58646|c0_g5_i7, TR58646|c0_g5_i5, TR58646|c0_g5_i6, TR58646|c0_g5_i9	map00510
N-Glycan biosynthesis	259	4-beta-N-acetylglucosaminyltransferase	ec:2.4.1.144	35	TR44097|c0_g2_i1, TR38415|c0_g1_i1, TR14375|c0_g1_i1, TR44097|c1_g1_i1, TR82968|c0_g1_i1, TR49491|c0_g1_i1, TR82713|c0_g1_i1, TR41519|c0_g2_i1, TR25672|c0_g1_i1, TR68003|c0_g1_i1, TR40493|c0_g1_i1, TR21867|c0_g1_i1, TR11138|c0_g1_i1, TR44097|c0_g1_i1, TR44097|c0_g3_i1, TR6121|c0_g1_i1, TR29111|c0_g1_i1, TR25157|c0_g1_i1, TR18212|c0_g1_i1, TR49491|c0_g2_i1, TR59541|c0_g1_i4, TR59541|c0_g1_i3, TR59…	map00510
N-Glycan biosynthesis	259	dolichol diphosphatase	ec:3.6.1.43	6	TR54010|c0_g1_i1, TR63833|c0_g1_i2, TR54010|c0_g1_i2, TR93695|c0_g1_i1, TR54456|c1_g1_i1, TR54456|c1_g1_i2	map00510
N-Glycan biosynthesis	259	N-acetylglucosaminephosphotransferase	ec:2.7.8.15	4	TR55203|c0_g1_i3, TR55203|c0_g1_i1, TR64047|c0_g1_i1, TR64047|c0_g2_i1	map00510
Ubiquinone and other terpenoid-quinone biosynthesis	287	synthase	ec:4.1.3.36	4	TR73706|c0_g1_i1, TR36678|c0_g2_i1, TR36678|c0_g1_i1, TR43826|c0_g1_i1	map00130
Ubiquinone and other terpenoid-quinone biosynthesis	287	synthase	ec:2.2.1.9	6	TR58556|c0_g1_i9, TR58556|c0_g1_i8, TR85449|c0_g1_i1, TR58556|c0_g1_i6, TR205|c0_g1_i1, TR90006|c0_g1_i1	map00130
Ubiquinone and other terpenoid-quinone biosynthesis	287	polyprenyltransferase	ec:2.5.1.39	4	TR36863|c0_g2_i1, TR56157|c0_g1_i1, TR56157|c0_g1_i2, TR56157|c0_g1_i5	map00130
Ubiquinone and other terpenoid-quinone biosynthesis	287	ligase	ec:6.2.1.26	56	TR38339|c1_g1_i1, TR63596|c0_g1_i6, TR68516|c0_g1_i2, TR63596|c0_g1_i5, TR68516|c0_g1_i3, TR40720|c0_g3_i1, TR68516|c0_g1_i1, TR91117|c0_g1_i1, TR63596|c0_g1_i2, TR63596|c0_g1_i1, TR63596|c0_g1_i4, TR63596|c0_g1_i3, TR60317|c0_g2_i1, TR60317|c0_g2_i3, TR60317|c0_g2_i2, TR68516|c0_g1_i4, TR68516|c0_g1_i5, TR47862|c0_g1_i1, TR60317|c0_g2_i4, TR66932|c1_g1_i1, TR27967|c0_g1_i1, TR66932|c0_g1_i2, TR2…	map00130
Ubiquinone and other terpenoid-quinone biosynthesis	287	ligase	ec:6.2.1.12	66	TR60449|c0_g1_i2, TR60449|c0_g1_i1, TR56533|c0_g1_i1, TR56533|c0_g1_i2, TR65103|c0_g1_i3, TR10622|c0_g1_i1, TR65103|c0_g1_i1, TR65103|c0_g1_i2, TR87201|c0_g1_i1, TR68516|c0_g1_i2, TR62911|c0_g2_i1, TR68516|c0_g1_i1, TR3581|c0_g1_i1, TR60317|c0_g2_i1, TR60317|c0_g2_i3, TR60317|c0_g2_i2, TR60578|c0_g1_i1, TR28511|c0_g3_i1, TR83777|c0_g1_i1, TR68516|c0_g1_i4, TR6593|c0_g1_i1, TR68516|c0_g1_i5, TR603…	map00130
Ubiquinone and other terpenoid-quinone biosynthesis	287	dehydrogenase (quinone)	ec:1.6.5.2	37	TR37479|c0_g1_i1, TR50601|c0_g1_i2, TR37479|c0_g1_i2, TR50601|c0_g1_i1, TR64560|c0_g2_i1, TR64560|c0_g2_i2, TR58064|c0_g1_i1, TR64560|c0_g2_i3, TR57904|c0_g1_i1, TR53753|c0_g1_i5, TR53753|c0_g1_i4, TR53753|c0_g1_i3, TR53332|c0_g1_i2, TR53332|c0_g1_i3, TR53332|c0_g1_i1, TR60908|c2_g1_i5, TR53332|c0_g1_i6, TR60908|c2_g1_i4, TR64560|c0_g1_i2, TR64560|c0_g1_i1, TR53332|c0_g1_i4, TR60908|c2_g1_i2, TR5…	map00130
Ubiquinone and other terpenoid-quinone biosynthesis	287	3-O-methyltransferase	ec:2.1.1.64	12	TR60622|c0_g1_i7, TR60622|c0_g1_i6, TR36312|c1_g1_i1, TR60622|c0_g1_i5, TR60622|c0_g1_i4, TR60622|c0_g1_i3, TR60622|c0_g1_i2, TR24006|c0_g1_i1, TR24006|c0_g2_i1, TR60622|c0_g2_i1, TR24006|c0_g3_i1, TR60622|c0_g1_i8	map00130
Ubiquinone and other terpenoid-quinone biosynthesis	287	transaminase	ec:2.6.1.5	68	TR62991|c0_g1_i1, TR10533|c0_g1_i1, TR56364|c0_g1_i1, TR57973|c0_g2_i1, TR68009|c1_g5_i2, TR68009|c1_g5_i3, TR67628|c0_g2_i1, TR68009|c1_g5_i1, TR52631|c1_g1_i1, TR57397|c0_g1_i1, TR58635|c0_g1_i1, TR67626|c1_g1_i1, TR66440|c0_g1_i2, TR66440|c0_g1_i3, TR53451|c0_g1_i1, TR59363|c0_g1_i4, TR66440|c0_g1_i8, TR52631|c1_g1_i2, TR79955|c0_g1_i1, TR59363|c0_g1_i1, TR66440|c0_g1_i5, TR57973|c0_g1_i1, TR5…	map00130
Ubiquinone and other terpenoid-quinone biosynthesis	287	4-monooxygenase	ec:1.14.13.11	14	TR29937|c0_g2_i1, TR60300|c0_g1_i1, TR60300|c0_g2_i2, TR29937|c0_g1_i1, TR52125|c0_g1_i2, TR52125|c0_g1_i1, TR60300|c0_g2_i1, TR74435|c0_g1_i1, TR26792|c0_g1_i1, TR44864|c0_g1_i1, TR60300|c1_g2_i1, TR60300|c1_g1_i1, TR52125|c0_g1_i3, TR34672|c0_g1_i1	map00130
Ubiquinone and other terpenoid-quinone biosynthesis	287	dioxygenase	ec:1.13.11.27	7	TR57047|c0_g1_i2, TR89570|c0_g1_i1, TR57047|c0_g1_i1, TR4265|c0_g1_i1, TR28867|c0_g1_i1, TR28867|c0_g2_i1, TR43539|c0_g2_i1	map00130
Ubiquinone and other terpenoid-quinone biosynthesis	287	reductase	ec:1.1.1.237	12	TR54801|c0_g2_i1, TR54801|c0_g1_i1, TR54801|c0_g2_i2, TR54801|c0_g3_i1, TR59255|c0_g1_i1, TR57717|c0_g1_i1, TR59255|c0_g1_i2, TR57717|c0_g1_i2, TR68627|c0_g1_i1, TR68627|c0_g1_i2, TR1285|c0_g1_i1, TR2838|c0_g1_i1	map00130
Ubiquinone and other terpenoid-quinone biosynthesis	287	methyltransferase	ec:2.1.1.114	13	TR24006|c0_g3_i1, TR60622|c0_g1_i8, TR60622|c0_g1_i7, TR60622|c0_g1_i6, TR36312|c1_g1_i1, TR60622|c0_g1_i5, TR60622|c0_g1_i4, TR60622|c0_g1_i3, TR60622|c0_g1_i2, TR60622|c0_g1_i1, TR24006|c0_g1_i1, TR24006|c0_g2_i1, TR60622|c0_g2_i1	map00130
Ubiquinone and other terpenoid-quinone biosynthesis	287	synthase	ec:4.2.99.20	5	TR58556|c0_g1_i9, TR85449|c0_g1_i1, TR58556|c0_g1_i6, TR205|c0_g1_i1, TR90006|c0_g1_i1	map00130
Ubiquinone and other terpenoid-quinone biosynthesis	287	synthase	ec:5.4.4.2	12	TR29487|c0_g1_i2, TR29487|c0_g1_i1, TR48050|c0_g3_i1, TR48050|c0_g5_i3, TR48050|c0_g5_i2, TR77532|c0_g1_i1, TR48050|c0_g4_i1, TR48050|c0_g5_i1, TR87196|c0_g1_i1, TR31396|c0_g1_i1, TR74644|c0_g1_i1, TR10419|c0_g1_i1	map00130
Lysine biosynthesis	206	decarboxylase	ec:4.1.1.20	15	TR61428|c0_g1_i2, TR62758|c0_g1_i7, TR61428|c0_g1_i1, TR62758|c0_g1_i6, TR62758|c0_g1_i10, TR62758|c0_g1_i9, TR62758|c0_g1_i11, TR62758|c0_g1_i8, TR62758|c0_g1_i3, TR62758|c0_g1_i2, TR62758|c0_g1_i5, TR62758|c0_g1_i4, TR62758|c0_g1_i1, TR61428|c0_g1_i5, TR61428|c0_g1_i3	map00300
Lysine biosynthesis	206	transaminase	ec:2.6.1.57	75	TR42262|c0_g1_i1, TR62991|c0_g1_i1, TR44841|c0_g1_i1, TR52607|c0_g1_i1, TR10533|c0_g1_i1, TR56364|c0_g1_i1, TR57973|c0_g2_i1, TR68009|c1_g5_i2, TR68009|c1_g5_i3, TR67628|c0_g2_i1, TR67362|c0_g1_i1, TR68009|c1_g5_i1, TR52631|c1_g1_i1, TR57397|c0_g1_i1, TR58635|c0_g1_i1, TR40390|c0_g1_i1, TR67626|c1_g1_i1, TR66440|c0_g1_i2, TR66440|c0_g1_i3, TR53451|c0_g1_i1, TR59363|c0_g1_i4, TR66440|c0_g1_i8, TR5…	map00300
Lysine biosynthesis	206	kinase	ec:2.7.2.4	36	TR34480|c0_g2_i1, TR43778|c0_g1_i1, TR35888|c0_g1_i1, TR12847|c0_g1_i1, TR43507|c0_g1_i1, TR59787|c0_g1_i1, TR25654|c0_g1_i1, TR30705|c0_g1_i1, TR25181|c0_g2_i1, TR58550|c1_g1_i1, TR39268|c0_g2_i1, TR58550|c1_g3_i2, TR36525|c0_g1_i1, TR58550|c1_g3_i3, TR66364|c0_g1_i1, TR71123|c0_g1_i1, TR58550|c1_g3_i1, TR34480|c0_g1_i1, TR15777|c0_g1_i1, TR34480|c0_g1_i2, TR11056|c0_g1_i1, TR29443|c0_g1_i1, TR4…	map00300
Lysine biosynthesis	206	aminotransferase	ec:2.6.1.83	12	TR87432|c0_g1_i1, TR21304|c0_g1_i1, TR69422|c0_g1_i1, TR1074|c0_g2_i1, TR1074|c0_g1_i1, TR89156|c0_g1_i1, TR67471|c0_g1_i1, TR53451|c0_g1_i1, TR70955|c0_g1_i1, TR56550|c0_g1_i1, TR67471|c1_g2_i2, TR67471|c1_g2_i3	map00300
Lysine biosynthesis	206	dehydrogenase	ec:1.2.1.11	12	TR21289|c0_g1_i1, TR21289|c0_g2_i1, TR24126|c0_g1_i1, TR24126|c1_g1_i1, TR63729|c1_g1_i2, TR63729|c1_g2_i3, TR63729|c1_g1_i3, TR63729|c1_g1_i1, TR10959|c0_g1_i1, TR10959|c0_g2_i1, TR63729|c1_g1_i4, TR7647|c0_g1_i1	map00300
Lysine biosynthesis	206	reductase	ec:1.17.1.8	18	TR60492|c0_g1_i3, TR20694|c0_g1_i1, TR60492|c0_g1_i4, TR60492|c0_g1_i5, TR27993|c0_g1_i1, TR60492|c0_g1_i6, TR19|c0_g1_i1, TR23842|c0_g1_i1, TR69771|c0_g1_i1, TR17964|c0_g1_i1, TR55680|c0_g1_i1, TR60492|c0_g1_i1, TR60492|c0_g1_i2, TR23842|c0_g2_i1, TR22577|c0_g1_i1, TR82653|c0_g1_i1, TR22286|c0_g1_i1, TR22286|c0_g2_i1	map00300
Lysine biosynthesis	206	dehydrogenase	ec:1.1.1.3	25	TR34480|c0_g2_i1, TR35888|c0_g1_i1, TR25654|c0_g1_i1, TR25181|c0_g2_i1, TR58550|c1_g1_i1, TR39268|c0_g2_i1, TR44535|c0_g1_i1, TR58550|c1_g3_i2, TR58550|c1_g3_i3, TR66364|c0_g1_i1, TR58550|c1_g3_i1, TR34480|c0_g1_i1, TR15777|c0_g1_i1, TR34480|c0_g1_i2, TR88753|c0_g1_i1, TR25181|c0_g1_i1, TR58550|c1_g2_i1, TR66364|c0_g2_i1, TR39268|c0_g1_i1, TR66364|c0_g2_i4, TR66364|c0_g2_i5, TR66364|c0_g2_i2, TR6…	map00300
Lysine biosynthesis	206	synthase	ec:4.3.3.7	11	TR61268|c0_g3_i1, TR61268|c0_g3_i2, TR34040|c0_g1_i1, TR65612|c0_g1_i1, TR65612|c0_g1_i2, TR65612|c0_g1_i5, TR65612|c0_g1_i4, TR65612|c0_g1_i6, TR61268|c0_g2_i1, TR30322|c0_g1_i1, TR30322|c0_g2_i1	map00300
Lysine biosynthesis	206	dehydrogenase (NADP+, L-glutamate-forming)	ec:1.5.1.10	14	TR66519|c0_g1_i11, TR66519|c0_g1_i12, TR65401|c0_g1_i2, TR65401|c0_g1_i3, TR65401|c0_g1_i4, TR65401|c0_g1_i5, TR66519|c0_g1_i9, TR66519|c0_g1_i6, TR66519|c0_g1_i8, TR66519|c0_g1_i7, TR66519|c0_g1_i2, TR66519|c0_g1_i1, TR65401|c0_g1_i1, TR66519|c0_g1_i3	map00300
Lysine biosynthesis	206	ligase	ec:6.3.2.13	10	TR40555|c0_g1_i1, TR42191|c0_g1_i1, TR48193|c0_g1_i1, TR48115|c0_g2_i1, TR52184|c0_g1_i2, TR52184|c0_g1_i1, TR54327|c0_g1_i1, TR48115|c0_g2_i4, TR48115|c0_g2_i3, TR48115|c0_g2_i2	map00300
Lysine biosynthesis	206	epimerase	ec:5.1.1.7	5	TR51289|c0_g1_i1, TR59061|c0_g1_i1, TR59061|c0_g1_i2, TR49737|c0_g1_i1, TR59061|c0_g1_i3	map00300
beta-Lactam resistance	9	penicillinase	ec:3.5.2.6	9	TR58322|c0_g2_i2, TR58322|c0_g2_i1, TR58322|c0_g2_i4, TR58322|c0_g2_i3, TR33272|c0_g3_i1, TR33272|c0_g2_i1, TR60429|c0_g2_i4, TR60429|c0_g2_i1, TR87458|c0_g1_i1	map01501
Fatty acid elongation	184	hydrolase	ec:3.1.2.22	17	TR67433|c0_g1_i9, TR67433|c0_g1_i8, TR67433|c0_g1_i7, TR67433|c0_g1_i6, TR67433|c0_g1_i5, TR67433|c0_g1_i4, TR67433|c0_g1_i3, TR67433|c0_g1_i2, TR67433|c0_g1_i1, TR67433|c0_g1_i10, TR67433|c0_g1_i11, TR59668|c0_g1_i1, TR62385|c0_g1_i1, TR62385|c0_g1_i2, TR62385|c0_g1_i3, TR62385|c0_g1_i4, TR62385|c0_g1_i5	map00062
Fatty acid elongation	184	hydratase	ec:4.2.1.74	18	TR45849|c2_g1_i1, TR46182|c0_g1_i1, TR16231|c0_g2_i1, TR45849|c0_g1_i1, TR53169|c0_g1_i1, TR16231|c0_g3_i1, TR16231|c0_g1_i1, TR45849|c1_g1_i1, TR38435|c0_g2_i1, TR70004|c0_g2_i1, TR53169|c0_g1_i4, TR53169|c0_g1_i3, TR70004|c0_g1_i1, TR53169|c0_g1_i2, TR66497|c2_g3_i1, TR66497|c2_g2_i2, TR66497|c2_g4_i1, TR66497|c2_g2_i1	map00062
Fatty acid elongation	184	reductase (NADPH)	ec:1.3.1.38	14	TR46996|c0_g1_i1, TR76255|c0_g1_i1, TR46996|c0_g1_i2, TR56243|c0_g1_i1, TR8275|c0_g1_i1, TR8275|c0_g2_i1, TR61087|c0_g1_i1, TR62096|c0_g1_i3, TR56243|c0_g2_i1, TR62096|c0_g1_i1, TR65943|c0_g2_i2, TR65943|c0_g1_i1, TR65943|c0_g1_i2, TR65943|c0_g2_i1	map00062
Fatty acid elongation	184	C-acyltransferase	ec:2.3.1.16	42	TR83008|c0_g1_i1, TR24831|c0_g2_i1, TR13017|c0_g1_i1, TR19712|c0_g1_i1, TR60240|c1_g1_i1, TR54322|c0_g1_i1, TR18094|c0_g2_i1, TR61952|c0_g2_i1, TR18094|c0_g2_i2, TR54322|c1_g2_i2, TR54322|c1_g2_i1, TR4902|c0_g1_i1, TR57278|c0_g1_i1, TR57278|c0_g1_i2, TR31181|c0_g2_i1, TR7329|c0_g1_i1, TR5818|c0_g1_i1, TR69336|c0_g1_i1, TR75667|c0_g1_i1, TR79935|c0_g1_i1, TR24831|c0_g1_i1, TR13017|c0_g2_i1, TR6195…	map00062
Fatty acid elongation	184	hydrolase	ec:3.1.2.2	10	TR60213|c0_g1_i3, TR60213|c0_g1_i2, TR48642|c0_g2_i3, TR60213|c0_g1_i1, TR60213|c0_g3_i1, TR20411|c0_g1_i1, TR65947|c1_g2_i1, TR65947|c1_g2_i2, TR38191|c0_g1_i1, TR38191|c0_g1_i2	map00062
Fatty acid elongation	184	hydratase	ec:4.2.1.17	90	TR52291|c0_g1_i1, TR71380|c0_g1_i1, TR52291|c0_g1_i2, TR66556|c0_g1_i4, TR52095|c0_g1_i3, TR60535|c0_g1_i5, TR66556|c0_g1_i3, TR66556|c0_g1_i2, TR60535|c0_g1_i3, TR56575|c0_g2_i1, TR46182|c0_g1_i1, TR60535|c0_g1_i4, TR56575|c0_g2_i2, TR60535|c0_g1_i1, TR60535|c0_g1_i2, TR16231|c0_g3_i1, TR66785|c0_g2_i1, TR45849|c1_g1_i1, TR51650|c0_g1_i3, TR66785|c0_g2_i2, TR51650|c0_g1_i2, TR51650|c0_g1_i1, TR6…	map00062
Fatty acid elongation	184	dehydrogenase	ec:1.1.1.35	49	TR56575|c0_g2_i1, TR46182|c0_g1_i1, TR56575|c0_g2_i2, TR16231|c0_g3_i1, TR45849|c1_g1_i1, TR51650|c0_g1_i3, TR51650|c0_g1_i2, TR51650|c0_g1_i1, TR70004|c0_g1_i1, TR66497|c2_g3_i1, TR64152|c1_g3_i1, TR56575|c0_g1_i2, TR14108|c0_g1_i1, TR62943|c0_g1_i1, TR62943|c0_g1_i3, TR56575|c0_g1_i1, TR62943|c0_g1_i2, TR89909|c0_g1_i1, TR16231|c0_g2_i1, TR45849|c0_g1_i1, TR60882|c0_g1_i2, TR60882|c0_g1_i1, TR7…	map00062
Porphyrin and chlorophyll metabolism	588	oxygenase (biliverdin-producing)	ec:1.14.99.3	36	TR58115|c0_g1_i7, TR81570|c0_g1_i1, TR58115|c0_g1_i6, TR60334|c0_g2_i12, TR40496|c0_g3_i2, TR40496|c0_g3_i1, TR65809|c0_g1_i1, TR58115|c0_g1_i3, TR58115|c0_g1_i2, TR45052|c0_g1_i1, TR60334|c0_g2_i11, TR60334|c0_g2_i10, TR88393|c0_g1_i1, TR94473|c0_g1_i1, TR79165|c0_g1_i1, TR26341|c0_g1_i1, TR55001|c0_g1_i1, TR60334|c0_g2_i1, TR60334|c0_g2_i2, TR60334|c0_g2_i5, TR60334|c0_g2_i6, TR60334|c0_g2_i3, …	map00860
Porphyrin and chlorophyll metabolism	588	reductase	ec:1.2.1.70	17	TR42400|c0_g2_i1, TR42400|c0_g1_i1, TR65894|c0_g4_i1, TR51159|c0_g1_i1, TR67593|c0_g1_i7, TR65894|c0_g1_i1, TR65894|c0_g1_i3, TR65894|c0_g2_i3, TR67698|c0_g1_i4, TR67593|c0_g1_i1, TR52637|c0_g2_i1, TR67698|c0_g1_i1, TR67698|c0_g2_i3, TR67698|c0_g1_i3, TR67698|c0_g2_i1, TR67698|c0_g1_i2, TR67698|c0_g2_i2	map00860
Porphyrin and chlorophyll metabolism	588	decarboxylase	ec:4.1.1.37	10	TR57809|c0_g1_i1, TR57809|c0_g2_i3, TR57809|c0_g2_i2, TR59794|c0_g1_i1, TR57809|c0_g2_i1, TR57809|c0_g3_i1, TR51350|c0_g1_i1, TR59794|c0_g1_i2, TR26184|c0_g1_i1, TR51537|c0_g1_i1	map00860
Porphyrin and chlorophyll metabolism	588	oxidoreductase	ec:1.3.7.4	4	TR6993|c0_g1_i1, TR45903|c1_g1_i2, TR45903|c1_g1_i1, TR75601|c0_g1_i1	map00860
Porphyrin and chlorophyll metabolism	588	chlorophyllide a 8-vinyl-reductase	ec:1.3.1.75	6	TR50564|c0_g1_i1, TR50564|c0_g1_i3, TR11267|c0_g1_i1, TR50564|c0_g1_i2, TR50564|c0_g1_i4, TR60271|c0_g1_i1	map00860
Porphyrin and chlorophyll metabolism	588	dehydrogenase	ec:1.3.1.76	11	TR31180|c0_g1_i1, TR20928|c0_g1_i1, TR58721|c0_g1_i2, TR31180|c0_g2_i1, TR58721|c0_g1_i1, TR58721|c0_g1_i4, TR58721|c0_g1_i3, TR85821|c0_g1_i1, TR17450|c0_g1_i1, TR37773|c0_g1_i1, TR20928|c1_g1_i1	map00860
Porphyrin and chlorophyll metabolism	588	synthase	ec:4.2.1.75	6	TR58401|c0_g1_i1, TR2411|c0_g1_i1, TR23796|c0_g1_i2, TR34074|c0_g1_i1, TR48047|c0_g1_i1, TR58401|c0_g1_i2	map00860
Porphyrin and chlorophyll metabolism	588	ferrochelatase	ec:4.99.1.4	10	TR44027|c0_g1_i2, TR44027|c0_g1_i1, TR61634|c2_g1_i4, TR61634|c1_g2_i1, TR61634|c1_g2_i2, TR61634|c2_g1_i2, TR61634|c1_g2_i3, TR61634|c2_g1_i3, TR61634|c1_g2_i4, TR61634|c2_g1_i1	map00860
Porphyrin and chlorophyll metabolism	588	cobaltochelatase	ec:4.99.1.3	12	TR61634|c0_g1_i3, TR61634|c0_g1_i2, TR44027|c0_g1_i2, TR44027|c0_g1_i1, TR61634|c2_g1_i4, TR61634|c1_g2_i1, TR61634|c1_g2_i2, TR61634|c2_g1_i2, TR61634|c1_g2_i3, TR61634|c2_g1_i3, TR61634|c1_g2_i4, TR61634|c2_g1_i1	map00860
Porphyrin and chlorophyll metabolism	588	ferro-protoporphyrin chelatase	ec:4.99.1.1	77	TR62154|c1_g1_i3, TR64729|c1_g2_i1, TR62154|c1_g1_i4, TR62154|c1_g1_i5, TR64729|c1_g2_i3, TR56621|c1_g1_i1, TR64729|c1_g2_i2, TR56621|c1_g1_i2, TR62154|c1_g1_i1, TR61634|c2_g1_i4, TR61634|c1_g2_i1, TR61634|c1_g2_i2, TR61634|c2_g1_i2, TR61634|c1_g2_i3, TR61634|c2_g1_i3, TR49791|c1_g1_i7, TR61634|c1_g2_i4, TR49791|c1_g1_i8, TR61634|c2_g1_i1, TR49791|c1_g1_i6, TR65476|c0_g1_i8, TR65476|c0_g1_i9, TR5…	map00860
Porphyrin and chlorophyll metabolism	588	ceruloplasmin	ec:1.16.3.1	28	TR58062|c0_g2_i7, TR58062|c0_g2_i6, TR65366|c0_g1_i1, TR56043|c0_g1_i1, TR42977|c0_g1_i1, TR54320|c0_g1_i3, TR54320|c0_g1_i5, TR54320|c0_g1_i4, TR54320|c0_g1_i1, TR48009|c0_g1_i3, TR48009|c0_g1_i4, TR35955|c0_g2_i1, TR48009|c0_g1_i1, TR56043|c1_g1_i1, TR48009|c0_g1_i2, TR56043|c1_g1_i2, TR54320|c0_g1_i6, TR58062|c0_g1_i1, TR56043|c0_g2_i1, TR56043|c2_g1_i1, TR56043|c1_g2_i1, TR58062|c0_g2_i1, TR5…	map00860
Porphyrin and chlorophyll metabolism	588	protoporphyrin IX methyltransferase	ec:2.1.1.11	7	TR65863|c0_g2_i1, TR29965|c0_g1_i1, TR56141|c0_g1_i1, TR29965|c0_g2_i1, TR72575|c0_g1_i1, TR56111|c0_g1_i1, TR56111|c0_g1_i2	map00860
Porphyrin and chlorophyll metabolism	588	reductase	ec:1.3.1.33	98	TR63994|c5_g3_i1, TR48418|c0_g1_i1, TR48418|c0_g1_i2, TR60452|c0_g1_i1, TR60452|c0_g1_i2, TR6949|c0_g1_i1, TR65098|c1_g1_i1, TR65098|c1_g1_i2, TR69442|c0_g1_i1, TR60452|c0_g1_i5, TR60452|c0_g1_i3, TR60452|c0_g1_i4, TR65098|c1_g1_i3, TR66909|c0_g1_i1, TR48418|c0_g1_i4, TR65098|c1_g1_i4, TR65098|c1_g1_i5, TR38661|c0_g1_i1, TR22302|c0_g1_i1, TR65098|c1_g1_i6, TR35920|c0_g1_i1, TR76071|c0_g1_i1, TR18…	map00860
Porphyrin and chlorophyll metabolism	588	2,1-aminomutase	ec:5.4.3.8	6	TR35944|c0_g1_i1, TR72453|c0_g1_i1, TR85829|c0_g1_i1, TR57805|c0_g1_i1, TR56628|c0_g1_i1, TR14128|c0_g1_i1	map00860
Porphyrin and chlorophyll metabolism	588	IX monomethyl ester (oxidative) cyclase	ec:1.14.13.81	6	TR40343|c0_g1_i2, TR53811|c0_g1_i2, TR53811|c0_g1_i1, TR38737|c0_g1_i1, TR40343|c0_g1_i1, TR49279|c0_g1_i1	map00860
Porphyrin and chlorophyll metabolism	588	beta-glucuronide glucuronohydrolase glucuronidase	ec:3.2.1.31	17	TR59444|c0_g1_i1, TR59444|c0_g3_i2, TR69703|c0_g1_i1, TR59444|c0_g1_i2, TR59444|c0_g2_i2, TR59444|c0_g3_i1, TR15236|c0_g1_i1, TR52812|c0_g1_i2, TR52812|c0_g1_i3, TR55015|c0_g2_i1, TR52812|c0_g1_i1, TR55015|c0_g1_i1, TR82457|c0_g1_i1, TR41428|c0_g1_i1, TR31558|c0_g1_i1, TR41428|c0_g1_i2, TR14708|c0_g1_i1	map00860
Porphyrin and chlorophyll metabolism	588	1-naphthol glucuronyltransferase	ec:2.4.1.17	83	TR64360|c0_g1_i1, TR60893|c0_g1_i1, TR64360|c0_g1_i2, TR60893|c0_g1_i2, TR63164|c0_g1_i4, TR45360|c0_g1_i1, TR61988|c0_g1_i2, TR46071|c0_g2_i1, TR45360|c0_g1_i2, TR46071|c0_g2_i2, TR33383|c0_g1_i1, TR42494|c0_g2_i1, TR62102|c0_g2_i1, TR61988|c0_g1_i1, TR64360|c0_g1_i5, TR8805|c0_g1_i1, TR64360|c0_g1_i3, TR64360|c0_g1_i4, TR63450|c1_g2_i2, TR63450|c1_g2_i3, TR63450|c1_g2_i1, TR79426|c0_g1_i1, TR85…	map00860
Porphyrin and chlorophyll metabolism	588	oxidase	ec:1.3.3.4	25	TR67752|c0_g1_i3, TR67752|c0_g1_i4, TR67752|c0_g1_i5, TR15523|c0_g2_i1, TR67752|c0_g1_i6, TR58725|c0_g2_i1, TR58725|c0_g2_i2, TR67752|c0_g1_i1, TR67752|c0_g1_i2, TR67752|c0_g1_i7, TR67752|c0_g1_i8, TR67752|c0_g1_i9, TR64437|c0_g1_i1, TR64437|c0_g1_i5, TR64437|c0_g1_i4, TR64437|c0_g1_i3, TR64437|c0_g1_i2, TR66891|c0_g1_i1, TR66891|c0_g1_i2, TR66891|c0_g1_i3, TR15523|c0_g1_i1, TR15523|c0_g3_i1, TR4…	map00860
Porphyrin and chlorophyll metabolism	588	oxidase	ec:1.3.3.3	7	TR58763|c0_g1_i4, TR58763|c0_g1_i2, TR58763|c0_g1_i1, TR56136|c0_g1_i2, TR32092|c0_g1_i1, TR32092|c0_g2_i1, TR54451|c0_g1_i1	map00860
Porphyrin and chlorophyll metabolism	588	oxidase	ec:1.3.3.5	6	TR53163|c1_g2_i1, TR53163|c0_g1_i2, TR57538|c0_g3_i1, TR53163|c0_g1_i3, TR53163|c1_g1_i1, TR57538|c0_g2_i1	map00860
Porphyrin and chlorophyll metabolism	588	chelatase	ec:6.6.1.1	38	TR40806|c0_g1_i1, TR49608|c0_g1_i1, TR52351|c0_g1_i1, TR66553|c0_g1_i2, TR92152|c0_g1_i1, TR66553|c0_g1_i1, TR75708|c0_g1_i1, TR43806|c0_g1_i1, TR43806|c0_g1_i2, TR43982|c0_g1_i1, TR43982|c0_g1_i2, TR64003|c0_g1_i1, TR45728|c0_g1_i1, TR32855|c0_g1_i1, TR68931|c0_g1_i3, TR45728|c0_g3_i2, TR68931|c0_g1_i2, TR68931|c0_g1_i1, TR2891|c0_g1_i1, TR12983|c0_g1_i1, TR45728|c0_g3_i1, TR58323|c0_g1_i1, TR58…	map00860
Porphyrin and chlorophyll metabolism	588	hydrogenobyrinic acid a,c-diamide cobaltochelatase	ec:6.6.1.2	14	TR77192|c0_g1_i1, TR35851|c0_g1_i1, TR45728|c0_g1_i1, TR92447|c0_g1_i1, TR45728|c0_g2_i1, TR68931|c0_g1_i3, TR45728|c0_g3_i2, TR68931|c0_g1_i2, TR2891|c0_g2_i1, TR68931|c0_g1_i1, TR2891|c0_g1_i1, TR6122|c0_g2_i1, TR45728|c0_g3_i1, TR6122|c0_g1_i1	map00860
Porphyrin and chlorophyll metabolism	588	dehydrogenase	ec:1.3.99.22	3	TR32092|c0_g1_i1, TR32092|c0_g2_i1, TR56136|c0_g1_i2	map00860
Porphyrin and chlorophyll metabolism	588	CLH	ec:3.1.1.14	5	TR44057|c0_g1_i1, TR47046|c0_g1_i1, TR60275|c0_g1_i1, TR60275|c0_g1_i2, TR32206|c0_g1_i1	map00860
Porphyrin and chlorophyll metabolism	588	synthase	ec:2.3.1.37	2	TR90770|c0_g1_i1, TR28301|c1_g1_i1	map00860
Porphyrin and chlorophyll metabolism	588	b reductase	ec:1.1.1.294	15	TR61404|c0_g2_i2, TR61404|c0_g2_i5, TR61404|c0_g2_i6, TR61404|c0_g2_i7, TR56458|c0_g1_i3, TR56458|c0_g1_i2, TR61404|c0_g2_i1, TR58883|c0_g1_i2, TR58883|c0_g1_i3, TR58883|c0_g1_i1, TR56458|c0_g1_i1, TR40870|c0_g1_i2, TR40870|c0_g1_i1, TR41827|c0_g1_i1, TR41827|c0_g1_i2	map00860
Porphyrin and chlorophyll metabolism	588	C-methyltransferase	ec:2.1.1.107	11	TR31180|c0_g1_i1, TR20928|c0_g1_i1, TR58721|c0_g1_i2, TR31180|c0_g2_i1, TR58721|c0_g1_i1, TR58721|c0_g1_i4, TR58721|c0_g1_i3, TR85821|c0_g1_i1, TR17450|c0_g1_i1, TR37773|c0_g1_i1, TR20928|c1_g1_i1	map00860
Porphyrin and chlorophyll metabolism	588	synthase	ec:4.2.1.24	8	TR60707|c0_g1_i2, TR60707|c0_g1_i3, TR67569|c0_g1_i5, TR67569|c0_g1_i4, TR60707|c0_g1_i1, TR67569|c0_g1_i3, TR67569|c0_g1_i2, TR67569|c0_g1_i1	map00860
Porphyrin and chlorophyll metabolism	588	synthase	ec:2.5.1.62	5	TR64170|c0_g1_i3, TR64170|c0_g1_i2, TR64170|c0_g1_i1, TR60608|c0_g1_i1, TR76754|c0_g1_i1	map00860
Porphyrin and chlorophyll metabolism	588	synthase	ec:2.5.1.61	8	TR62607|c1_g3_i1, TR62607|c1_g1_i1, TR62607|c1_g2_i1, TR51781|c0_g1_i1, TR62607|c1_g1_i4, TR62607|c1_g1_i6, TR62607|c0_g1_i2, TR62607|c0_g1_i1	map00860
Porphyrin and chlorophyll metabolism	588	oxygenase	ec:1.14.13.122	44	TR20376|c0_g2_i1, TR52376|c0_g2_i2, TR60342|c0_g1_i6, TR52376|c0_g2_i3, TR60342|c0_g1_i5, TR46346|c0_g1_i1, TR48418|c0_g1_i1, TR52376|c0_g2_i4, TR48418|c0_g1_i2, TR52376|c0_g2_i5, TR60342|c0_g1_i3, TR52376|c0_g2_i6, TR53132|c0_g1_i1, TR56634|c0_g1_i1, TR65733|c0_g4_i1, TR84769|c0_g1_i1, TR65482|c0_g1_i1, TR45364|c0_g1_i1, TR48418|c0_g1_i3, TR60342|c0_g1_i2, TR48418|c0_g1_i4, TR60342|c0_g1_i1, TR3…	map00860
Porphyrin and chlorophyll metabolism	588	ligase	ec:6.1.1.17	16	TR45565|c0_g1_i1, TR58533|c0_g1_i2, TR58533|c0_g1_i3, TR19953|c0_g1_i1, TR58533|c0_g1_i1, TR61783|c0_g1_i4, TR66037|c0_g1_i3, TR61783|c0_g1_i3, TR66037|c0_g1_i2, TR66037|c0_g1_i1, TR61783|c0_g1_i5, TR58571|c0_g1_i1, TR66037|c0_g1_i4, TR60814|c0_g1_i1, TR61783|c0_g1_i2, TR61783|c0_g1_i1	map00860
T cell receptor signaling pathway	2268	protein-tyrosine kinase	ec:2.7.10.2	697	TR53765|c0_g2_i1, TR36618|c0_g2_i2, TR25106|c0_g1_i1, TR13576|c0_g1_i1, TR9785|c0_g2_i1, TR53098|c0_g1_i1, TR82906|c0_g1_i1, TR31209|c0_g1_i1, TR23044|c0_g1_i1, TR30953|c0_g1_i1, TR30646|c0_g2_i1, TR20716|c0_g1_i1, TR66213|c0_g1_i2, TR16293|c0_g1_i1, TR66213|c0_g1_i1, TR17682|c0_g1_i1, TR55679|c2_g1_i8, TR55679|c2_g1_i9, TR69397|c0_g1_i1, TR16327|c0_g1_i1, TR55679|c2_g1_i4, TR55679|c2_g1_i5, TR55…	map04660
T cell receptor signaling pathway	2268	phosphatase	ec:3.1.3.16	1575	TR63825|c1_g1_i5, TR63825|c1_g1_i6, TR63825|c1_g1_i3, TR51704|c0_g2_i1, TR63825|c1_g1_i4, TR63825|c1_g1_i1, TR63825|c1_g1_i2, TR32634|c0_g1_i1, TR61274|c0_g1_i6, TR61274|c0_g1_i7, TR61274|c0_g1_i4, TR61274|c0_g1_i5, TR61274|c0_g1_i2, TR61274|c0_g1_i3, TR61274|c0_g1_i1, TR61274|c0_g1_i8, TR14327|c0_g1_i1, TR8425|c0_g2_i1, TR66598|c0_g1_i1, TR41421|c0_g1_i1, TR56884|c0_g1_i2, TR27819|c0_g1_i1, TR56…	map04660
Glutathione metabolism	668	(ATP-hydrolysing)	ec:3.5.2.9	5	TR68578|c0_g1_i1, TR67468|c0_g1_i1, TR67468|c0_g1_i2, TR68578|c0_g1_i3, TR68578|c0_g1_i2	map00480
Glutathione metabolism	668	synthase	ec:2.5.1.16	26	TR27761|c0_g1_i1, TR34496|c0_g1_i1, TR58729|c0_g1_i4, TR58729|c0_g1_i3, TR58729|c0_g1_i5, TR58729|c0_g1_i2, TR58729|c0_g1_i1, TR38453|c0_g1_i1, TR50769|c0_g1_i1, TR50769|c0_g1_i2, TR20286|c0_g1_i1, TR48606|c0_g2_i1, TR26791|c0_g1_i2, TR26791|c0_g1_i1, TR9662|c0_g1_i1, TR15897|c0_g1_i1, TR60871|c0_g1_i4, TR61972|c0_g1_i3, TR61972|c0_g1_i1, TR61972|c0_g1_i2, TR48606|c0_g1_i1, TR25731|c0_g1_i1, TR60…	map00480
Glutathione metabolism	668	transferase	ec:2.5.1.18	163	TR48023|c0_g1_i1, TR45014|c0_g1_i1, TR62079|c0_g4_i7, TR35043|c0_g1_i1, TR62079|c0_g4_i5, TR62079|c0_g4_i6, TR70043|c0_g1_i1, TR67559|c3_g5_i1, TR66544|c1_g7_i1, TR45482|c0_g1_i1, TR55079|c0_g1_i1, TR55079|c0_g1_i2, TR13079|c0_g1_i1, TR62079|c0_g4_i3, TR62079|c0_g4_i4, TR15284|c0_g1_i1, TR62079|c0_g4_i1, TR55333|c0_g2_i1, TR62079|c0_g4_i2, TR90839|c0_g1_i1, TR47189|c0_g1_i1, TR67705|c2_g1_i2, TR3…	map00480
Glutathione metabolism	668	synthase	ec:2.5.1.22	13	TR27761|c0_g1_i1, TR34496|c0_g1_i1, TR58729|c0_g1_i4, TR61972|c0_g1_i3, TR58729|c0_g1_i3, TR61972|c0_g1_i1, TR58729|c0_g1_i5, TR61972|c0_g1_i2, TR58729|c0_g2_i1, TR58729|c0_g1_i2, TR58729|c0_g1_i1, TR38453|c0_g1_i1, TR9662|c0_g1_i1	map00480
Glutathione metabolism	668	decarboxylase	ec:4.1.1.17	2	TR39078|c0_g1_i1, TR31164|c0_g1_i1	map00480
Glutathione metabolism	668	reductase	ec:1.8.1.7	41	TR67352|c1_g4_i1, TR67352|c1_g2_i1, TR67352|c1_g6_i3, TR67352|c1_g6_i4, TR40733|c0_g4_i1, TR48147|c0_g1_i4, TR67352|c1_g6_i1, TR48147|c0_g1_i5, TR67352|c1_g6_i2, TR40733|c0_g2_i3, TR48147|c0_g1_i1, TR48147|c0_g1_i2, TR48147|c0_g1_i3, TR51941|c0_g1_i1, TR51941|c0_g1_i2, TR79180|c0_g1_i1, TR54253|c2_g4_i2, TR54253|c2_g4_i3, TR54253|c2_g4_i1, TR62494|c0_g1_i3, TR67352|c1_g5_i2, TR17492|c0_g3_i1, TR1…	map00480
Glutathione metabolism	668	hydrolase	ec:3.4.19.13	8	TR59653|c1_g1_i5, TR59653|c1_g1_i3, TR59653|c1_g1_i4, TR64403|c0_g1_i2, TR40360|c0_g1_i1, TR15965|c0_g1_i1, TR59653|c1_g1_i2, TR53775|c0_g1_i1	map00480
Glutathione metabolism	668	peroxidase	ec:1.11.1.9	55	TR60060|c0_g1_i1, TR60060|c0_g1_i3, TR60060|c0_g1_i2, TR72224|c0_g1_i1, TR52802|c0_g2_i1, TR23740|c0_g1_i1, TR30723|c0_g1_i1, TR60302|c0_g1_i1, TR55139|c1_g2_i1, TR38812|c0_g1_i1, TR52802|c1_g1_i1, TR13079|c0_g1_i1, TR55139|c2_g1_i3, TR55139|c2_g1_i2, TR55139|c2_g1_i1, TR58726|c0_g1_i1, TR58726|c0_g1_i2, TR52802|c1_g2_i1, TR52802|c1_g2_i2, TR43144|c1_g1_i2, TR52802|c1_g2_i3, TR43144|c1_g1_i1, TR5…	map00480
Glutathione metabolism	668	reductase	ec:1.17.4.1	32	TR36980|c0_g1_i1, TR90408|c0_g1_i1, TR54674|c0_g1_i1, TR57138|c0_g3_i2, TR18101|c0_g1_i1, TR94365|c0_g1_i1, TR51188|c0_g1_i1, TR57138|c0_g3_i1, TR8076|c0_g2_i1, TR54674|c0_g3_i1, TR36980|c0_g2_i1, TR36980|c1_g1_i1, TR76866|c0_g1_i1, TR54674|c0_g2_i1, TR41485|c0_g1_i1, TR72197|c0_g1_i1, TR57138|c0_g2_i1, TR57138|c0_g2_i2, TR51188|c0_g2_i1, TR57138|c0_g2_i3, TR57138|c0_g2_i4, TR51188|c0_g2_i2, TR80…	map00480
Glutathione metabolism	668	synthase	ec:6.3.2.3	18	TR36568|c0_g1_i1, TR58339|c0_g1_i1, TR66418|c0_g4_i1, TR66418|c0_g1_i1, TR66418|c0_g1_i2, TR66418|c0_g3_i1, TR66418|c0_g2_i1, TR66418|c0_g1_i5, TR66418|c0_g1_i6, TR66418|c0_g1_i3, TR66418|c0_g1_i4, TR49217|c0_g1_i1, TR49217|c0_g1_i2, TR66418|c0_g1_i7, TR49217|c0_g1_i3, TR58339|c0_g1_i4, TR58339|c0_g1_i3, TR58339|c0_g1_i2	map00480
Glutathione metabolism	668	ligase	ec:6.3.2.2	7	TR44812|c0_g1_i3, TR72555|c0_g1_i1, TR44812|c0_g1_i2, TR47405|c0_g1_i1, TR61389|c0_g1_i1, TR88717|c0_g1_i1, TR57932|c0_g2_i1	map00480
Glutathione metabolism	668	dehydrogenase (ascorbate)	ec:1.8.5.1	8	TR51175|c0_g1_i1, TR55079|c0_g1_i1, TR53526|c0_g1_i1, TR55079|c0_g1_i2, TR59234|c0_g2_i2, TR59234|c0_g1_i2, TR59234|c0_g1_i1, TR59234|c0_g2_i1	map00480
Glutathione metabolism	668	dehydrogenase (NADP+-dependent, decarboxylating)	ec:1.1.1.44	108	TR48329|c0_g1_i1, TR62636|c0_g1_i2, TR62636|c0_g1_i1, TR88093|c0_g1_i1, TR40733|c0_g2_i3, TR51022|c0_g1_i1, TR30254|c0_g1_i1, TR48329|c0_g1_i3, TR48329|c0_g1_i2, TR48329|c0_g1_i4, TR16539|c0_g1_i1, TR16849|c0_g1_i1, TR23777|c0_g1_i1, TR62636|c1_g12_i1, TR78474|c0_g1_i1, TR47854|c0_g1_i1, TR8116|c0_g2_i1, TR35310|c0_g1_i1, TR45974|c0_g1_i1, TR45974|c0_g1_i2, TR40733|c0_g4_i1, TR48147|c0_g1_i4, TR4…	map00480
Glutathione metabolism	668	dehydrogenase (NADP+)	ec:1.1.1.42	32	TR45170|c0_g1_i1, TR2490|c0_g2_i1, TR81452|c0_g1_i1, TR30760|c0_g1_i1, TR43976|c1_g1_i1, TR20597|c0_g3_i1, TR56901|c1_g2_i1, TR56901|c1_g2_i2, TR43976|c0_g1_i1, TR56901|c1_g6_i5, TR43976|c0_g1_i2, TR56901|c1_g6_i3, TR40114|c0_g1_i1, TR56901|c1_g6_i4, TR20597|c0_g1_i1, TR56901|c1_g6_i1, TR56901|c1_g6_i2, TR26406|c0_g1_i1, TR67946|c4_g1_i1, TR38397|c0_g1_i1, TR38397|c0_g1_i2, TR54531|c0_g1_i3, TR54…	map00480
Glutathione metabolism	668	glutamyl transpeptidase	ec:2.3.2.2	16	TR59653|c1_g1_i5, TR59653|c1_g1_i3, TR59653|c1_g1_i4, TR70579|c0_g1_i1, TR70579|c0_g2_i1, TR28748|c0_g1_i1, TR64403|c0_g1_i2, TR15965|c0_g1_i1, TR15965|c0_g2_i1, TR59653|c1_g1_i2, TR84657|c0_g1_i1, TR65700|c0_g1_i1, TR40360|c0_g1_i1, TR53775|c0_g1_i1, TR89416|c0_g1_i1, TR53775|c0_g1_i2	map00480
Glutathione metabolism	668	dehydrogenase (NADP+)	ec:1.1.1.49	45	TR31312|c0_g2_i1, TR66216|c0_g1_i2, TR66216|c0_g1_i1, TR42945|c0_g1_i1, TR22099|c0_g1_i1, TR66216|c0_g1_i11, TR67737|c0_g1_i1, TR5528|c0_g1_i1, TR66216|c0_g1_i10, TR66216|c0_g1_i13, TR67737|c0_g1_i3, TR66216|c0_g1_i12, TR67737|c0_g1_i2, TR66216|c0_g1_i15, TR66216|c0_g1_i14, TR67737|c0_g1_i4, TR66216|c0_g1_i6, TR66216|c0_g1_i17, TR66216|c0_g1_i5, TR66216|c0_g1_i16, TR66216|c0_g1_i4, TR66216|c0_g1_…	map00480
Glutathione metabolism	668	peroxidase	ec:1.11.1.11	67	TR55683|c0_g1_i1, TR31392|c0_g1_i1, TR55683|c0_g1_i2, TR66334|c0_g3_i9, TR46004|c0_g2_i2, TR66334|c0_g3_i4, TR46004|c0_g2_i1, TR26194|c0_g1_i1, TR47556|c0_g1_i2, TR47556|c0_g1_i1, TR56722|c0_g2_i1, TR31392|c0_g1_i2, TR67838|c0_g5_i1, TR11796|c0_g1_i1, TR66334|c0_g3_i1, TR67838|c0_g1_i1, TR87701|c0_g1_i1, TR46004|c0_g3_i2, TR46004|c0_g3_i1, TR45339|c0_g1_i1, TR42485|c0_g1_i1, TR59920|c0_g1_i1, TR3…	map00480
Glutathione metabolism	668	glutathione peroxidase	ec:1.11.1.12	26	TR60060|c0_g1_i1, TR60060|c0_g1_i3, TR60060|c0_g1_i2, TR72224|c0_g1_i1, TR52802|c0_g2_i1, TR23740|c0_g1_i1, TR30723|c0_g1_i1, TR60302|c0_g1_i1, TR69435|c0_g1_i1, TR38812|c0_g1_i1, TR58726|c0_g1_i1, TR58726|c0_g1_i2, TR52802|c1_g2_i1, TR52802|c1_g2_i2, TR52802|c1_g2_i3, TR52802|c1_g2_i4, TR52802|c1_g2_i5, TR52802|c1_g2_i6, TR52802|c1_g2_i8, TR52802|c0_g1_i1, TR23740|c0_g2_i1, TR52142|c0_g1_i1, TR3…	map00480
Glutathione metabolism	668	thioredoxin peroxidase	ec:1.11.1.15	68	TR53135|c0_g1_i3, TR53135|c0_g1_i2, TR53135|c0_g1_i1, TR72224|c0_g1_i1, TR54158|c0_g1_i12, TR54158|c0_g1_i13, TR54158|c0_g1_i10, TR47461|c0_g1_i1, TR54158|c0_g1_i11, TR58450|c0_g1_i1, TR56610|c0_g1_i1, TR51365|c0_g1_i2, TR56610|c0_g1_i2, TR11897|c0_g1_i1, TR51365|c0_g1_i3, TR56610|c0_g1_i3, TR51365|c0_g1_i1, TR54158|c0_g3_i2, TR89390|c0_g1_i1, TR4845|c0_g1_i1, TR54045|c1_g1_i1, TR57326|c1_g2_i1, …	map00480
Caffeine metabolism	144	oxidase	ec:1.17.3.2	14	TR68520|c0_g2_i1, TR68520|c0_g3_i1, TR68520|c0_g1_i1, TR68520|c0_g1_i2, TR32949|c0_g1_i1, TR68576|c0_g2_i1, TR56047|c0_g1_i1, TR1340|c0_g1_i1, TR52126|c0_g1_i1, TR61475|c0_g4_i2, TR61475|c0_g1_i1, TR61475|c0_g1_i2, TR61475|c0_g3_i1, TR61475|c0_g4_i1	map00232
Caffeine metabolism	144	urate hydroxylase	ec:1.7.3.3	2	TR42632|c0_g1_i1, TR36382|c0_g1_i1	map00232
Caffeine metabolism	144	monooxygenase	ec:1.14.14.1	128	TR42398|c0_g3_i1, TR68447|c1_g2_i2, TR1100|c0_g2_i1, TR68447|c1_g2_i1, TR24632|c0_g2_i1, TR24767|c0_g1_i1, TR38499|c0_g1_i1, TR24078|c0_g1_i1, TR65399|c0_g2_i1, TR10500|c0_g1_i1, TR92650|c0_g1_i1, TR50879|c0_g2_i2, TR50879|c0_g2_i1, TR63988|c0_g1_i1, TR42001|c0_g2_i1, TR22213|c0_g1_i1, TR10825|c0_g1_i1, TR51171|c0_g1_i3, TR25397|c0_g1_i1, TR84208|c0_g1_i1, TR52809|c1_g1_i2, TR52809|c1_g1_i1, TR51…	map00232
Butanoate metabolism	289	transaminase	ec:2.6.1.19	3	TR52558|c0_g1_i1, TR55762|c0_g1_i2, TR55762|c0_g1_i1	map00650
Butanoate metabolism	289	dehydrogenase	ec:1.3.5.1	18	TR61051|c4_g2_i1, TR70249|c0_g1_i1, TR12634|c0_g1_i1, TR46855|c0_g1_i1, TR58752|c0_g1_i2, TR21630|c0_g1_i1, TR21630|c0_g2_i1, TR58752|c0_g1_i1, TR58752|c0_g1_i4, TR58752|c0_g1_i3, TR83296|c0_g1_i1, TR46855|c0_g1_i2, TR62990|c0_g1_i1, TR94776|c0_g1_i1, TR53311|c1_g1_i1, TR53311|c1_g1_i3, TR68327|c0_g4_i2, TR53311|c1_g1_i2	map00650
Butanoate metabolism	289	dehydrogenase (NAD+)	ec:1.2.1.24	5	TR67493|c1_g1_i3, TR58549|c0_g1_i2, TR71883|c0_g1_i1, TR58549|c0_g1_i1, TR67493|c1_g1_i4	map00650
Butanoate metabolism	289	synthase	ec:2.2.1.6	27	TR63733|c0_g2_i1, TR63733|c1_g1_i1, TR57418|c0_g1_i1, TR26237|c0_g1_i1, TR52766|c0_g1_i1, TR52766|c0_g3_i1, TR52766|c0_g1_i3, TR52766|c0_g1_i2, TR6864|c0_g2_i1, TR63733|c0_g1_i1, TR63733|c0_g1_i2, TR63733|c0_g1_i3, TR46791|c0_g1_i1, TR65975|c0_g1_i4, TR57418|c0_g2_i4, TR57418|c0_g2_i3, TR57418|c0_g2_i2, TR43373|c0_g1_i2, TR58896|c0_g1_i1, TR51261|c0_g1_i1, TR52766|c0_g2_i1, TR65975|c0_g1_i3, TR65…	map00650
Butanoate metabolism	289	epimerase	ec:5.1.2.3	38	TR39323|c0_g1_i1, TR14108|c0_g2_i1, TR56575|c0_g2_i1, TR46182|c0_g1_i1, TR56575|c0_g2_i2, TR16231|c0_g3_i1, TR16231|c0_g1_i1, TR39323|c0_g1_i3, TR45849|c1_g1_i1, TR51650|c0_g1_i3, TR39323|c0_g1_i2, TR51650|c0_g1_i2, TR51650|c0_g1_i1, TR70004|c0_g1_i1, TR66497|c2_g3_i1, TR62943|c1_g1_i1, TR26015|c0_g1_i1, TR25619|c0_g1_i1, TR2142|c0_g1_i1, TR56575|c0_g1_i2, TR14108|c0_g1_i1, TR62943|c0_g1_i1, TR62…	map00650
Butanoate metabolism	289	ligase	ec:6.2.1.2	6	TR55170|c0_g1_i2, TR63596|c0_g1_i5, TR47928|c1_g2_i1, TR59905|c3_g3_i1, TR63596|c0_g1_i2, TR63596|c0_g1_i3	map00650
Butanoate metabolism	289	dehydrogenase [NAD(P)+]	ec:1.2.1.16	5	TR67493|c1_g1_i3, TR58549|c0_g1_i2, TR71883|c0_g1_i1, TR58549|c0_g1_i1, TR67493|c1_g1_i4	map00650
Butanoate metabolism	289	decarboxylase	ec:4.1.1.15	28	TR57308|c0_g1_i5, TR7751|c0_g1_i1, TR55622|c2_g1_i1, TR3381|c0_g2_i1, TR65148|c1_g1_i1, TR5463|c0_g1_i1, TR55622|c2_g1_i2, TR65148|c1_g1_i2, TR43191|c0_g1_i1, TR88412|c0_g1_i1, TR57308|c0_g1_i1, TR92973|c0_g1_i1, TR57308|c0_g1_i2, TR57308|c0_g1_i3, TR55622|c0_g1_i1, TR57308|c0_g1_i4, TR64477|c0_g1_i1, TR39789|c0_g1_i1, TR72180|c0_g1_i1, TR38581|c0_g1_i1, TR72376|c0_g1_i1, TR55622|c1_g1_i1, TR5562…	map00650
Butanoate metabolism	289	dehydrogenase	ec:1.1.1.157	9	TR60882|c0_g1_i2, TR57084|c0_g1_i1, TR60882|c0_g1_i1, TR57084|c0_g1_i5, TR57084|c0_g1_i4, TR57084|c0_g1_i3, TR57084|c0_g1_i2, TR57084|c0_g1_i7, TR57084|c0_g1_i6	map00650
Butanoate metabolism	289	reductase (NAD+)	ec:1.3.1.44	11	TR46996|c0_g1_i1, TR76255|c0_g1_i1, TR8275|c0_g1_i1, TR8275|c0_g2_i1, TR46996|c0_g1_i2, TR62096|c0_g1_i3, TR62096|c0_g1_i1, TR65943|c0_g2_i2, TR65943|c0_g1_i1, TR65943|c0_g1_i2, TR65943|c0_g2_i1	map00650
Butanoate metabolism	289	C-acetyltransferase	ec:2.3.1.9	19	TR83008|c0_g1_i1, TR24831|c0_g1_i1, TR24831|c0_g2_i1, TR61952|c0_g1_i4, TR54322|c0_g1_i1, TR61952|c0_g1_i3, TR18094|c0_g2_i1, TR54322|c1_g1_i1, TR61952|c0_g2_i1, TR18094|c0_g1_i1, TR18094|c0_g2_i2, TR54322|c1_g2_i2, TR54322|c1_g2_i1, TR61952|c0_g1_i2, TR61952|c0_g1_i1, TR70663|c0_g1_i1, TR91314|c0_g1_i1, TR17926|c0_g1_i1, TR24831|c0_g3_i1	map00650
Butanoate metabolism	289	dehydrogenase	ec:1.1.99.2	11	TR47537|c0_g4_i1, TR16462|c0_g1_i1, TR42419|c0_g1_i1, TR47537|c0_g1_i1, TR9643|c0_g1_i1, TR47537|c0_g2_i1, TR81784|c0_g1_i1, TR85626|c0_g1_i1, TR41070|c0_g1_i1, TR63267|c0_g1_i1, TR79040|c0_g1_i1	map00650
Butanoate metabolism	289	synthase	ec:2.3.3.10	18	TR21752|c0_g2_i1, TR51183|c0_g1_i1, TR21752|c0_g3_i1, TR27174|c1_g1_i1, TR71511|c0_g1_i1, TR25001|c0_g2_i1, TR59102|c0_g1_i2, TR3502|c0_g1_i1, TR25001|c0_g1_i1, TR59102|c0_g1_i1, TR29690|c0_g1_i1, TR29690|c0_g2_i1, TR29690|c0_g3_i1, TR27674|c0_g1_i1, TR27174|c0_g1_i1, TR7487|c0_g1_i1, TR21752|c0_g1_i1, TR29566|c0_g1_i1	map00650
Butanoate metabolism	289	lyase	ec:4.1.3.4	14	TR65652|c1_g4_i1, TR65652|c1_g4_i6, TR65652|c1_g4_i7, TR65652|c1_g4_i8, TR65652|c1_g4_i9, TR65652|c1_g4_i2, TR65652|c1_g4_i3, TR65652|c1_g4_i4, TR65652|c1_g4_i5, TR66282|c0_g1_i3, TR66282|c0_g1_i2, TR62478|c0_g1_i1, TR66282|c0_g1_i1, TR62478|c0_g1_i2	map00650
Butanoate metabolism	289	hydratase	ec:4.2.1.17	90	TR52291|c0_g1_i1, TR71380|c0_g1_i1, TR52291|c0_g1_i2, TR66556|c0_g1_i4, TR52095|c0_g1_i3, TR60535|c0_g1_i5, TR66556|c0_g1_i3, TR66556|c0_g1_i2, TR60535|c0_g1_i3, TR56575|c0_g2_i1, TR46182|c0_g1_i1, TR60535|c0_g1_i4, TR56575|c0_g2_i2, TR60535|c0_g1_i1, TR60535|c0_g1_i2, TR16231|c0_g3_i1, TR66785|c0_g2_i1, TR45849|c1_g1_i1, TR51650|c0_g1_i3, TR66785|c0_g2_i2, TR51650|c0_g1_i2, TR51650|c0_g1_i1, TR6…	map00650
Butanoate metabolism	289	reductase	ec:1.1.1.36	7	TR63257|c0_g1_i2, TR63257|c0_g1_i1, TR4678|c0_g1_i1, TR63257|c0_g2_i1, TR55948|c0_g1_i2, TR55948|c0_g1_i1, TR63257|c0_g1_i3	map00650
Butanoate metabolism	289	dehydrogenase	ec:1.1.1.35	49	TR56575|c0_g2_i1, TR46182|c0_g1_i1, TR56575|c0_g2_i2, TR16231|c0_g3_i1, TR45849|c1_g1_i1, TR51650|c0_g1_i3, TR51650|c0_g1_i2, TR51650|c0_g1_i1, TR70004|c0_g1_i1, TR66497|c2_g3_i1, TR64152|c1_g3_i1, TR56575|c0_g1_i2, TR14108|c0_g1_i1, TR62943|c0_g1_i1, TR62943|c0_g1_i3, TR56575|c0_g1_i1, TR62943|c0_g1_i2, TR89909|c0_g1_i1, TR16231|c0_g2_i1, TR45849|c0_g1_i1, TR60882|c0_g1_i2, TR60882|c0_g1_i1, TR7…	map00650
Butanoate metabolism	289	dehydrogenase	ec:1.1.1.30	20	TR62494|c0_g1_i3, TR40733|c0_g4_i1, TR48147|c0_g1_i4, TR77527|c0_g1_i1, TR48147|c0_g1_i5, TR16849|c0_g1_i1, TR62494|c0_g1_i2, TR62494|c0_g1_i1, TR40733|c0_g2_i3, TR48147|c0_g1_i1, TR40733|c0_g1_i1, TR48147|c0_g1_i2, TR48147|c0_g1_i3, TR51022|c0_g1_i1, TR40733|c0_g3_i1, TR51022|c1_g1_i1, TR51022|c1_g1_i2, TR51022|c2_g1_i2, TR51022|c2_g1_i1, TR79180|c0_g1_i1	map00650
Fatty acid biosynthesis	443	carboxylase	ec:6.4.1.2	78	TR65200|c1_g1_i1, TR65200|c1_g1_i3, TR65200|c1_g1_i2, TR65200|c1_g1_i5, TR25352|c0_g3_i1, TR65200|c1_g1_i4, TR33196|c0_g1_i1, TR69156|c1_g2_i1, TR60442|c1_g1_i6, TR60442|c1_g1_i5, TR56397|c0_g2_i1, TR63639|c0_g3_i11, TR63639|c0_g3_i10, TR63639|c0_g3_i13, TR41603|c0_g3_i1, TR38172|c0_g1_i1, TR25352|c0_g4_i1, TR46558|c0_g1_i1, TR49866|c0_g1_i1, TR49866|c0_g1_i2, TR69156|c1_g1_i1, TR40692|c0_g2_i1, …	map00061
Fatty acid biosynthesis	443	reductase	ec:1.1.1.100	60	TR64789|c1_g3_i1, TR64789|c1_g3_i2, TR39101|c0_g1_i2, TR62593|c0_g5_i5, TR62593|c0_g5_i4, TR62593|c0_g5_i3, TR39101|c0_g1_i1, TR62593|c0_g5_i2, TR62593|c0_g5_i1, TR38211|c0_g1_i1, TR66423|c0_g3_i1, TR21544|c0_g1_i1, TR68488|c0_g1_i1, TR18688|c0_g1_i1, TR65889|c0_g1_i4, TR26647|c0_g1_i1, TR65889|c0_g1_i3, TR65889|c0_g1_i2, TR65889|c0_g1_i1, TR62675|c0_g1_i4, TR62675|c0_g1_i6, TR72000|c0_g1_i1, TR6…	map00061
Fatty acid biosynthesis	443	ligase	ec:6.2.1.3	113	TR66608|c0_g1_i1, TR66608|c0_g1_i2, TR4161|c0_g2_i1, TR67681|c0_g1_i1, TR21387|c0_g1_i1, TR67681|c0_g1_i2, TR11756|c0_g2_i1, TR67681|c2_g4_i1, TR67681|c3_g1_i1, TR53710|c0_g3_i2, TR33717|c0_g2_i1, TR58121|c0_g4_i1, TR35794|c0_g1_i2, TR53710|c0_g3_i1, TR24316|c0_g1_i1, TR35794|c0_g1_i1, TR53486|c0_g1_i1, TR48191|c0_g1_i1, TR5335|c0_g2_i1, TR67681|c2_g5_i1, TR68287|c0_g2_i4, TR68287|c0_g2_i5, TR682…	map00061
Fatty acid biosynthesis	443	dehydratase	ec:4.2.1.59	3	TR57246|c0_g1_i1, TR48564|c0_g1_i1, TR57246|c0_g1_i2	map00061
Fatty acid biosynthesis	443	synthase III	ec:2.3.1.180	14	TR62462|c0_g1_i4, TR62462|c0_g1_i5, TR62462|c0_g1_i6, TR62462|c0_g1_i1, TR62462|c0_g1_i2, TR62462|c0_g1_i3, TR50287|c0_g1_i1, TR33510|c0_g1_i1, TR50287|c0_g1_i4, TR33510|c0_g2_i1, TR50287|c0_g1_i2, TR33510|c0_g1_i2, TR50287|c0_g1_i3, TR33510|c1_g1_i1	map00061
Fatty acid biosynthesis	443	hydrolase	ec:3.1.2.14	34	TR8256|c0_g1_i1, TR58914|c0_g2_i3, TR59806|c0_g1_i2, TR63769|c2_g1_i2, TR34041|c0_g1_i1, TR58914|c0_g2_i2, TR63769|c2_g1_i1, TR34041|c0_g1_i2, TR27851|c0_g1_i1, TR41865|c0_g2_i1, TR58914|c0_g2_i4, TR90039|c0_g1_i1, TR63769|c2_g1_i5, TR58914|c0_g2_i1, TR59806|c0_g1_i1, TR63769|c2_g1_i3, TR39940|c0_g1_i1, TR61452|c0_g1_i3, TR61452|c0_g1_i2, TR44499|c0_g1_i1, TR56362|c0_g1_i1, TR56362|c0_g1_i2, TR82…	map00061
Fatty acid biosynthesis	443	reductase (NADH)	ec:1.3.1.9	14	TR13419|c0_g1_i1, TR61318|c0_g1_i1, TR77019|c0_g1_i1, TR89459|c0_g1_i1, TR61732|c0_g2_i1, TR45497|c0_g3_i1, TR61732|c0_g1_i1, TR61732|c0_g1_i2, TR61732|c0_g2_i2, TR31535|c0_g1_i1, TR61732|c0_g1_i3, TR61732|c0_g1_i4, TR34096|c0_g1_i1, TR34096|c0_g2_i1	map00061
Fatty acid biosynthesis	443	synthase	ec:2.3.1.86	25	TR62518|c0_g1_i3, TR62518|c0_g1_i2, TR86043|c0_g1_i1, TR62518|c0_g1_i1, TR65103|c0_g1_i3, TR10622|c0_g1_i1, TR65103|c0_g1_i1, TR65103|c0_g1_i2, TR50844|c0_g1_i2, TR10443|c0_g1_i1, TR50844|c0_g1_i1, TR34865|c0_g1_i1, TR43730|c0_g1_i1, TR56118|c0_g2_i3, TR56118|c0_g2_i2, TR73638|c0_g1_i1, TR71974|c0_g1_i1, TR65629|c0_g1_i1, TR65629|c0_g1_i2, TR17242|c0_g1_i1, TR65103|c0_g2_i1, TR65629|c0_g1_i3, TR6…	map00061
Fatty acid biosynthesis	443	synthase	ec:2.3.1.85	209	TR23461|c0_g1_i1, TR34680|c0_g1_i1, TR20249|c0_g2_i1, TR64532|c0_g1_i2, TR21945|c0_g1_i1, TR63323|c0_g2_i1, TR64532|c0_g1_i1, TR41865|c0_g2_i1, TR62096|c0_g1_i3, TR62096|c0_g1_i1, TR66423|c0_g3_i1, TR29978|c0_g1_i1, TR61452|c0_g1_i3, TR61452|c0_g1_i2, TR62462|c0_g1_i4, TR62462|c0_g1_i5, TR65889|c0_g1_i4, TR62462|c0_g1_i6, TR65889|c0_g1_i3, TR65889|c0_g1_i2, TR65889|c0_g1_i1, TR62462|c0_g1_i1, TR6…	map00061
Fatty acid biosynthesis	443	S-malonyltransferase	ec:2.3.1.39	8	TR61963|c0_g2_i3, TR61963|c0_g2_i2, TR61963|c0_g2_i1, TR61963|c0_g3_i1, TR61963|c0_g2_i6, TR61963|c0_g3_i2, TR61963|c0_g2_i5, TR61963|c0_g2_i4	map00061
Fatty acid biosynthesis	443	synthase I	ec:2.3.1.41	52	TR50401|c0_g2_i2, TR50401|c0_g2_i1, TR25755|c0_g1_i1, TR57695|c0_g1_i3, TR57695|c0_g1_i2, TR20249|c0_g2_i1, TR57695|c0_g1_i1, TR50401|c0_g2_i3, TR64253|c0_g1_i2, TR64253|c0_g1_i4, TR1173|c0_g2_i1, TR66348|c0_g1_i1, TR49838|c0_g1_i1, TR29978|c0_g1_i1, TR62462|c0_g1_i4, TR20249|c0_g1_i1, TR62462|c0_g1_i5, TR62462|c0_g1_i6, TR62462|c0_g1_i1, TR62462|c0_g1_i2, TR62462|c0_g1_i3, TR64866|c0_g1_i5, TR64…	map00061
Fatty acid biosynthesis	443	9-desaturase	ec:1.14.19.2	15	TR90697|c0_g1_i1, TR78928|c0_g1_i1, TR78928|c0_g2_i1, TR44904|c0_g1_i1, TR44904|c0_g1_i2, TR58197|c1_g1_i4, TR77981|c0_g1_i1, TR58197|c1_g1_i3, TR58197|c1_g1_i2, TR58197|c1_g1_i1, TR52248|c0_g1_i1, TR52248|c0_g1_i2, TR77031|c0_g1_i1, TR37399|c0_g1_i2, TR37399|c0_g1_i1	map00061
Cysteine and methionine metabolism	814	decarboxylase	ec:4.1.1.50	33	TR57358|c2_g1_i2, TR57358|c2_g1_i3, TR57358|c2_g1_i4, TR57358|c2_g1_i1, TR31758|c0_g1_i1, TR61102|c1_g1_i1, TR21573|c0_g1_i1, TR61102|c1_g1_i2, TR37974|c0_g1_i1, TR21573|c0_g3_i1, TR37974|c0_g1_i2, TR52980|c0_g1_i1, TR61102|c1_g1_i3, TR24032|c0_g1_i1, TR52980|c0_g1_i2, TR25643|c0_g1_i1, TR57358|c0_g1_i1, TR60149|c0_g1_i1, TR91276|c0_g1_i1, TR47131|c0_g1_i2, TR47131|c0_g1_i1, TR59470|c0_g2_i2, TR6…	map00270
Cysteine and methionine metabolism	814	kinase	ec:2.7.1.100	7	TR45287|c0_g1_i1, TR56175|c1_g2_i1, TR32601|c0_g1_i1, TR33994|c0_g1_i2, TR33994|c0_g1_i1, TR56175|c1_g2_i3, TR56175|c1_g2_i2	map00270
Cysteine and methionine metabolism	814	S-methyltransferase	ec:2.1.1.5	5	TR49723|c0_g1_i1, TR49723|c0_g1_i2, TR7525|c0_g1_i1, TR44423|c0_g1_i1, TR81090|c0_g1_i1	map00270
Cysteine and methionine metabolism	814	oxidase	ec:1.4.3.2	35	TR20088|c0_g2_i1, TR69019|c0_g2_i1, TR67153|c0_g1_i1, TR69019|c1_g1_i1, TR69019|c1_g3_i2, TR69019|c1_g3_i5, TR24245|c0_g1_i1, TR69019|c1_g3_i4, TR37829|c0_g2_i1, TR67153|c0_g1_i2, TR47857|c1_g1_i1, TR47857|c0_g2_i1, TR36535|c0_g2_i1, TR69019|c1_g3_i1, TR69019|c1_g5_i1, TR65743|c0_g1_i1, TR42994|c0_g1_i1, TR65743|c0_g3_i1, TR20088|c0_g1_i1, TR88039|c0_g1_i1, TR20059|c0_g1_i1, TR69019|c1_g2_i2, TR6…	map00270
Cysteine and methionine metabolism	814	transaminase	ec:2.6.1.57	75	TR42262|c0_g1_i1, TR62991|c0_g1_i1, TR44841|c0_g1_i1, TR52607|c0_g1_i1, TR10533|c0_g1_i1, TR56364|c0_g1_i1, TR57973|c0_g2_i1, TR68009|c1_g5_i2, TR68009|c1_g5_i3, TR67628|c0_g2_i1, TR67362|c0_g1_i1, TR68009|c1_g5_i1, TR52631|c1_g1_i1, TR57397|c0_g1_i1, TR58635|c0_g1_i1, TR40390|c0_g1_i1, TR67626|c1_g1_i1, TR66440|c0_g1_i2, TR66440|c0_g1_i3, TR53451|c0_g1_i1, TR59363|c0_g1_i4, TR66440|c0_g1_i8, TR5…	map00270
Cysteine and methionine metabolism	814	kinase	ec:2.7.2.4	36	TR34480|c0_g2_i1, TR43778|c0_g1_i1, TR35888|c0_g1_i1, TR12847|c0_g1_i1, TR43507|c0_g1_i1, TR59787|c0_g1_i1, TR25654|c0_g1_i1, TR30705|c0_g1_i1, TR25181|c0_g2_i1, TR58550|c1_g1_i1, TR39268|c0_g2_i1, TR58550|c1_g3_i2, TR36525|c0_g1_i1, TR58550|c1_g3_i3, TR66364|c0_g1_i1, TR71123|c0_g1_i1, TR58550|c1_g3_i1, TR34480|c0_g1_i1, TR15777|c0_g1_i1, TR34480|c0_g1_i2, TR11056|c0_g1_i1, TR29443|c0_g1_i1, TR4…	map00270
Cysteine and methionine metabolism	814	synthase	ec:2.5.1.16	26	TR27761|c0_g1_i1, TR34496|c0_g1_i1, TR58729|c0_g1_i4, TR58729|c0_g1_i3, TR58729|c0_g1_i5, TR58729|c0_g1_i2, TR58729|c0_g1_i1, TR38453|c0_g1_i1, TR50769|c0_g1_i1, TR50769|c0_g1_i2, TR20286|c0_g1_i1, TR48606|c0_g2_i1, TR26791|c0_g1_i2, TR26791|c0_g1_i1, TR9662|c0_g1_i1, TR15897|c0_g1_i1, TR60871|c0_g1_i4, TR61972|c0_g1_i3, TR61972|c0_g1_i1, TR61972|c0_g1_i2, TR48606|c0_g1_i1, TR25731|c0_g1_i1, TR60…	map00270
Cysteine and methionine metabolism	814	synthase	ec:2.5.1.22	13	TR27761|c0_g1_i1, TR34496|c0_g1_i1, TR58729|c0_g1_i4, TR61972|c0_g1_i3, TR58729|c0_g1_i3, TR61972|c0_g1_i1, TR58729|c0_g1_i5, TR61972|c0_g1_i2, TR58729|c0_g2_i1, TR58729|c0_g1_i2, TR58729|c0_g1_i1, TR38453|c0_g1_i1, TR9662|c0_g1_i1	map00270
Cysteine and methionine metabolism	814	dehydrogenase	ec:1.2.1.11	12	TR21289|c0_g1_i1, TR21289|c0_g2_i1, TR24126|c0_g1_i1, TR24126|c1_g1_i1, TR63729|c1_g1_i2, TR63729|c1_g2_i3, TR63729|c1_g1_i3, TR63729|c1_g1_i1, TR10959|c0_g1_i1, TR10959|c0_g2_i1, TR63729|c1_g1_i4, TR7647|c0_g1_i1	map00270
Cysteine and methionine metabolism	814	adenosyltransferase	ec:2.5.1.6	56	TR60451|c5_g1_i5, TR60451|c4_g2_i1, TR60451|c5_g1_i4, TR38937|c0_g1_i2, TR60451|c4_g2_i2, TR60451|c5_g1_i3, TR56437|c0_g2_i1, TR38937|c0_g1_i3, TR60451|c5_g1_i2, TR60451|c5_g1_i1, TR38937|c0_g1_i1, TR43348|c1_g3_i1, TR61973|c0_g1_i1, TR16762|c0_g1_i1, TR16762|c0_g1_i2, TR30493|c0_g1_i1, TR74417|c0_g1_i1, TR43348|c3_g1_i1, TR35804|c1_g1_i1, TR22873|c1_g1_i1, TR43348|c1_g4_i1, TR60451|c4_g1_i1, TR2…	map00270
Cysteine and methionine metabolism	814	dehydrogenase	ec:1.1.1.3	25	TR34480|c0_g2_i1, TR35888|c0_g1_i1, TR25654|c0_g1_i1, TR25181|c0_g2_i1, TR58550|c1_g1_i1, TR39268|c0_g2_i1, TR44535|c0_g1_i1, TR58550|c1_g3_i2, TR58550|c1_g3_i3, TR66364|c0_g1_i1, TR58550|c1_g3_i1, TR34480|c0_g1_i1, TR15777|c0_g1_i1, TR34480|c0_g1_i2, TR88753|c0_g1_i1, TR25181|c0_g1_i1, TR58550|c1_g2_i1, TR66364|c0_g2_i1, TR39268|c0_g1_i1, TR66364|c0_g2_i4, TR66364|c0_g2_i5, TR66364|c0_g2_i2, TR6…	map00270
Cysteine and methionine metabolism	814	synthase	ec:2.1.1.13	24	TR13496|c0_g1_i1, TR5467|c0_g1_i1, TR6084|c0_g1_i1, TR32144|c0_g2_i1, TR58834|c0_g1_i2, TR68318|c0_g2_i6, TR54563|c0_g1_i1, TR54563|c0_g1_i2, TR70883|c0_g1_i1, TR87809|c0_g1_i1, TR16838|c0_g1_i1, TR67452|c1_g3_i4, TR9196|c0_g1_i1, TR18220|c0_g2_i1, TR67452|c1_g4_i2, TR67452|c1_g4_i3, TR18220|c0_g1_i1, TR67452|c1_g4_i1, TR67452|c1_g5_i1, TR1649|c0_g1_i1, TR68318|c0_g2_i3, TR29864|c0_g1_i1, TR58834…	map00270
Cysteine and methionine metabolism	814	S-methyltransferase	ec:2.1.1.14	68	TR13496|c0_g1_i1, TR32144|c0_g1_i1, TR36983|c0_g1_i1, TR37340|c0_g1_i1, TR13735|c0_g1_i1, TR67452|c1_g3_i3, TR24298|c0_g1_i1, TR67452|c1_g3_i4, TR67452|c1_g3_i1, TR67452|c1_g3_i2, TR18220|c0_g1_i1, TR34793|c0_g1_i1, TR4177|c0_g1_i1, TR32613|c0_g1_i1, TR67452|c1_g3_i7, TR67452|c1_g3_i5, TR67452|c1_g3_i6, TR5467|c0_g1_i1, TR36983|c0_g2_i1, TR33094|c0_g1_i1, TR33794|c0_g1_i1, TR33748|c0_g1_i1, TR545…	map00270
Cysteine and methionine metabolism	814	transaminase	ec:2.6.1.5	68	TR62991|c0_g1_i1, TR10533|c0_g1_i1, TR56364|c0_g1_i1, TR57973|c0_g2_i1, TR68009|c1_g5_i2, TR68009|c1_g5_i3, TR67628|c0_g2_i1, TR68009|c1_g5_i1, TR52631|c1_g1_i1, TR57397|c0_g1_i1, TR58635|c0_g1_i1, TR67626|c1_g1_i1, TR66440|c0_g1_i2, TR66440|c0_g1_i3, TR53451|c0_g1_i1, TR59363|c0_g1_i4, TR66440|c0_g1_i8, TR52631|c1_g1_i2, TR79955|c0_g1_i1, TR59363|c0_g1_i1, TR66440|c0_g1_i5, TR57973|c0_g1_i1, TR5…	map00270
Cysteine and methionine metabolism	814	S-adenosylhomocysteine synthase	ec:3.3.1.1	37	TR33308|c0_g1_i2, TR33308|c0_g1_i1, TR63903|c1_g1_i1, TR25804|c0_g1_i1, TR63903|c1_g1_i5, TR25804|c0_g1_i2, TR63903|c1_g1_i4, TR63903|c1_g1_i3, TR63903|c1_g1_i2, TR63238|c0_g1_i9, TR63238|c0_g1_i13, TR38387|c0_g1_i1, TR63238|c0_g1_i14, TR36059|c0_g2_i1, TR49816|c0_g1_i1, TR63238|c0_g1_i2, TR69234|c0_g1_i1, TR8273|c0_g1_i1, TR63903|c2_g1_i2, TR63903|c2_g1_i1, TR63903|c2_g1_i4, TR63903|c2_g1_i3, TR…	map00270
Cysteine and methionine metabolism	814	transaminase	ec:2.6.1.1	75	TR42262|c0_g1_i1, TR62991|c0_g1_i1, TR44841|c0_g1_i1, TR52607|c0_g1_i1, TR10533|c0_g1_i1, TR56364|c0_g1_i1, TR57973|c0_g2_i1, TR68009|c1_g5_i2, TR68009|c1_g5_i3, TR67628|c0_g2_i1, TR67362|c0_g1_i1, TR68009|c1_g5_i1, TR52631|c1_g1_i1, TR57397|c0_g1_i1, TR58635|c0_g1_i1, TR40390|c0_g1_i1, TR67626|c1_g1_i1, TR66440|c0_g1_i2, TR66440|c0_g1_i3, TR53451|c0_g1_i1, TR59363|c0_g1_i4, TR66440|c0_g1_i8, TR5…	map00270
Cysteine and methionine metabolism	814	(cytosine-5-)-methyltransferase	ec:2.1.1.37	28	TR28735|c0_g1_i1, TR70927|c0_g1_i1, TR15605|c0_g1_i1, TR92037|c0_g1_i1, TR6264|c0_g1_i1, TR89916|c0_g1_i1, TR36480|c0_g2_i1, TR17908|c0_g1_i1, TR47509|c0_g2_i1, TR17494|c0_g3_i1, TR39716|c1_g1_i1, TR68312|c0_g2_i1, TR17494|c0_g1_i1, TR47509|c0_g1_i1, TR70232|c0_g1_i1, TR69266|c0_g1_i1, TR80952|c0_g1_i1, TR7217|c0_g1_i1, TR29436|c0_g1_i1, TR90557|c0_g1_i1, TR28735|c0_g2_i1, TR39716|c0_g1_i2, TR838…	map00270
Cysteine and methionine metabolism	814	ammonia-lyase	ec:4.3.1.17	7	TR51534|c0_g2_i1, TR10944|c0_g1_i1, TR51534|c0_g1_i1, TR51534|c0_g2_i2, TR51534|c0_g2_i3, TR51534|c0_g2_i4, TR16516|c0_g1_i1	map00270
Cysteine and methionine metabolism	814	beta-lyase	ec:4.4.1.8	7	TR61153|c0_g1_i1, TR66303|c0_g4_i2, TR66303|c0_g4_i1, TR66303|c0_g1_i1, TR66303|c0_g6_i1, TR9284|c0_g1_i1, TR9284|c0_g2_i1	map00270
Cysteine and methionine metabolism	814	gamma-lyase	ec:4.4.1.1	22	TR94148|c0_g1_i1, TR58733|c0_g1_i1, TR58733|c0_g1_i2, TR9284|c0_g1_i1, TR9284|c0_g2_i1, TR61153|c0_g1_i1, TR66303|c0_g4_i2, TR35874|c0_g1_i1, TR10437|c0_g2_i1, TR66303|c0_g4_i1, TR71020|c0_g1_i1, TR66303|c0_g1_i1, TR18622|c0_g1_i1, TR66303|c0_g6_i1, TR34819|c0_g1_i1, TR8921|c0_g1_i1, TR34819|c0_g2_i1, TR10437|c0_g1_i1, TR34819|c0_g3_i1, TR66857|c0_g1_i1, TR66857|c0_g1_i2, TR66857|c0_g1_i3	map00270
Cysteine and methionine metabolism	814	synthase	ec:3.1.3.77	19	TR39519|c0_g1_i1, TR3534|c0_g1_i1, TR3534|c0_g2_i1, TR62827|c0_g1_i4, TR62827|c0_g1_i3, TR62827|c0_g1_i2, TR22421|c0_g1_i1, TR62827|c0_g1_i1, TR7842|c0_g2_i1, TR7842|c0_g1_i1, TR66663|c0_g1_i4, TR66663|c0_g1_i3, TR66663|c0_g1_i5, TR78910|c0_g1_i1, TR62827|c0_g1_i7, TR62827|c0_g1_i6, TR66663|c0_g1_i2, TR62827|c0_g1_i5, TR66663|c0_g1_i1	map00270
Cysteine and methionine metabolism	814	desulfhydrase	ec:4.4.1.15	14	TR46679|c0_g1_i1, TR46346|c0_g1_i1, TR48418|c0_g1_i2, TR94148|c0_g1_i1, TR23389|c0_g1_i1, TR23389|c0_g2_i1, TR35874|c0_g1_i1, TR71020|c0_g1_i1, TR18622|c0_g1_i1, TR64592|c1_g1_i1, TR65417|c0_g1_i3, TR48418|c0_g1_i3, TR65417|c0_g1_i2, TR65417|c0_g1_i1	map00270
Cysteine and methionine metabolism	814	synthase	ec:4.4.1.14	24	TR42262|c0_g1_i1, TR7121|c0_g2_i1, TR38156|c0_g1_i1, TR26422|c0_g1_i1, TR44841|c0_g1_i1, TR67362|c0_g1_i1, TR52607|c0_g1_i1, TR40797|c0_g1_i2, TR40797|c0_g1_i1, TR49453|c0_g1_i1, TR40390|c0_g1_i1, TR58481|c0_g3_i13, TR61673|c0_g1_i1, TR52976|c0_g1_i2, TR53279|c0_g1_i1, TR52976|c0_g1_i1, TR65510|c0_g1_i2, TR65510|c0_g1_i1, TR65510|c0_g1_i4, TR65510|c0_g1_i3, TR73525|c0_g1_i1, TR44841|c0_g2_i1, TR7…	map00270
Cysteine and methionine metabolism	814	gamma-lyase	ec:4.4.1.11	9	TR60991|c1_g1_i3, TR60991|c1_g1_i2, TR6443|c0_g1_i1, TR60991|c1_g1_i5, TR60991|c1_g1_i4, TR60991|c1_g1_i6, TR8568|c0_g1_i1, TR60991|c2_g1_i1, TR60991|c1_g1_i1	map00270
Cysteine and methionine metabolism	814	sulfurtransferase	ec:2.8.1.2	15	TR51240|c0_g2_i1, TR51240|c0_g2_i2, TR13849|c0_g1_i1, TR62983|c0_g2_i1, TR62983|c0_g1_i6, TR62983|c0_g1_i5, TR62983|c0_g1_i4, TR62983|c0_g1_i3, TR62983|c0_g1_i2, TR62983|c0_g1_i1, TR3371|c0_g1_i1, TR3371|c0_g2_i1, TR51287|c0_g1_i2, TR51287|c0_g1_i1, TR37228|c0_g1_i1	map00270
Cysteine and methionine metabolism	814	racemase	ec:5.1.1.10	17	TR51534|c0_g2_i1, TR51534|c0_g1_i1, TR51534|c0_g2_i2, TR8232|c0_g1_i1, TR59061|c0_g1_i1, TR59061|c0_g1_i2, TR51534|c0_g2_i3, TR51534|c0_g2_i4, TR49737|c0_g1_i1, TR10944|c0_g1_i1, TR25256|c0_g1_i1, TR51289|c0_g1_i1, TR41159|c0_g1_i1, TR16516|c0_g1_i1, TR59061|c0_g1_i3, TR8232|c0_g3_i1, TR8232|c0_g2_i1	map00270
Cysteine and methionine metabolism	814	dioxygenase [iron(II)-requiring]	ec:1.13.11.54	8	TR41456|c1_g1_i1, TR8849|c0_g1_i1, TR41121|c0_g1_i1, TR52959|c0_g1_i1, TR41456|c0_g1_i1, TR52959|c0_g1_i2, TR43044|c0_g1_i1, TR52959|c0_g1_i3	map00270
Cysteine and methionine metabolism	814	O-acetyltransferase	ec:2.3.1.31	1	TR69399|c0_g1_i1	map00270
Cysteine and methionine metabolism	814	O-acetyltransferase	ec:2.3.1.30	15	TR53632|c0_g2_i1, TR56074|c0_g1_i4, TR56074|c0_g1_i5, TR37590|c0_g1_i1, TR56074|c0_g1_i6, TR56074|c0_g1_i7, TR56074|c0_g1_i1, TR56074|c0_g1_i2, TR53212|c0_g1_i1, TR56074|c0_g1_i3, TR42675|c0_g1_i1, TR53632|c0_g3_i1, TR53632|c0_g3_i2, TR69399|c0_g1_i1, TR53632|c0_g3_i3	map00270
Cysteine and methionine metabolism	814	dioxygenase	ec:1.13.11.20	19	TR56762|c0_g1_i6, TR56762|c0_g1_i8, TR67346|c0_g1_i11, TR56762|c0_g1_i15, TR56762|c0_g1_i13, TR56762|c0_g1_i14, TR56762|c0_g1_i2, TR56762|c0_g1_i3, TR56762|c0_g1_i12, TR67346|c0_g1_i8, TR48579|c0_g1_i3, TR67346|c0_g1_i9, TR56762|c0_g1_i10, TR67346|c0_g1_i6, TR67346|c0_g1_i4, TR67346|c0_g1_i3, TR67346|c0_g2_i2, TR67346|c0_g1_i1, TR67346|c0_g2_i1	map00270
Cysteine and methionine metabolism	814	O-succinyltransferase	ec:2.3.1.46	2	TR61317|c0_g1_i1, TR61317|c0_g1_i9	map00270
Cysteine and methionine metabolism	814	nucleosidase	ec:3.2.2.16	8	TR59235|c0_g1_i3, TR59235|c0_g1_i2, TR59235|c0_g1_i1, TR60931|c0_g1_i1, TR37625|c0_g1_i1, TR60931|c1_g1_i1, TR59235|c0_g1_i4, TR60931|c1_g1_i2	map00270
Cysteine and methionine metabolism	814	beta-synthase	ec:4.2.1.22	1	TR71162|c0_g1_i1	map00270
Cysteine and methionine metabolism	814	aminocarboxypropyltransferase	ec:2.5.1.49	2	TR88899|c0_g1_i1, TR85798|c0_g1_i1	map00270
Cysteine and methionine metabolism	814	gamma-synthase	ec:2.5.1.48	31	TR64538|c3_g1_i2, TR64538|c3_g1_i1, TR64538|c3_g1_i4, TR64538|c3_g1_i3, TR60991|c2_g1_i1, TR64538|c2_g2_i1, TR64538|c1_g2_i1, TR64538|c1_g2_i3, TR6626|c0_g1_i1, TR64538|c1_g2_i2, TR55831|c0_g1_i1, TR60991|c1_g1_i3, TR65125|c0_g1_i3, TR60991|c1_g1_i2, TR65125|c0_g1_i4, TR60991|c1_g1_i5, TR64538|c4_g1_i1, TR65125|c0_g1_i1, TR60991|c1_g1_i4, TR65125|c0_g1_i2, TR60991|c1_g1_i6, TR8568|c0_g1_i1, TR644…	map00270
Cysteine and methionine metabolism	814	synthase	ec:2.5.1.47	75	TR68747|c1_g2_i1, TR43216|c0_g1_i3, TR43216|c0_g1_i2, TR43216|c0_g1_i1, TR64814|c0_g1_i1, TR88899|c0_g1_i1, TR38177|c0_g1_i1, TR85798|c0_g1_i1, TR14444|c0_g1_i1, TR68747|c1_g3_i1, TR57936|c0_g2_i7, TR50641|c0_g1_i1, TR60473|c0_g1_i2, TR39227|c0_g1_i5, TR60473|c0_g1_i1, TR80473|c0_g1_i1, TR35754|c0_g1_i1, TR33440|c0_g1_i1, TR57936|c0_g2_i5, TR57936|c0_g2_i6, TR57936|c0_g2_i3, TR57936|c0_g2_i4, TR5…	map00270
Cysteine and methionine metabolism	814	1-phosphate dehydratase	ec:4.2.1.109	18	TR39519|c0_g1_i1, TR3534|c0_g1_i1, TR3534|c0_g2_i1, TR62827|c0_g1_i4, TR62827|c0_g1_i3, TR62827|c0_g1_i2, TR62827|c0_g1_i1, TR7842|c0_g2_i1, TR7842|c0_g1_i1, TR66663|c0_g1_i4, TR66663|c0_g1_i3, TR66663|c0_g1_i5, TR78910|c0_g1_i1, TR62827|c0_g1_i7, TR62827|c0_g1_i6, TR66663|c0_g1_i2, TR62827|c0_g1_i5, TR66663|c0_g1_i1	map00270
Cysteine and methionine metabolism	814	nucleosidase	ec:3.2.2.9	7	TR59235|c0_g1_i3, TR59235|c0_g1_i2, TR59235|c0_g1_i1, TR37625|c0_g1_i1, TR60931|c1_g1_i1, TR59235|c0_g1_i4, TR60931|c1_g1_i2	map00270
Cysteine and methionine metabolism	814	dehydrogenase	ec:1.1.1.37	67	TR54334|c0_g1_i1, TR21941|c0_g2_i1, TR51013|c0_g1_i1, TR73114|c0_g1_i1, TR45008|c0_g1_i1, TR8044|c0_g2_i1, TR58722|c0_g2_i4, TR58722|c0_g2_i3, TR60678|c1_g1_i4, TR58722|c0_g2_i2, TR6912|c0_g2_i1, TR58182|c1_g1_i2, TR60678|c1_g1_i1, TR58182|c1_g1_i1, TR58722|c0_g2_i6, TR60678|c1_g1_i3, TR58722|c0_g2_i5, TR60678|c1_g1_i2, TR58182|c0_g2_i1, TR58182|c1_g1_i4, TR58182|c1_g1_i3, TR70456|c0_g1_i1, TR618…	map00270
Cysteine and methionine metabolism	814	oxidase	ec:1.14.17.4	39	TR56381|c1_g2_i1, TR55617|c0_g2_i9, TR84343|c0_g1_i1, TR55401|c1_g4_i1, TR32355|c0_g1_i1, TR55401|c2_g1_i5, TR55401|c1_g2_i1, TR55401|c2_g1_i3, TR58832|c0_g2_i1, TR55401|c2_g1_i4, TR58832|c1_g1_i3, TR55401|c2_g1_i1, TR58832|c1_g1_i2, TR42295|c0_g1_i1, TR55401|c2_g1_i2, TR55617|c0_g2_i7, TR58832|c1_g1_i1, TR55617|c0_g2_i5, TR39978|c0_g1_i1, TR2829|c0_g1_i1, TR58424|c0_g1_i6, TR92768|c0_g1_i1, TR11…	map00270
Cysteine and methionine metabolism	814	dehydrogenase	ec:1.1.1.27	11	TR82793|c0_g1_i1, TR55899|c0_g1_i2, TR40739|c0_g1_i1, TR56138|c0_g1_i1, TR55899|c0_g1_i3, TR56138|c0_g1_i2, TR55899|c0_g1_i1, TR29040|c0_g1_i2, TR86519|c0_g1_i1, TR29040|c0_g1_i1, TR74825|c0_g1_i1	map00270
Cysteine and methionine metabolism	814	isomerase	ec:5.3.1.23	18	TR60547|c1_g1_i5, TR60547|c1_g1_i6, TR60547|c1_g1_i7, TR60547|c1_g1_i8, TR60547|c1_g1_i1, TR64230|c0_g2_i1, TR60547|c1_g1_i2, TR60547|c1_g1_i3, TR62736|c0_g1_i1, TR60547|c1_g1_i4, TR56656|c0_g1_i1, TR1385|c0_g1_i1, TR26803|c0_g1_i1, TR79265|c0_g1_i1, TR56656|c0_g1_i3, TR56656|c0_g1_i2, TR66515|c0_g1_i1, TR66515|c0_g2_i1	map00270
Phosphatidylinositol signaling system	895	kinase (ATP)	ec:2.7.1.107	106	TR66723|c0_g3_i3, TR66723|c0_g3_i2, TR66723|c0_g3_i5, TR66723|c0_g3_i4, TR66723|c0_g3_i1, TR63758|c0_g1_i1, TR63758|c0_g1_i2, TR63758|c0_g1_i3, TR63758|c0_g1_i4, TR63758|c0_g1_i5, TR46525|c0_g1_i1, TR46525|c0_g1_i2, TR61584|c0_g1_i1, TR67324|c1_g2_i10, TR66723|c0_g3_i11, TR66723|c0_g3_i10, TR66723|c0_g3_i7, TR66723|c0_g3_i6, TR66723|c0_g3_i9, TR67672|c0_g1_i1, TR66723|c0_g3_i8, TR60018|c0_g1_i1, …	map04070
Phosphatidylinositol signaling system	895	3-kinase	ec:2.7.1.127	6	TR59967|c0_g1_i5, TR59967|c0_g1_i4, TR59967|c0_g1_i3, TR59967|c0_g1_i2, TR59967|c0_g1_i1, TR20855|c0_g1_i1	map04070
Phosphatidylinositol signaling system	895	4-kinase	ec:2.7.1.67	67	TR54091|c0_g2_i1, TR24277|c0_g1_i1, TR15979|c0_g2_i1, TR33034|c0_g1_i1, TR67695|c1_g2_i1, TR67695|c1_g2_i2, TR62817|c0_g1_i1, TR69142|c0_g1_i2, TR69142|c0_g1_i1, TR36753|c0_g1_i1, TR36753|c0_g1_i2, TR1239|c0_g1_i1, TR62763|c0_g3_i1, TR67695|c1_g1_i3, TR53315|c0_g1_i1, TR67695|c1_g1_i2, TR62763|c0_g2_i6, TR67695|c1_g1_i1, TR62763|c0_g2_i5, TR65179|c1_g1_i2, TR65179|c1_g1_i1, TR59506|c0_g1_i1, TR33…	map04070
Phosphatidylinositol signaling system	895	5-kinase	ec:2.7.1.68	123	TR39799|c0_g1_i1, TR37925|c0_g1_i1, TR39450|c0_g1_i2, TR39450|c0_g1_i1, TR35397|c0_g2_i1, TR71282|c0_g1_i1, TR33610|c0_g1_i1, TR6511|c0_g1_i1, TR52587|c0_g2_i1, TR76104|c0_g1_i1, TR26785|c0_g1_i1, TR58112|c1_g1_i1, TR13064|c0_g1_i1, TR25678|c0_g1_i1, TR68592|c0_g1_i2, TR57159|c0_g1_i1, TR68592|c0_g1_i3, TR30833|c0_g2_i1, TR68592|c0_g1_i1, TR68362|c1_g2_i1, TR13018|c0_g1_i1, TR68362|c0_g1_i1, TR43…	map04070
Phosphatidylinositol signaling system	895	phospholipase C	ec:3.1.4.11	79	TR50031|c0_g1_i1, TR50031|c0_g1_i2, TR65115|c0_g1_i1, TR67565|c0_g1_i2, TR88087|c0_g1_i1, TR67565|c0_g1_i1, TR83207|c0_g1_i1, TR88317|c0_g1_i1, TR50031|c0_g1_i3, TR62877|c0_g2_i1, TR64225|c0_g1_i2, TR73778|c0_g1_i1, TR64225|c0_g1_i1, TR64847|c0_g1_i1, TR18376|c0_g1_i1, TR64225|c0_g1_i4, TR1143|c0_g2_i1, TR62877|c1_g5_i1, TR64225|c0_g1_i3, TR32234|c1_g2_i1, TR64225|c0_g1_i6, TR64225|c0_g1_i5, TR64…	map04070
Phosphatidylinositol signaling system	895	3-kinase	ec:2.7.1.137	52	TR62933|c0_g1_i1, TR62933|c0_g1_i2, TR68758|c0_g1_i2, TR62933|c0_g1_i3, TR68758|c0_g1_i1, TR44703|c0_g1_i1, TR59076|c0_g1_i1, TR59076|c0_g1_i2, TR59076|c0_g1_i3, TR69142|c0_g1_i2, TR69047|c0_g1_i1, TR69047|c0_g1_i2, TR66787|c0_g2_i1, TR66649|c1_g1_i1, TR66649|c1_g1_i5, TR66649|c1_g1_i4, TR66649|c1_g1_i3, TR66649|c1_g1_i2, TR66649|c1_g1_i7, TR66649|c1_g1_i6, TR69047|c0_g2_i1, TR66787|c0_g1_i1, TR6…	map04070
Phosphatidylinositol signaling system	895	2-kinase	ec:2.7.1.158	7	TR59703|c0_g1_i1, TR67539|c1_g1_i2, TR67539|c1_g1_i1, TR67539|c1_g2_i1, TR67539|c1_g2_i2, TR59703|c0_g1_i2, TR59703|c0_g1_i3	map04070
Phosphatidylinositol signaling system	895	5/6-kinase	ec:2.7.1.159	43	TR62803|c0_g1_i3, TR62803|c0_g1_i4, TR62803|c0_g1_i5, TR62803|c0_g1_i6, TR62803|c0_g1_i8, TR62803|c0_g1_i9, TR18628|c0_g1_i1, TR23275|c0_g2_i1, TR62803|c0_g1_i1, TR38306|c0_g1_i1, TR52664|c1_g1_i1, TR20855|c0_g1_i1, TR59967|c0_g1_i5, TR62803|c0_g1_i12, TR62867|c0_g2_i5, TR59967|c0_g1_i4, TR62803|c0_g1_i13, TR62867|c0_g2_i4, TR59967|c0_g1_i3, TR62803|c0_g1_i14, TR62867|c0_g2_i3, TR59967|c0_g1_i2, …	map04070
Phosphatidylinositol signaling system	895	5-kinase	ec:2.7.1.150	109	TR37058|c0_g1_i2, TR39799|c0_g1_i1, TR37058|c0_g1_i1, TR35397|c0_g2_i1, TR25378|c0_g1_i1, TR33610|c0_g1_i1, TR67274|c0_g1_i1, TR58112|c1_g1_i1, TR51836|c0_g2_i1, TR69033|c1_g2_i2, TR57159|c0_g1_i1, TR69033|c1_g2_i1, TR57159|c0_g1_i2, TR75926|c0_g1_i1, TR94534|c0_g1_i1, TR68362|c1_g2_i1, TR29996|c0_g1_i1, TR42802|c0_g1_i2, TR42802|c0_g1_i1, TR55846|c0_g3_i1, TR90093|c0_g1_i1, TR68362|c0_g1_i1, TR4…	map04070
Phosphatidylinositol signaling system	895	multikinase	ec:2.7.1.151	6	TR59967|c0_g1_i5, TR59967|c0_g1_i4, TR59967|c0_g1_i3, TR59967|c0_g1_i2, TR59967|c0_g1_i1, TR20855|c0_g1_i1	map04070
Phosphatidylinositol signaling system	895	kinase C	ec:2.7.11.13	139	TR29320|c0_g1_i1, TR57726|c0_g1_i3, TR57726|c0_g1_i4, TR57726|c0_g1_i1, TR8774|c0_g1_i1, TR57726|c0_g1_i2, TR67363|c0_g1_i3, TR30462|c0_g2_i1, TR6174|c0_g1_i1, TR61716|c0_g1_i2, TR62470|c0_g1_i3, TR64329|c0_g2_i1, TR66224|c1_g1_i2, TR61716|c0_g1_i1, TR64329|c0_g2_i2, TR7008|c0_g2_i1, TR61716|c0_g1_i4, TR62470|c0_g1_i1, TR64329|c0_g2_i3, TR38750|c0_g1_i1, TR61716|c0_g1_i3, TR62470|c0_g1_i2, TR6432…	map04070
Phosphatidylinositol signaling system	895	cytidylyltransferase	ec:2.7.7.41	32	TR67210|c0_g1_i2, TR61601|c0_g1_i6, TR67210|c0_g1_i3, TR61601|c0_g1_i4, TR67210|c0_g1_i1, TR59732|c0_g1_i5, TR61601|c0_g1_i3, TR59732|c0_g1_i4, TR61601|c0_g1_i2, TR59732|c0_g1_i3, TR61601|c0_g1_i1, TR59732|c0_g1_i2, TR44592|c0_g2_i1, TR59732|c0_g1_i8, TR67210|c0_g1_i4, TR67210|c0_g1_i5, TR31891|c0_g1_i1, TR32894|c0_g1_i1, TR45421|c0_g1_i1, TR42909|c0_g1_i1, TR35990|c0_g1_i1, TR15932|c0_g1_i1, TR2…	map04070
Phosphatidylinositol signaling system	895	5-phosphatase	ec:3.1.3.36	97	TR14242|c0_g1_i1, TR42442|c1_g1_i1, TR42442|c1_g1_i2, TR39296|c0_g1_i1, TR62439|c0_g1_i2, TR68755|c1_g1_i9, TR68755|c1_g1_i1, TR68755|c1_g1_i3, TR64446|c1_g1_i4, TR64446|c1_g1_i3, TR68755|c1_g1_i4, TR68755|c1_g1_i7, TR62439|c0_g1_i1, TR68755|c1_g1_i6, TR62636|c1_g5_i1, TR64446|c1_g1_i1, TR69090|c0_g1_i2, TR69090|c0_g1_i1, TR63477|c1_g1_i3, TR63477|c1_g1_i2, TR63477|c1_g1_i4, TR60199|c0_g1_i1, TR6…	map04070
Phosphatidylinositol signaling system	895	5-phosphatase	ec:3.1.3.56	59	TR62636|c1_g11_i1, TR12922|c0_g1_i1, TR8541|c0_g1_i1, TR66288|c0_g2_i1, TR66288|c0_g2_i2, TR72463|c0_g1_i1, TR66288|c0_g2_i3, TR65133|c0_g1_i1, TR71623|c0_g1_i1, TR24903|c0_g1_i1, TR66219|c0_g2_i5, TR92189|c0_g1_i1, TR68528|c0_g1_i3, TR62636|c1_g5_i1, TR91799|c0_g1_i1, TR76943|c0_g1_i1, TR69090|c0_g1_i2, TR65517|c1_g1_i4, TR12179|c0_g1_i1, TR24903|c0_g2_i1, TR7990|c0_g1_i1, TR45389|c0_g1_i7, TR60…	map04070
Phosphatidylinositol signaling system	895	1-phosphatase	ec:3.1.3.57	24	TR62895|c2_g3_i7, TR62895|c2_g3_i6, TR45340|c0_g1_i1, TR45340|c0_g1_i2, TR62212|c1_g4_i1, TR77041|c0_g1_i1, TR19664|c0_g1_i1, TR64728|c0_g1_i2, TR64728|c0_g1_i1, TR14371|c0_g1_i1, TR14371|c0_g2_i1, TR42202|c0_g1_i1, TR78291|c0_g1_i1, TR46168|c0_g1_i2, TR62895|c2_g3_i3, TR46168|c0_g1_i1, TR62895|c2_g2_i2, TR64728|c0_g1_i3, TR3332|c0_g2_i1, TR12774|c0_g1_i1, TR46168|c0_g1_i4, TR62895|c2_g3_i1, TR33…	map04070
Phosphatidylinositol signaling system	895	3-phosphatase	ec:3.1.3.67	11	TR20341|c0_g1_i1, TR66599|c0_g1_i1, TR66599|c0_g3_i4, TR66599|c0_g3_i3, TR21946|c0_g1_i1, TR13330|c0_g1_i1, TR1316|c0_g1_i1, TR66599|c0_g4_i1, TR66599|c0_g2_i1, TR66599|c0_g3_i2, TR66599|c0_g3_i1	map04070
Phosphatidylinositol signaling system	895	inositol-1,3-bisphosphate 3-phosphatase	ec:3.1.3.64	16	TR64252|c0_g2_i1, TR18801|c0_g1_i1, TR79013|c0_g1_i1, TR56219|c0_g1_i1, TR87917|c0_g1_i1, TR46645|c0_g1_i1, TR68851|c1_g1_i2, TR68851|c1_g1_i1, TR90112|c0_g1_i1, TR68851|c1_g2_i2, TR62692|c0_g1_i1, TR50885|c0_g1_i1, TR68851|c1_g5_i1, TR9282|c0_g1_i1, TR68851|c1_g1_i6, TR68851|c1_g1_i5	map04070
Phosphatidylinositol signaling system	895	phosphatase	ec:3.1.3.25	8	TR59174|c0_g1_i1, TR50405|c0_g1_i1, TR51083|c0_g1_i1, TR62327|c0_g1_i1, TR59400|c0_g1_i1, TR62327|c0_g2_i1, TR50405|c0_g1_i2, TR54530|c0_g1_i1	map04070
Phosphatidylinositol signaling system	895	3-phosphatidyltransferase	ec:2.7.8.11	9	TR57723|c0_g1_i3, TR57723|c0_g1_i2, TR57723|c0_g1_i5, TR57723|c0_g1_i4, TR57723|c0_g1_i6, TR57723|c0_g1_i8, TR58554|c0_g1_i2, TR58554|c0_g1_i1, TR58554|c0_g1_i4	map04070
Benzoxazinoid biosynthesis	14	lyase	ec:4.1.2.8	14	TR27637|c0_g1_i1, TR18333|c0_g1_i1, TR38663|c0_g1_i2, TR18333|c0_g2_i1, TR54823|c1_g3_i2, TR18333|c0_g3_i1, TR54823|c1_g3_i1, TR38663|c0_g2_i1, TR38663|c0_g1_i1, TR66064|c0_g1_i3, TR66064|c0_g1_i2, TR66064|c0_g1_i5, TR66064|c0_g1_i4, TR66064|c0_g1_i1	map00402
Phosphonate and phosphinate metabolism	33	EPT	ec:2.7.8.1	12	TR60015|c0_g1_i3, TR60015|c0_g1_i2, TR65791|c0_g1_i2, TR60015|c0_g1_i5, TR65791|c0_g1_i1, TR60015|c0_g1_i4, TR65791|c0_g2_i1, TR60015|c0_g1_i1, TR54309|c0_g1_i1, TR29790|c0_g1_i1, TR34972|c0_g1_i1, TR65791|c0_g1_i4	map00440
Phosphonate and phosphinate metabolism	33	cholinephosphotransferase	ec:2.7.8.2	16	TR60015|c0_g1_i3, TR60015|c0_g1_i2, TR65791|c0_g1_i2, TR60015|c0_g1_i5, TR65791|c0_g1_i1, TR60015|c0_g1_i4, TR65791|c0_g2_i1, TR60015|c0_g1_i1, TR19396|c0_g1_i1, TR34972|c0_g1_i1, TR65791|c0_g1_i4, TR54309|c0_g1_i1, TR59567|c0_g1_i2, TR14164|c0_g1_i1, TR29790|c0_g1_i1, TR59567|c0_g1_i1	map00440
Phosphonate and phosphinate metabolism	33	cytidylyltransferase	ec:2.7.7.14	3	TR63277|c1_g6_i1, TR46259|c0_g1_i1, TR31526|c0_g1_i1	map00440
Phosphonate and phosphinate metabolism	33	cytidylyltransferase	ec:2.7.7.15	14	TR77307|c0_g1_i1, TR29440|c0_g1_i2, TR51000|c0_g1_i2, TR62239|c0_g1_i1, TR62239|c0_g1_i3, TR51000|c0_g1_i1, TR62239|c0_g1_i2, TR55380|c0_g1_i3, TR51000|c2_g1_i1, TR55380|c0_g1_i4, TR41340|c0_g1_i1, TR51000|c2_g1_i2, TR55380|c0_g1_i1, TR55380|c0_g1_i2	map00440
Novobiocin biosynthesis	96	transaminase	ec:2.6.1.57	75	TR42262|c0_g1_i1, TR62991|c0_g1_i1, TR44841|c0_g1_i1, TR52607|c0_g1_i1, TR10533|c0_g1_i1, TR56364|c0_g1_i1, TR57973|c0_g2_i1, TR68009|c1_g5_i2, TR68009|c1_g5_i3, TR67628|c0_g2_i1, TR67362|c0_g1_i1, TR68009|c1_g5_i1, TR52631|c1_g1_i1, TR57397|c0_g1_i1, TR58635|c0_g1_i1, TR40390|c0_g1_i1, TR67626|c1_g1_i1, TR66440|c0_g1_i2, TR66440|c0_g1_i3, TR53451|c0_g1_i1, TR59363|c0_g1_i4, TR66440|c0_g1_i8, TR5…	map00401
Novobiocin biosynthesis	96	transaminase	ec:2.6.1.5	68	TR62991|c0_g1_i1, TR10533|c0_g1_i1, TR56364|c0_g1_i1, TR57973|c0_g2_i1, TR68009|c1_g5_i2, TR68009|c1_g5_i3, TR67628|c0_g2_i1, TR68009|c1_g5_i1, TR52631|c1_g1_i1, TR57397|c0_g1_i1, TR58635|c0_g1_i1, TR67626|c1_g1_i1, TR66440|c0_g1_i2, TR66440|c0_g1_i3, TR53451|c0_g1_i1, TR59363|c0_g1_i4, TR66440|c0_g1_i8, TR52631|c1_g1_i2, TR79955|c0_g1_i1, TR59363|c0_g1_i1, TR66440|c0_g1_i5, TR57973|c0_g1_i1, TR5…	map00401
Novobiocin biosynthesis	96	transaminase	ec:2.6.1.9	67	TR62991|c0_g1_i1, TR10533|c0_g1_i1, TR56364|c0_g1_i1, TR57973|c0_g2_i1, TR68009|c1_g5_i2, TR68009|c1_g5_i3, TR67628|c0_g2_i1, TR68009|c1_g5_i1, TR52631|c1_g1_i1, TR57397|c0_g1_i1, TR58635|c0_g1_i1, TR67626|c1_g1_i1, TR66440|c0_g1_i2, TR66440|c0_g1_i3, TR53451|c0_g1_i1, TR59363|c0_g1_i4, TR66440|c0_g1_i8, TR52631|c1_g1_i2, TR59363|c0_g1_i1, TR66440|c0_g1_i5, TR57973|c0_g1_i1, TR59363|c0_g1_i2, TR6…	map00401
Novobiocin biosynthesis	96	transaminase	ec:2.6.1.1	75	TR42262|c0_g1_i1, TR62991|c0_g1_i1, TR44841|c0_g1_i1, TR52607|c0_g1_i1, TR10533|c0_g1_i1, TR56364|c0_g1_i1, TR57973|c0_g2_i1, TR68009|c1_g5_i2, TR68009|c1_g5_i3, TR67628|c0_g2_i1, TR67362|c0_g1_i1, TR68009|c1_g5_i1, TR52631|c1_g1_i1, TR57397|c0_g1_i1, TR58635|c0_g1_i1, TR40390|c0_g1_i1, TR67626|c1_g1_i1, TR66440|c0_g1_i2, TR66440|c0_g1_i3, TR53451|c0_g1_i1, TR59363|c0_g1_i4, TR66440|c0_g1_i8, TR5…	map00401
Novobiocin biosynthesis	96	dehydrogenase	ec:1.3.1.12	20	TR1592|c0_g1_i1, TR63648|c0_g1_i1, TR63648|c0_g1_i2, TR64400|c0_g1_i1, TR33729|c0_g1_i1, TR55696|c0_g1_i1, TR21929|c0_g1_i1, TR66513|c0_g2_i3, TR35896|c0_g1_i1, TR35691|c0_g2_i1, TR48886|c0_g1_i2, TR35691|c0_g1_i1, TR64400|c0_g1_i5, TR6312|c0_g1_i1, TR43520|c0_g1_i1, TR64400|c0_g1_i4, TR64400|c0_g1_i3, TR64400|c0_g1_i2, TR69945|c0_g1_i1, TR6312|c0_g2_i1	map00401
Purine metabolism	8793	cyclo-ligase	ec:6.3.3.1	22	TR60519|c0_g1_i2, TR69044|c1_g1_i3, TR56548|c0_g3_i2, TR56548|c0_g2_i1, TR60519|c0_g1_i1, TR37260|c0_g1_i1, TR56548|c0_g1_i1, TR60519|c0_g2_i1, TR37260|c0_g1_i2, TR56427|c1_g1_i2, TR37260|c0_g1_i3, TR56427|c1_g1_i1, TR69044|c1_g1_i7, TR56548|c0_g4_i1, TR56548|c0_g3_i1, TR15731|c0_g1_i1, TR56427|c0_g1_i1, TR69044|c1_g1_i8, TR15731|c0_g2_i1, TR56427|c1_g1_i3, TR58259|c1_g1_i1, TR58259|c1_g1_i2	map00230
Purine metabolism	8793	kinase	ec:2.7.4.8	14	TR57451|c0_g1_i2, TR30864|c0_g1_i1, TR80083|c0_g1_i1, TR63044|c0_g1_i1, TR63044|c0_g1_i2, TR19846|c0_g1_i1, TR19846|c0_g1_i2, TR26356|c0_g1_i1, TR57451|c0_g1_i1, TR56668|c0_g1_i2, TR56668|c0_g1_i1, TR63044|c1_g1_i1, TR63044|c1_g1_i2, TR63044|c1_g1_i3	map00230
Purine metabolism	8793	kinase	ec:2.7.4.6	27	TR52803|c0_g1_i4, TR50760|c0_g1_i3, TR52803|c0_g1_i2, TR15280|c0_g1_i1, TR50760|c0_g1_i2, TR52803|c0_g1_i3, TR52704|c0_g2_i1, TR48711|c0_g1_i2, TR48711|c0_g1_i1, TR52803|c0_g1_i1, TR93457|c0_g1_i1, TR50751|c0_g1_i2, TR50751|c0_g1_i1, TR58155|c0_g2_i1, TR42185|c0_g1_i2, TR50760|c0_g1_i1, TR42185|c0_g1_i3, TR42185|c0_g1_i1, TR62831|c1_g2_i1, TR62831|c1_g2_i4, TR92718|c0_g1_i1, TR52704|c0_g1_i1, TR6…	map00230
Purine metabolism	8793	kinase	ec:2.7.4.3	80	TR37536|c0_g1_i2, TR37536|c0_g1_i1, TR84268|c0_g1_i1, TR48283|c0_g1_i2, TR61054|c0_g1_i3, TR61054|c0_g1_i5, TR61054|c0_g1_i4, TR63719|c0_g1_i2, TR65627|c0_g1_i6, TR19024|c0_g1_i1, TR64181|c0_g2_i1, TR56213|c0_g2_i2, TR56213|c0_g2_i1, TR57831|c0_g1_i1, TR46009|c1_g1_i1, TR48730|c0_g1_i3, TR32742|c0_g1_i1, TR48730|c0_g1_i2, TR48730|c0_g1_i1, TR63094|c0_g1_i2, TR63094|c0_g1_i3, TR64181|c0_g3_i1, TR5…	map00230
Purine metabolism	8793	ec:3.5.2.5 allantoinase	ec:3.5.2.5	7	TR51372|c0_g1_i1, TR47502|c0_g1_i1, TR52293|c0_g1_i2, TR52293|c0_g1_i1, TR47502|c0_g1_i3, TR47502|c0_g2_i1, TR47502|c0_g1_i2	map00230
Purine metabolism	8793	kinase	ec:2.7.1.74	3	TR54589|c0_g1_i1, TR47395|c0_g1_i1, TR54589|c0_g1_i2	map00230
Purine metabolism	8793	carboxylase	ec:4.1.1.21	11	TR62542|c0_g1_i2, TR62542|c0_g1_i1, TR69124|c2_g2_i5, TR69124|c2_g2_i3, TR34103|c0_g1_i1, TR69124|c2_g2_i4, TR62542|c0_g1_i4, TR62542|c0_g1_i3, TR66294|c1_g2_i1, TR62542|c0_g1_i6, TR62542|c0_g1_i5	map00230
Purine metabolism	8793	deaminase	ec:3.5.4.4	31	TR32778|c0_g1_i1, TR51297|c0_g3_i1, TR53812|c0_g1_i2, TR53812|c0_g1_i1, TR64907|c0_g3_i4, TR53812|c0_g1_i4, TR53812|c0_g1_i3, TR89441|c0_g1_i1, TR5330|c0_g1_i1, TR12541|c0_g1_i1, TR13692|c0_g1_i1, TR46227|c0_g1_i1, TR14608|c0_g1_i1, TR90313|c0_g1_i1, TR14259|c0_g2_i1, TR34509|c0_g1_i1, TR48338|c0_g1_i1, TR48338|c0_g1_i2, TR69144|c1_g1_i1, TR86924|c0_g1_i1, TR69144|c1_g1_i3, TR51297|c0_g1_i1, TR69…	map00230
Purine metabolism	8793	lyase	ec:4.3.2.2	10	TR66862|c0_g1_i4, TR66862|c0_g1_i3, TR66862|c0_g1_i2, TR66862|c0_g1_i1, TR66862|c0_g2_i1, TR66862|c0_g3_i1, TR48215|c0_g1_i2, TR55550|c0_g1_i2, TR48215|c0_g1_i1, TR55550|c0_g1_i1	map00230
Purine metabolism	8793	deaminase	ec:3.5.4.3	7	TR56736|c0_g1_i4, TR56736|c0_g1_i3, TR56736|c0_g1_i2, TR45313|c0_g1_i1, TR56736|c0_g1_i1, TR45431|c1_g1_i1, TR45431|c0_g1_i1	map00230
Purine metabolism	8793	kinase	ec:2.7.1.40	154	TR58790|c0_g1_i1, TR67252|c0_g2_i3, TR67252|c0_g2_i4, TR67252|c0_g2_i5, TR67252|c0_g2_i6, TR40657|c0_g1_i1, TR67252|c0_g2_i1, TR67252|c0_g2_i2, TR81581|c0_g1_i1, TR64749|c0_g1_i1, TR22096|c0_g1_i1, TR23583|c0_g1_i1, TR43382|c2_g1_i1, TR63707|c0_g1_i3, TR63707|c0_g1_i2, TR63707|c0_g1_i1, TR25909|c0_g1_i1, TR41556|c0_g2_i1, TR30272|c0_g1_i1, TR18013|c0_g1_i1, TR67506|c0_g5_i1, TR66147|c0_g1_i11, TR…	map00230
Purine metabolism	8793	deaminase	ec:3.5.4.6	34	TR66448|c0_g2_i5, TR66448|c0_g2_i6, TR66448|c0_g2_i7, TR68334|c0_g1_i6, TR66448|c0_g2_i8, TR68334|c0_g1_i7, TR66448|c0_g2_i9, TR68334|c0_g1_i1, TR68334|c0_g1_i4, TR68334|c0_g1_i5, TR68334|c0_g1_i2, TR73778|c0_g1_i1, TR68334|c0_g1_i3, TR12314|c0_g1_i1, TR66448|c0_g2_i1, TR66448|c0_g2_i2, TR66448|c0_g2_i3, TR66448|c0_g2_i4, TR68739|c0_g1_i6, TR68739|c0_g1_i5, TR68739|c0_g1_i4, TR68739|c0_g1_i3, TR6…	map00230
Purine metabolism	8793	kinase	ec:2.7.1.25	16	TR89209|c0_g1_i1, TR11056|c0_g1_i1, TR8843|c0_g1_i1, TR6193|c0_g1_i1, TR45293|c0_g1_i1, TR68165|c1_g1_i1, TR45293|c0_g1_i2, TR68165|c1_g1_i2, TR68165|c1_g1_i3, TR8497|c0_g1_i1, TR58543|c1_g4_i1, TR75881|c0_g1_i1, TR58543|c1_g5_i1, TR35123|c0_g1_i1, TR40406|c0_g1_i1, TR71123|c0_g1_i1	map00230
Purine metabolism	8793	kinase	ec:2.7.1.20	25	TR44170|c0_g1_i2, TR4192|c0_g1_i1, TR44170|c0_g1_i1, TR48283|c0_g1_i2, TR45861|c0_g1_i2, TR56171|c0_g1_i1, TR37857|c0_g2_i1, TR3384|c0_g1_i1, TR56171|c0_g1_i3, TR40195|c1_g1_i3, TR24239|c0_g1_i1, TR64147|c0_g1_i2, TR51046|c1_g1_i1, TR51046|c1_g1_i2, TR51046|c1_g1_i3, TR4192|c0_g2_i1, TR51046|c1_g1_i4, TR54762|c0_g1_i1, TR45715|c0_g1_i2, TR3384|c0_g2_i1, TR37857|c0_g1_i1, TR45715|c0_g1_i1, TR63335…	map00230
Purine metabolism	8793	oxidase	ec:1.17.3.2	14	TR68520|c0_g2_i1, TR68520|c0_g3_i1, TR68520|c0_g1_i1, TR68520|c0_g1_i2, TR32949|c0_g1_i1, TR68576|c0_g2_i1, TR56047|c0_g1_i1, TR1340|c0_g1_i1, TR52126|c0_g1_i1, TR61475|c0_g4_i2, TR61475|c0_g1_i1, TR61475|c0_g1_i2, TR61475|c0_g3_i1, TR61475|c0_g4_i1	map00230
Purine metabolism	8793	diphosphokinase	ec:2.7.6.5	64	TR71478|c0_g1_i1, TR64617|c0_g2_i1, TR62954|c0_g2_i2, TR56367|c0_g1_i1, TR62954|c0_g2_i1, TR46050|c0_g1_i1, TR62083|c1_g1_i13, TR21189|c0_g1_i1, TR59771|c0_g1_i1, TR59771|c0_g1_i2, TR1034|c0_g1_i1, TR59771|c0_g1_i3, TR56699|c0_g1_i1, TR48223|c0_g3_i1, TR66233|c1_g1_i1, TR17949|c0_g1_i3, TR17949|c0_g1_i2, TR62083|c1_g2_i1, TR62954|c0_g1_i2, TR17949|c0_g1_i1, TR62954|c0_g1_i1, TR64617|c0_g1_i1, TR5…	map00230
Purine metabolism	8793	diphosphokinase	ec:2.7.6.1	32	TR90826|c0_g1_i1, TR41407|c1_g1_i2, TR41407|c1_g1_i1, TR23669|c0_g1_i1, TR52109|c0_g3_i1, TR52109|c0_g1_i1, TR52109|c0_g3_i2, TR5231|c0_g1_i1, TR63741|c2_g1_i3, TR63741|c2_g1_i1, TR63741|c0_g2_i1, TR63741|c2_g1_i2, TR62297|c0_g1_i4, TR62297|c0_g1_i5, TR62297|c0_g1_i2, TR62297|c0_g1_i3, TR62297|c0_g1_i1, TR52109|c0_g2_i2, TR52109|c0_g2_i3, TR54388|c1_g2_i1, TR54388|c1_g2_i2, TR85145|c0_g1_i1, TR41…	map00230
Purine metabolism	8793	dehydrogenase	ec:1.17.1.4	17	TR68520|c0_g2_i1, TR68520|c0_g3_i1, TR68520|c0_g1_i1, TR68520|c0_g1_i2, TR90285|c0_g1_i1, TR32949|c0_g1_i1, TR89966|c0_g1_i1, TR68576|c0_g2_i1, TR56047|c0_g1_i1, TR68576|c0_g3_i1, TR1340|c0_g1_i1, TR56658|c0_g1_i1, TR61475|c0_g4_i2, TR61475|c0_g1_i1, TR61475|c0_g1_i2, TR61475|c0_g2_i1, TR61475|c0_g3_i1	map00230
Purine metabolism	8793	urate hydroxylase	ec:1.7.3.3	2	TR42632|c0_g1_i1, TR36382|c0_g1_i1	map00230
Purine metabolism	8793	cyclase	ec:4.6.1.1	1	TR61712|c0_g1_i1	map00230
Purine metabolism	8793	cyclase	ec:4.6.1.2	43	TR30740|c0_g1_i1, TR37562|c0_g1_i1, TR53755|c0_g1_i3, TR6355|c0_g2_i1, TR46740|c0_g1_i1, TR53694|c0_g1_i3, TR53755|c0_g1_i1, TR53755|c0_g1_i2, TR71372|c0_g1_i1, TR27027|c0_g1_i2, TR33927|c0_g1_i1, TR27027|c0_g1_i1, TR84798|c0_g1_i1, TR94274|c0_g1_i1, TR33927|c0_g1_i2, TR21008|c0_g1_i1, TR73354|c0_g1_i1, TR59878|c0_g1_i1, TR35372|c0_g2_i1, TR43923|c0_g1_i1, TR75186|c0_g1_i1, TR59878|c0_g1_i4, TR25…	map00230
Purine metabolism	8793	uridine 5'-nucleotidase	ec:3.1.3.5	52	TR61547|c0_g1_i2, TR61547|c0_g1_i1, TR57814|c0_g2_i2, TR65216|c0_g1_i1, TR65216|c0_g1_i2, TR65216|c0_g1_i3, TR8903|c0_g1_i1, TR61969|c0_g2_i1, TR59018|c0_g1_i5, TR59018|c0_g1_i6, TR59018|c0_g1_i3, TR58904|c0_g1_i1, TR59018|c0_g1_i4, TR59018|c0_g1_i1, TR59018|c0_g1_i2, TR51900|c0_g3_i1, TR65216|c0_g1_i4, TR51900|c0_g3_i2, TR65216|c0_g1_i5, TR65216|c0_g1_i6, TR59018|c0_g1_i7, TR59018|c0_g1_i8, TR44…	map00230
Purine metabolism	8793	3'-diphosphatase	ec:3.1.7.2	25	TR9350|c0_g1_i1, TR27207|c0_g1_i1, TR92267|c0_g1_i1, TR62954|c0_g2_i2, TR62954|c0_g2_i1, TR49753|c0_g1_i1, TR61949|c0_g1_i1, TR56699|c0_g1_i1, TR42266|c0_g1_i2, TR42266|c0_g1_i1, TR17949|c0_g1_i3, TR68116|c0_g2_i1, TR17949|c0_g1_i2, TR62954|c0_g1_i2, TR17949|c0_g1_i1, TR62954|c0_g1_i1, TR64617|c0_g1_i1, TR67559|c3_g2_i7, TR67559|c3_g2_i5, TR57923|c0_g1_i1, TR57923|c0_g1_i2, TR55920|c0_g1_i1, TR60…	map00230
Purine metabolism	8793	synthase (glutamine-hydrolysing)	ec:6.3.5.2	9	TR39675|c0_g1_i1, TR39675|c0_g2_i1, TR24038|c0_g1_i1, TR91956|c0_g1_i1, TR64210|c0_g1_i3, TR65199|c0_g1_i1, TR65199|c0_g1_i3, TR56631|c0_g1_i1, TR65199|c0_g1_i2	map00230
Purine metabolism	8793	synthase	ec:6.3.5.3	20	TR45246|c0_g1_i2, TR45246|c0_g1_i1, TR68991|c0_g3_i1, TR5633|c0_g1_i1, TR68991|c0_g2_i1, TR68991|c0_g3_i2, TR68991|c0_g1_i2, TR68991|c0_g1_i1, TR67249|c0_g1_i1, TR79309|c0_g1_i1, TR4275|c0_g1_i1, TR66584|c0_g2_i2, TR79231|c0_g1_i1, TR66584|c0_g2_i1, TR68991|c1_g2_i1, TR78193|c0_g1_i1, TR68991|c1_g1_i1, TR68991|c1_g2_i2, TR37202|c0_g1_i2, TR37202|c0_g1_i1	map00230
Purine metabolism	8793	ec:3.5.1.5 urease	ec:3.5.1.5	7	TR33535|c0_g1_i1, TR43080|c0_g1_i1, TR23993|c0_g2_i1, TR23993|c0_g1_i1, TR43080|c0_g2_i1, TR66991|c0_g1_i1, TR66991|c0_g2_i1	map00230
Purine metabolism	8793	formyltransferase	ec:2.1.2.3	11	TR58343|c0_g2_i4, TR67885|c0_g2_i1, TR67885|c0_g1_i1, TR67885|c0_g2_i2, TR67885|c0_g2_i3, TR67885|c0_g2_i4, TR67885|c0_g2_i5, TR67885|c0_g2_i6, TR58343|c0_g2_i1, TR46340|c0_g1_i1, TR58343|c0_g2_i3	map00230
Purine metabolism	8793	formyltransferase	ec:2.1.2.2	3	TR46746|c0_g1_i1, TR55921|c0_g1_i1, TR55921|c0_g1_i3	map00230
Purine metabolism	8793	synthase	ec:6.3.4.4	8	TR62286|c0_g1_i2, TR39379|c0_g1_i2, TR62286|c0_g1_i3, TR93864|c0_g1_i1, TR59268|c0_g1_i1, TR60356|c0_g1_i1, TR59268|c0_g1_i2, TR87596|c0_g1_i1	map00230
Purine metabolism	8793	adenylpyrophosphatase	ec:3.6.1.3	4924	TR5606|c0_g1_i1, TR35343|c0_g1_i2, TR63308|c0_g1_i1, TR35343|c0_g1_i3, TR20008|c0_g1_i1, TR71901|c0_g1_i1, TR42253|c0_g1_i1, TR63308|c0_g1_i3, TR69213|c0_g1_i1, TR48286|c0_g1_i1, TR40835|c0_g1_i1, TR93206|c0_g1_i1, TR366|c0_g1_i1, TR43564|c0_g2_i1, TR24576|c0_g2_i1, TR60470|c0_g1_i1, TR60470|c0_g1_i2, TR60470|c0_g1_i3, TR49973|c2_g1_i1, TR57778|c0_g1_i1, TR51670|c0_g2_i1, TR65356|c0_g2_i6, TR7227…
_i1, TR55708|c1_g1_i4, TR63261|c0_g1_i2, TR55708|c1_g1_i3, TR63261|c0_g1_i1, TR55708|c1_g1_i2, TR44398|c0_g1_i2, TR15016|c0_g2_i1, TR48723|c0_g1_i2, TR48723|c0_g1_i3, TR39776|c0_g1_i1, TR68337|c0_g1_i1, TR41432|c0_g1_i1, TR44398|c0_g1_i1, TR48723|c0_g1_i1, TR65726|c0_g1_i5, TR65726|c0_g1_i4, TR65726|c0_g1_i7, TR65726|c0_g1_i6, TR65726|c0_g1_i1, TR70078|c0_g1_i1, TR65726|c0_g1_i3, TR65726|c0_g1_i2…
68|c0_g1_i1, TR66315|c0_g1_i1, TR66315|c0_g1_i2, TR66137|c0_g1_i2, TR66137|c0_g1_i1, TR8840|c0_g1_i1, TR68925|c0_g1_i1, TR13219|c0_g1_i1, TR6684|c0_g1_i1, TR66315|c1_g1_i1, TR91701|c0_g1_i1, TR91819|c0_g1_i1, TR70488|c0_g1_i1, TR3790|c0_g1_i1, TR65165|c3_g3_i1, TR14353|c0_g1_i1, TR15780|c0_g1_i1, TR91009|c0_g1_i1, TR67478|c0_g1_i1, TR67478|c0_g1_i3, TR67478|c0_g1_i2, TR33525|c0_g1_i1, TR67478|c0_…	map00230
Purine metabolism	8793	diphosphate phosphatase	ec:3.6.1.6	9	TR73402|c0_g1_i1, TR61857|c0_g1_i1, TR61857|c0_g1_i2, TR26762|c0_g1_i1, TR55769|c0_g1_i3, TR55769|c0_g1_i2, TR55769|c0_g1_i1, TR60982|c0_g1_i1, TR35074|c0_g1_i1	map00230
Purine metabolism	8793	diphosphatase	ec:3.6.1.9	60	TR57971|c0_g1_i6, TR57971|c0_g1_i5, TR57971|c0_g1_i7, TR42351|c0_g1_i1, TR57971|c0_g1_i4, TR57971|c0_g1_i3, TR92267|c0_g1_i1, TR71089|c0_g1_i1, TR12597|c0_g1_i1, TR50206|c0_g1_i1, TR9496|c0_g1_i1, TR42266|c0_g1_i2, TR57971|c0_g2_i1, TR42266|c0_g1_i1, TR57855|c0_g1_i1, TR66054|c0_g1_i4, TR66054|c0_g1_i6, TR57855|c0_g1_i2, TR66054|c0_g1_i7, TR57855|c0_g1_i3, TR66054|c0_g1_i8, TR22848|c0_g1_i1, TR55…	map00230
Purine metabolism	8793	deiminase	ec:3.5.3.9	12	TR59529|c0_g1_i1, TR62477|c0_g1_i1, TR59464|c0_g1_i2, TR62477|c0_g1_i3, TR59464|c0_g1_i1, TR62477|c0_g1_i5, TR45523|c0_g1_i1, TR10517|c0_g1_i1, TR23060|c0_g1_i1, TR10517|c0_g2_i1, TR23060|c0_g2_i1, TR41043|c0_g1_i1	map00230
Purine metabolism	8793	reductase	ec:1.17.4.1	32	TR36980|c0_g1_i1, TR90408|c0_g1_i1, TR54674|c0_g1_i1, TR57138|c0_g3_i2, TR18101|c0_g1_i1, TR94365|c0_g1_i1, TR51188|c0_g1_i1, TR57138|c0_g3_i1, TR8076|c0_g2_i1, TR54674|c0_g3_i1, TR36980|c0_g2_i1, TR36980|c1_g1_i1, TR76866|c0_g1_i1, TR54674|c0_g2_i1, TR41485|c0_g1_i1, TR72197|c0_g1_i1, TR57138|c0_g2_i1, TR57138|c0_g2_i2, TR51188|c0_g2_i1, TR57138|c0_g2_i3, TR57138|c0_g2_i4, TR51188|c0_g2_i2, TR80…	map00230
Purine metabolism	8793	synthase	ec:6.3.2.6	7	TR62144|c1_g3_i2, TR62144|c1_g3_i3, TR62144|c2_g1_i3, TR62144|c2_g1_i1, TR62144|c0_g1_i2, TR62144|c0_g1_i1, TR62144|c1_g3_i1	map00230
Purine metabolism	8793	metaphosphatase	ec:3.6.1.11	6	TR43367|c0_g1_i2, TR43367|c0_g1_i1, TR68162|c1_g1_i1, TR43367|c0_g1_i3, TR68162|c1_g1_i2, TR64760|c1_g1_i2	map00230
Purine metabolism	8793	diphosphatase	ec:3.6.1.13	10	TR38515|c0_g1_i1, TR38515|c0_g1_i2, TR56738|c0_g1_i2, TR35746|c0_g1_i1, TR56738|c0_g1_i5, TR12597|c0_g1_i1, TR12597|c0_g2_i1, TR42351|c0_g1_i1, TR56738|c0_g1_i3, TR56738|c0_g1_i4	map00230
Purine metabolism	8793	phosphatase	ec:3.6.1.15	7248	TR68504|c0_g1_i2, TR68504|c0_g1_i1, TR5606|c0_g1_i1, TR35343|c0_g1_i2, TR63308|c0_g1_i1, TR35343|c0_g1_i3, TR20008|c0_g1_i1, TR71901|c0_g1_i1, TR63308|c0_g1_i3, TR48286|c0_g1_i1, TR366|c0_g1_i1, TR24576|c0_g2_i1, TR60470|c0_g1_i1, TR63761|c0_g1_i2, TR60470|c0_g1_i2, TR63761|c0_g1_i1, TR60470|c0_g1_i3, TR57778|c0_g1_i1, TR34085|c0_g1_i1, TR65356|c0_g2_i6, TR72279|c0_g1_i1, TR9057|c0_g1_i1, TR65356…
i1, TR53717|c2_g2_i2, TR49544|c2_g2_i1, TR63768|c0_g4_i1, TR91763|c0_g1_i1, TR49073|c1_g2_i1, TR54456|c1_g4_i1, TR62641|c0_g2_i1, TR54456|c1_g4_i3, TR54456|c1_g4_i2, TR40876|c0_g3_i1, TR65576|c1_g1_i1, TR7949|c0_g1_i1, TR19559|c0_g2_i1, TR20158|c0_g1_i1, TR74503|c0_g1_i1, TR59246|c1_g2_i1, TR15612|c0_g1_i1, TR66870|c0_g2_i1, TR66870|c0_g2_i3, TR66870|c0_g2_i2, TR68018|c0_g2_i1, TR54556|c0_g1_i1, …
|c1_g2_i1, TR43447|c0_g1_i1, TR37721|c0_g1_i1, TR43803|c0_g1_i1, TR78847|c0_g1_i1, TR94878|c0_g1_i1, TR22805|c0_g1_i1, TR19400|c0_g3_i1, TR65576|c2_g1_i1, TR64280|c0_g2_i1, TR7563|c0_g2_i1, TR64280|c0_g2_i2, TR58739|c0_g1_i1, TR70222|c0_g1_i1, TR57875|c0_g1_i1, TR58739|c0_g1_i2, TR72341|c0_g1_i1, TR57536|c0_g1_i1, TR42106|c0_g1_i1, TR25409|c0_g1_i1, TR59879|c0_g1_i3, TR15971|c0_g1_i1, TR42936|c0_…
R61941|c0_g1_i1, TR30409|c0_g2_i1, TR75537|c0_g1_i1, TR50276|c1_g1_i1, TR12080|c0_g1_i1, TR19638|c0_g2_i1, TR72643|c0_g1_i1, TR74033|c0_g1_i1, TR69016|c0_g2_i1, TR15821|c0_g1_i1, TR48470|c0_g1_i1, TR76913|c0_g1_i1, TR69029|c0_g1_i1, TR68844|c0_g1_i2, TR66870|c0_g3_i1, TR37778|c0_g1_i1, TR58705|c0_g1_i3, TR28249|c0_g1_i1, TR58705|c0_g1_i1, TR57509|c0_g1_i1, TR68987|c0_g2_i1, TR68844|c0_g1_i1, TR26…	map00230
Purine metabolism	8793	(asymmetrical)	ec:3.6.1.17	7	TR92267|c0_g1_i1, TR57923|c0_g1_i1, TR9350|c0_g1_i1, TR42266|c0_g1_i2, TR42266|c0_g1_i1, TR57923|c0_g1_i2, TR49753|c0_g1_i1	map00230
Purine metabolism	8793	diphosphatase	ec:3.6.1.19	12	TR43408|c0_g1_i1, TR53065|c1_g1_i2, TR43408|c0_g1_i2, TR53065|c1_g1_i1, TR37167|c0_g1_i1, TR59882|c0_g1_i2, TR59882|c0_g1_i3, TR41549|c0_g1_i1, TR53065|c0_g1_i1, TR59882|c0_g1_i1, TR43408|c0_g2_i1, TR86506|c0_g1_i1	map00230
Purine metabolism	8793	adenylyltransferase	ec:2.7.7.4	70	TR83717|c0_g3_i1, TR61779|c4_g1_i2, TR59588|c0_g1_i1, TR47400|c0_g1_i2, TR67294|c7_g3_i5, TR47400|c0_g1_i1, TR61779|c4_g1_i1, TR64390|c0_g1_i4, TR64390|c0_g1_i5, TR64390|c0_g1_i6, TR61779|c1_g1_i1, TR64390|c0_g1_i7, TR68852|c2_g2_i11, TR45918|c0_g1_i1, TR64390|c0_g1_i1, TR64390|c0_g1_i2, TR64390|c0_g1_i3, TR20053|c0_g1_i1, TR50138|c1_g1_i2, TR50138|c1_g1_i3, TR53379|c0_g1_i1, TR68852|c2_g2_i13, T…	map00230
Purine metabolism	8793	diphosphatase	ec:3.6.1.21	23	TR61171|c0_g1_i4, TR61171|c0_g1_i5, TR61171|c0_g1_i6, TR41974|c0_g1_i1, TR48165|c0_g1_i1, TR48165|c0_g2_i1, TR65824|c0_g2_i1, TR61171|c0_g1_i1, TR52368|c0_g1_i4, TR61171|c0_g1_i2, TR65824|c0_g1_i1, TR15204|c0_g1_i1, TR52368|c0_g1_i5, TR61171|c0_g1_i3, TR65824|c0_g2_i2, TR65824|c0_g1_i2, TR52368|c0_g1_i2, TR52368|c0_g1_i3, TR12247|c0_g1_i1, TR52368|c0_g1_i1, TR23838|c0_g1_i1, TR52329|c0_g1_i1, TR5…	map00230
Purine metabolism	8793	dinucleosidetriphosphatase	ec:3.6.1.29	6	TR47408|c0_g1_i1, TR47408|c0_g1_i2, TR52259|c0_g1_i2, TR52259|c0_g1_i1, TR52259|c0_g1_i4, TR52259|c0_g1_i3	map00230
Purine metabolism	8793	RNA polymerase	ec:2.7.7.6	491	TR69115|c0_g1_i6, TR52040|c0_g1_i1, TR52040|c0_g1_i2, TR59820|c1_g1_i4, TR59820|c1_g1_i3, TR59820|c1_g1_i2, TR59820|c1_g1_i1, TR47286|c0_g1_i1, TR28240|c0_g1_i1, TR47286|c0_g1_i2, TR69115|c0_g1_i5, TR27822|c0_g1_i1, TR27822|c0_g1_i2, TR30694|c0_g3_i1, TR8508|c0_g1_i1, TR51106|c2_g1_i1, TR46938|c0_g1_i1, TR46938|c0_g1_i2, TR67708|c4_g1_i2, TR68635|c0_g1_i2, TR29458|c0_g1_i2, TR29458|c0_g1_i1, TR18…	map00230
Purine metabolism	8793	DNA polymerase	ec:2.7.7.7	187	TR71291|c0_g1_i1, TR63430|c0_g2_i1, TR58239|c0_g1_i2, TR58239|c0_g1_i1, TR58239|c0_g1_i4, TR58239|c0_g1_i3, TR31759|c0_g2_i1, TR26715|c0_g1_i1, TR58239|c0_g1_i5, TR90754|c0_g1_i1, TR20574|c0_g1_i1, TR66761|c0_g1_i2, TR66761|c0_g1_i3, TR69151|c0_g1_i5, TR78830|c0_g1_i1, TR55524|c0_g1_i1, TR66761|c0_g1_i1, TR68749|c0_g1_i1, TR81652|c0_g1_i1, TR67405|c0_g1_i1, TR67405|c0_g1_i2, TR83041|c0_g1_i1, TR4…	map00230
Purine metabolism	8793	nucleotidyltransferase	ec:2.7.7.8	16	TR55429|c0_g1_i1, TR61285|c0_g1_i1, TR52575|c0_g1_i1, TR61285|c0_g1_i2, TR38673|c0_g1_i1, TR28327|c0_g1_i1, TR61470|c0_g1_i1, TR66161|c1_g1_i1, TR66161|c1_g1_i2, TR61470|c0_g4_i1, TR61470|c0_g3_i1, TR61470|c0_g1_i2, TR66161|c0_g1_i2, TR12174|c0_g1_i1, TR66161|c0_g1_i1, TR3647|c0_g1_i1	map00230
Purine metabolism	8793	ligase	ec:6.3.4.13	7	TR63669|c0_g1_i4, TR63669|c0_g1_i1, TR64838|c0_g1_i3, TR64838|c0_g1_i4, TR63669|c0_g1_i2, TR64838|c0_g1_i1, TR64838|c0_g1_i2	map00230
Purine metabolism	8793	hydrolase	ec:3.5.2.17	8	TR47957|c2_g1_i3, TR47957|c2_g1_i2, TR47957|c2_g1_i1, TR58836|c0_g1_i2, TR58836|c0_g1_i1, TR71440|c0_g1_i1, TR47957|c1_g1_i2, TR47957|c1_g1_i1	map00230
Purine metabolism	8793	nucleosidase	ec:3.2.2.2	16	TR61769|c0_g1_i3, TR50936|c0_g1_i1, TR61531|c0_g1_i3, TR50936|c0_g1_i2, TR61531|c0_g1_i2, TR61531|c0_g1_i1, TR54323|c0_g2_i1, TR61769|c0_g1_i1, TR61769|c0_g1_i2, TR53722|c0_g1_i1, TR54323|c0_g2_i2, TR58661|c0_g1_i1, TR78215|c0_g1_i1, TR80055|c0_g1_i1, TR58661|c0_g1_i3, TR58661|c0_g1_i2	map00230
Purine metabolism	8793	nucleosidase	ec:3.2.2.1	25	TR61769|c0_g1_i3, TR50936|c0_g1_i1, TR50936|c0_g1_i2, TR37625|c0_g1_i1, TR61769|c0_g1_i1, TR61769|c0_g1_i2, TR53722|c0_g1_i1, TR58661|c0_g1_i1, TR58661|c0_g1_i3, TR58661|c0_g1_i2, TR60931|c1_g1_i1, TR60931|c1_g1_i2, TR59235|c0_g1_i3, TR59235|c0_g1_i2, TR59235|c0_g1_i1, TR61531|c0_g1_i3, TR61531|c0_g1_i2, TR61531|c0_g1_i1, TR60931|c0_g1_i1, TR54323|c0_g2_i1, TR59235|c0_g1_i4, TR54323|c0_g2_i2, TR7…	map00230
Purine metabolism	8793	nucleosidase	ec:3.2.2.8	10	TR61769|c0_g1_i3, TR54323|c0_g2_i2, TR50936|c0_g1_i1, TR61531|c0_g1_i3, TR50936|c0_g1_i2, TR61531|c0_g1_i2, TR61531|c0_g1_i1, TR54323|c0_g2_i1, TR61769|c0_g1_i1, TR61769|c0_g1_i2	map00230
Purine metabolism	8793	nucleosidase	ec:3.2.2.7	11	TR53722|c0_g1_i1, TR61769|c0_g1_i3, TR54323|c0_g2_i2, TR58661|c0_g1_i1, TR78215|c0_g1_i1, TR80055|c0_g1_i1, TR58661|c0_g1_i3, TR58661|c0_g1_i2, TR54323|c0_g2_i1, TR61769|c0_g1_i1, TR61769|c0_g1_i2	map00230
Purine metabolism	8793	dehydrogenase	ec:1.1.1.205	9	TR9442|c0_g2_i1, TR31096|c0_g1_i1, TR64041|c0_g1_i2, TR64041|c0_g1_i1, TR64041|c0_g1_i4, TR64041|c0_g1_i3, TR15762|c0_g1_i1, TR9442|c0_g1_i1, TR57042|c0_g1_i1	map00230
Purine metabolism	8793	(alpha-D-glucose-1,6-bisphosphate-dependent)	ec:5.4.2.2	28	TR46767|c0_g1_i1, TR5756|c0_g1_i1, TR68309|c0_g2_i8, TR64659|c0_g1_i3, TR6541|c0_g2_i1, TR54887|c0_g1_i1, TR64659|c0_g1_i2, TR68309|c0_g2_i1, TR64659|c0_g1_i1, TR68309|c0_g2_i5, TR68309|c0_g2_i4, TR68309|c0_g2_i3, TR47812|c0_g1_i1, TR74144|c0_g1_i1, TR46647|c0_g1_i1, TR58603|c0_g1_i3, TR57823|c0_g1_i2, TR57823|c0_g1_i1, TR68309|c0_g1_i1, TR57823|c0_g1_i3, TR68309|c0_g1_i4, TR58603|c0_g1_i1, TR683…	map00230
Purine metabolism	8793	phosphoribosyldiphosphate 5-amidotransferase	ec:2.4.2.14	13	TR46517|c0_g1_i1, TR66601|c0_g2_i4, TR66601|c0_g1_i1, TR66601|c0_g2_i3, TR66601|c0_g2_i2, TR66601|c0_g2_i1, TR696|c0_g1_i1, TR54018|c0_g1_i3, TR64692|c0_g1_i1, TR54018|c0_g1_i2, TR64692|c0_g1_i2, TR30443|c0_g1_i1, TR54018|c0_g1_i1	map00230
Purine metabolism	8793	cyclohydrolase	ec:3.5.4.10	11	TR58343|c0_g2_i4, TR67885|c0_g2_i1, TR67885|c0_g1_i1, TR67885|c0_g2_i2, TR67885|c0_g2_i3, TR67885|c0_g2_i4, TR67885|c0_g2_i5, TR67885|c0_g2_i6, TR58343|c0_g2_i1, TR46340|c0_g1_i1, TR58343|c0_g2_i3	map00230
Purine metabolism	8793	phosphoribosyltransferase	ec:2.4.2.7	18	TR39492|c0_g1_i1, TR50854|c0_g4_i1, TR48460|c0_g1_i1, TR13264|c0_g1_i1, TR50854|c0_g1_i5, TR50854|c0_g1_i4, TR32415|c0_g1_i1, TR50854|c0_g1_i1, TR50854|c0_g2_i3, TR51320|c0_g1_i1, TR50854|c0_g2_i4, TR51320|c0_g1_i2, TR50854|c0_g2_i1, TR50854|c0_g1_i3, TR50854|c0_g1_i2, TR86215|c0_g1_i1, TR46337|c0_g2_i1, TR45337|c0_g1_i1	map00230
Purine metabolism	8793	phosphoribosyltransferase	ec:2.4.2.8	2	TR50140|c0_g1_i1, TR34626|c0_g1_i1	map00230
Purine metabolism	8793	kinase	ec:2.7.4.10	33	TR37536|c0_g1_i2, TR48928|c0_g1_i2, TR37536|c0_g1_i1, TR48928|c0_g1_i3, TR52850|c0_g1_i1, TR46009|c0_g1_i1, TR45861|c0_g1_i2, TR46009|c0_g1_i2, TR45861|c0_g1_i1, TR52850|c0_g1_i8, TR52850|c0_g1_i9, TR52850|c0_g1_i6, TR52850|c0_g1_i7, TR52850|c0_g1_i4, TR52850|c0_g1_i5, TR52850|c0_g1_i2, TR40195|c1_g1_i4, TR52850|c0_g1_i3, TR40195|c1_g1_i2, TR40195|c1_g1_i3, TR40195|c1_g1_i1, TR46009|c1_g1_i1, TR4…	map00230
Phenylalanine, tyrosine and tryptophan biosynthesis	396	synthase	ec:4.1.1.48	17	TR64354|c0_g1_i7, TR64354|c0_g1_i6, TR64354|c0_g1_i5, TR64354|c0_g1_i4, TR45713|c0_g1_i1, TR64354|c0_g1_i3, TR64354|c0_g1_i2, TR64354|c0_g1_i1, TR64472|c0_g1_i2, TR64472|c0_g1_i1, TR64354|c0_g1_i9, TR64354|c0_g1_i8, TR64472|c0_g2_i1, TR64472|c0_g2_i2, TR64472|c0_g2_i3, TR42414|c0_g1_i1, TR24681|c0_g1_i1	map00400
Phenylalanine, tyrosine and tryptophan biosynthesis	396	oxidase	ec:1.4.3.2	35	TR20088|c0_g2_i1, TR69019|c0_g2_i1, TR67153|c0_g1_i1, TR69019|c1_g1_i1, TR69019|c1_g3_i2, TR69019|c1_g3_i5, TR24245|c0_g1_i1, TR69019|c1_g3_i4, TR37829|c0_g2_i1, TR67153|c0_g1_i2, TR47857|c1_g1_i1, TR47857|c0_g2_i1, TR36535|c0_g2_i1, TR69019|c1_g3_i1, TR69019|c1_g5_i1, TR65743|c0_g1_i1, TR42994|c0_g1_i1, TR65743|c0_g3_i1, TR20088|c0_g1_i1, TR88039|c0_g1_i1, TR20059|c0_g1_i1, TR69019|c1_g2_i2, TR6…	map00400
Phenylalanine, tyrosine and tryptophan biosynthesis	396	kinase	ec:2.7.1.71	19	TR7431|c0_g1_i1, TR55969|c0_g1_i2, TR46544|c0_g1_i1, TR55969|c0_g1_i1, TR57355|c0_g1_i1, TR57355|c0_g1_i2, TR55993|c0_g1_i4, TR66058|c0_g3_i6, TR3386|c0_g1_i1, TR55993|c0_g1_i3, TR66058|c0_g3_i5, TR3386|c0_g2_i1, TR55993|c0_g1_i2, TR66058|c0_g3_i4, TR55993|c0_g1_i1, TR66058|c0_g3_i3, TR46212|c0_g1_i1, TR66058|c0_g3_i2, TR66058|c0_g3_i1	map00400
Phenylalanine, tyrosine and tryptophan biosynthesis	396	transaminase	ec:2.6.1.57	75	TR42262|c0_g1_i1, TR62991|c0_g1_i1, TR44841|c0_g1_i1, TR52607|c0_g1_i1, TR10533|c0_g1_i1, TR56364|c0_g1_i1, TR57973|c0_g2_i1, TR68009|c1_g5_i2, TR68009|c1_g5_i3, TR67628|c0_g2_i1, TR67362|c0_g1_i1, TR68009|c1_g5_i1, TR52631|c1_g1_i1, TR57397|c0_g1_i1, TR58635|c0_g1_i1, TR40390|c0_g1_i1, TR67626|c1_g1_i1, TR66440|c0_g1_i2, TR66440|c0_g1_i3, TR53451|c0_g1_i1, TR59363|c0_g1_i4, TR66440|c0_g1_i8, TR5…	map00400
Phenylalanine, tyrosine and tryptophan biosynthesis	396	transaminase	ec:2.6.1.58	1	TR53493|c0_g2_i5	map00400
Phenylalanine, tyrosine and tryptophan biosynthesis	396	synthase	ec:4.1.3.27	16	TR59127|c0_g1_i1, TR58742|c0_g3_i4, TR58742|c0_g3_i1, TR58742|c0_g3_i3, TR68474|c0_g1_i3, TR68474|c0_g1_i1, TR59588|c0_g1_i3, TR68474|c0_g1_i2, TR59588|c0_g1_i1, TR76367|c0_g1_i1, TR29195|c0_g2_i1, TR53931|c0_g1_i1, TR29195|c0_g1_i1, TR53931|c0_g1_i2, TR66299|c0_g1_i2, TR66299|c0_g1_i1	map00400
Phenylalanine, tyrosine and tryptophan biosynthesis	396	dehydrogenase (NADP+)	ec:1.3.1.78	9	TR63648|c0_g1_i1, TR63648|c0_g1_i2, TR35691|c0_g2_i1, TR33729|c0_g1_i1, TR35691|c0_g1_i1, TR6312|c0_g1_i1, TR43520|c0_g1_i1, TR69945|c0_g1_i1, TR6312|c0_g2_i1	map00400
Phenylalanine, tyrosine and tryptophan biosynthesis	396	dehydratase	ec:4.2.1.51	46	TR61537|c1_g1_i1, TR63043|c2_g1_i5, TR63366|c0_g1_i1, TR3563|c0_g1_i2, TR63043|c2_g1_i4, TR3563|c0_g1_i1, TR63043|c2_g1_i1, TR63043|c2_g1_i3, TR63043|c2_g1_i2, TR62473|c0_g1_i2, TR66557|c0_g2_i1, TR62473|c0_g1_i3, TR51656|c0_g1_i1, TR62473|c0_g1_i1, TR66557|c0_g2_i2, TR62473|c0_g1_i4, TR53562|c0_g1_i2, TR35830|c0_g1_i1, TR53562|c0_g1_i1, TR63366|c0_g1_i4, TR63366|c0_g1_i3, TR63366|c0_g1_i2, TR782…	map00400
Phenylalanine, tyrosine and tryptophan biosynthesis	396	1-carboxyvinyltransferase	ec:2.5.1.19	15	TR34141|c1_g1_i1, TR62917|c0_g1_i1, TR62917|c0_g1_i2, TR67827|c0_g2_i4, TR67827|c0_g2_i3, TR67827|c0_g2_i2, TR67827|c0_g1_i1, TR67827|c0_g2_i1, TR22719|c0_g2_i1, TR22719|c0_g3_i1, TR22719|c0_g1_i1, TR59722|c0_g1_i1, TR30195|c0_g1_i1, TR59722|c0_g2_i1, TR37739|c0_g1_i1	map00400
Phenylalanine, tyrosine and tryptophan biosynthesis	396	aminotransferase	ec:2.6.1.78	6	TR58893|c0_g1_i2, TR58635|c1_g1_i1, TR58893|c0_g1_i1, TR56364|c0_g1_i1, TR58635|c0_g1_i1, TR58893|c0_g1_i3	map00400
Phenylalanine, tyrosine and tryptophan biosynthesis	396	aminotransferase	ec:2.6.1.79	6	TR58893|c0_g1_i2, TR58635|c1_g1_i1, TR58893|c0_g1_i1, TR56364|c0_g1_i1, TR58635|c0_g1_i1, TR58893|c0_g1_i3	map00400
Phenylalanine, tyrosine and tryptophan biosynthesis	396	dehydratase	ec:4.2.1.91	44	TR61537|c1_g1_i1, TR63043|c2_g1_i5, TR63366|c0_g1_i1, TR3563|c0_g1_i2, TR63043|c2_g1_i4, TR3563|c0_g1_i1, TR63043|c2_g1_i1, TR63043|c2_g1_i3, TR63043|c2_g1_i2, TR62473|c0_g1_i2, TR66557|c0_g2_i1, TR62473|c0_g1_i3, TR51656|c0_g1_i1, TR62473|c0_g1_i1, TR66557|c0_g2_i2, TR62473|c0_g1_i4, TR53562|c0_g1_i2, TR35830|c0_g1_i1, TR53562|c0_g1_i1, TR63366|c0_g1_i4, TR63366|c0_g1_i3, TR63366|c0_g1_i2, TR782…	map00400
Phenylalanine, tyrosine and tryptophan biosynthesis	396	transaminase	ec:2.6.1.5	68	TR62991|c0_g1_i1, TR10533|c0_g1_i1, TR56364|c0_g1_i1, TR57973|c0_g2_i1, TR68009|c1_g5_i2, TR68009|c1_g5_i3, TR67628|c0_g2_i1, TR68009|c1_g5_i1, TR52631|c1_g1_i1, TR57397|c0_g1_i1, TR58635|c0_g1_i1, TR67626|c1_g1_i1, TR66440|c0_g1_i2, TR66440|c0_g1_i3, TR53451|c0_g1_i1, TR59363|c0_g1_i4, TR66440|c0_g1_i8, TR52631|c1_g1_i2, TR79955|c0_g1_i1, TR59363|c0_g1_i1, TR66440|c0_g1_i5, TR57973|c0_g1_i1, TR5…	map00400
Phenylalanine, tyrosine and tryptophan biosynthesis	396	transaminase	ec:2.6.1.9	67	TR62991|c0_g1_i1, TR10533|c0_g1_i1, TR56364|c0_g1_i1, TR57973|c0_g2_i1, TR68009|c1_g5_i2, TR68009|c1_g5_i3, TR67628|c0_g2_i1, TR68009|c1_g5_i1, TR52631|c1_g1_i1, TR57397|c0_g1_i1, TR58635|c0_g1_i1, TR67626|c1_g1_i1, TR66440|c0_g1_i2, TR66440|c0_g1_i3, TR53451|c0_g1_i1, TR59363|c0_g1_i4, TR66440|c0_g1_i8, TR52631|c1_g1_i2, TR59363|c0_g1_i1, TR66440|c0_g1_i5, TR57973|c0_g1_i1, TR59363|c0_g1_i2, TR6…	map00400
Phenylalanine, tyrosine and tryptophan biosynthesis	396	transaminase	ec:2.6.1.1	75	TR42262|c0_g1_i1, TR62991|c0_g1_i1, TR44841|c0_g1_i1, TR52607|c0_g1_i1, TR10533|c0_g1_i1, TR56364|c0_g1_i1, TR57973|c0_g2_i1, TR68009|c1_g5_i2, TR68009|c1_g5_i3, TR67628|c0_g2_i1, TR67362|c0_g1_i1, TR68009|c1_g5_i1, TR52631|c1_g1_i1, TR57397|c0_g1_i1, TR58635|c0_g1_i1, TR40390|c0_g1_i1, TR67626|c1_g1_i1, TR66440|c0_g1_i2, TR66440|c0_g1_i3, TR53451|c0_g1_i1, TR59363|c0_g1_i4, TR66440|c0_g1_i8, TR5…	map00400
Phenylalanine, tyrosine and tryptophan biosynthesis	396	dehydrogenase (NADP+)	ec:1.3.1.13	20	TR1592|c0_g1_i1, TR63648|c0_g1_i1, TR63648|c0_g1_i2, TR64400|c0_g1_i1, TR33729|c0_g1_i1, TR55696|c0_g1_i1, TR21929|c0_g1_i1, TR66513|c0_g2_i3, TR35896|c0_g1_i1, TR35691|c0_g2_i1, TR48886|c0_g1_i2, TR35691|c0_g1_i1, TR64400|c0_g1_i5, TR6312|c0_g1_i1, TR43520|c0_g1_i1, TR64400|c0_g1_i4, TR64400|c0_g1_i3, TR64400|c0_g1_i2, TR69945|c0_g1_i1, TR6312|c0_g2_i1	map00400
Phenylalanine, tyrosine and tryptophan biosynthesis	396	dehydrogenase	ec:1.3.1.12	20	TR1592|c0_g1_i1, TR63648|c0_g1_i1, TR63648|c0_g1_i2, TR64400|c0_g1_i1, TR33729|c0_g1_i1, TR55696|c0_g1_i1, TR21929|c0_g1_i1, TR66513|c0_g2_i3, TR35896|c0_g1_i1, TR35691|c0_g2_i1, TR48886|c0_g1_i2, TR35691|c0_g1_i1, TR64400|c0_g1_i5, TR6312|c0_g1_i1, TR43520|c0_g1_i1, TR64400|c0_g1_i4, TR64400|c0_g1_i3, TR64400|c0_g1_i2, TR69945|c0_g1_i1, TR6312|c0_g2_i1	map00400
Phenylalanine, tyrosine and tryptophan biosynthesis	396	synthase	ec:4.2.3.5	7	TR51914|c0_g1_i2, TR52915|c0_g1_i1, TR51914|c0_g1_i1, TR65005|c0_g1_i2, TR65005|c0_g1_i1, TR65005|c0_g2_i1, TR53501|c0_g1_i1	map00400
Phenylalanine, tyrosine and tryptophan biosynthesis	396	synthase	ec:4.2.3.4	10	TR48185|c0_g1_i2, TR58429|c1_g1_i1, TR58429|c1_g1_i2, TR43638|c0_g1_i1, TR53531|c0_g1_i2, TR48185|c0_g1_i1, TR10110|c0_g2_i1, TR82732|c0_g1_i1, TR10110|c0_g1_i1, TR32534|c0_g1_i1	map00400
Phenylalanine, tyrosine and tryptophan biosynthesis	396	dehydrogenase	ec:1.1.1.282	20	TR86315|c0_g1_i1, TR66013|c1_g1_i3, TR12406|c0_g1_i1, TR66013|c1_g1_i4, TR66013|c1_g1_i1, TR66013|c1_g1_i2, TR58429|c1_g1_i1, TR59164|c0_g1_i1, TR67292|c0_g1_i4, TR58429|c1_g1_i2, TR59164|c0_g1_i2, TR67292|c0_g1_i5, TR67292|c0_g1_i2, TR67292|c0_g1_i3, TR67292|c0_g1_i1, TR59164|c0_g1_i3, TR59164|c0_g1_i4, TR58900|c0_g2_i1, TR58900|c0_g1_i1, TR32534|c0_g1_i1	map00400
Phenylalanine, tyrosine and tryptophan biosynthesis	396	mutase	ec:5.4.99.5	42	TR63043|c2_g1_i5, TR3563|c0_g1_i2, TR63043|c2_g1_i4, TR26194|c0_g1_i1, TR63043|c2_g1_i1, TR59920|c0_g2_i4, TR63043|c2_g1_i2, TR59920|c0_g2_i3, TR59920|c0_g2_i2, TR59920|c0_g2_i1, TR66557|c0_g2_i1, TR64098|c1_g3_i1, TR51656|c0_g1_i1, TR66557|c0_g2_i2, TR35830|c0_g1_i1, TR60812|c0_g2_i1, TR53562|c0_g1_i5, TR49474|c0_g1_i1, TR53562|c0_g1_i3, TR75062|c0_g1_i1, TR60812|c1_g1_i1, TR68548|c0_g2_i1, TR59…	map00400
Phenylalanine, tyrosine and tryptophan biosynthesis	396	synthase	ec:4.2.1.20	31	TR27637|c0_g1_i1, TR15594|c0_g1_i1, TR60475|c0_g1_i1, TR38663|c0_g1_i2, TR18333|c0_g2_i1, TR32052|c0_g1_i1, TR54823|c1_g3_i2, TR54823|c1_g3_i1, TR38663|c0_g1_i1, TR11108|c0_g2_i1, TR66064|c0_g1_i3, TR66064|c0_g1_i2, TR66064|c0_g1_i5, TR66064|c0_g1_i4, TR75576|c0_g1_i1, TR66064|c0_g1_i1, TR9499|c0_g2_i1, TR18333|c0_g1_i1, TR15594|c0_g2_i1, TR24284|c0_g1_i1, TR50076|c0_g1_i1, TR24284|c0_g1_i2, TR11…	map00400
Phenylalanine, tyrosine and tryptophan biosynthesis	396	dehydratase	ec:4.2.1.10	17	TR86315|c0_g1_i1, TR66013|c1_g1_i3, TR12406|c0_g1_i1, TR66013|c1_g1_i4, TR66013|c1_g1_i1, TR66013|c1_g1_i2, TR59164|c0_g1_i1, TR67292|c0_g1_i4, TR59164|c0_g1_i2, TR67292|c0_g1_i5, TR67292|c0_g1_i2, TR67292|c0_g1_i3, TR67292|c0_g1_i1, TR59164|c0_g1_i3, TR59164|c0_g1_i4, TR58900|c0_g2_i1, TR58900|c0_g1_i1	map00400
Phenylalanine, tyrosine and tryptophan biosynthesis	396	synthase	ec:2.5.1.54	19	TR61851|c0_g1_i3, TR61851|c0_g1_i4, TR61851|c0_g1_i1, TR61851|c0_g1_i2, TR60092|c1_g1_i1, TR14223|c0_g1_i1, TR62888|c0_g1_i8, TR81259|c0_g1_i1, TR62888|c0_g1_i5, TR62888|c0_g1_i4, TR62888|c0_g1_i7, TR62888|c0_g1_i6, TR62888|c0_g1_i1, TR62888|c0_g1_i3, TR62888|c0_g1_i2, TR41948|c0_g1_i1, TR19397|c0_g1_i1, TR3266|c0_g1_i1, TR60862|c0_g1_i1	map00400
Phenylalanine, tyrosine and tryptophan biosynthesis	396	dehydrogenase	ec:1.1.1.25	17	TR86315|c0_g1_i1, TR66013|c1_g1_i3, TR12406|c0_g1_i1, TR66013|c1_g1_i4, TR66013|c1_g1_i1, TR66013|c1_g1_i2, TR59164|c0_g1_i1, TR67292|c0_g1_i4, TR59164|c0_g1_i2, TR67292|c0_g1_i5, TR67292|c0_g1_i2, TR67292|c0_g1_i3, TR67292|c0_g1_i1, TR59164|c0_g1_i3, TR59164|c0_g1_i4, TR58900|c0_g2_i1, TR58900|c0_g1_i1	map00400
Phenylalanine, tyrosine and tryptophan biosynthesis	396	phosphoribosyltransferase	ec:2.4.2.18	43	TR55017|c0_g1_i3, TR16336|c0_g2_i1, TR55017|c0_g1_i2, TR63265|c0_g1_i1, TR18700|c0_g1_i1, TR85452|c0_g1_i1, TR61775|c0_g1_i1, TR65025|c0_g2_i2, TR67073|c0_g1_i2, TR65025|c0_g2_i1, TR67073|c0_g1_i1, TR65025|c0_g2_i3, TR88047|c0_g1_i1, TR55013|c0_g2_i1, TR55013|c0_g4_i1, TR55017|c0_g1_i1, TR61775|c1_g1_i2, TR61775|c1_g1_i1, TR63265|c0_g2_i1, TR61775|c1_g1_i4, TR61775|c1_g1_i3, TR63265|c1_g1_i3, TR6…	map00400
Phenylalanine, tyrosine and tryptophan biosynthesis	396	dehydrogenase	ec:1.1.1.24	3	TR58429|c1_g1_i1, TR58429|c1_g1_i2, TR32534|c0_g1_i1	map00400
Phenylalanine, tyrosine and tryptophan biosynthesis	396	isomerase	ec:5.3.1.24	14	TR64354|c0_g1_i6, TR64354|c0_g1_i4, TR55346|c0_g2_i1, TR55346|c0_g3_i1, TR64354|c0_g1_i2, TR59923|c0_g1_i4, TR59923|c0_g1_i3, TR59923|c0_g1_i2, TR64354|c0_g1_i9, TR64472|c0_g2_i1, TR59923|c0_g1_i1, TR64472|c0_g2_i2, TR64472|c0_g2_i3, TR24681|c0_g1_i1	map00400
Citrate cycle (TCA cycle)	581	carboxykinase (ATP)	ec:4.1.1.49	45	TR51867|c0_g1_i2, TR51867|c0_g1_i1, TR21936|c0_g1_i1, TR51867|c0_g1_i4, TR51867|c0_g1_i3, TR51867|c0_g1_i6, TR51867|c0_g1_i5, TR29026|c0_g1_i1, TR51867|c0_g1_i7, TR34132|c0_g1_i1, TR4520|c0_g1_i1, TR34132|c0_g1_i2, TR59034|c1_g1_i1, TR69018|c0_g3_i1, TR78144|c0_g1_i1, TR31093|c0_g1_i1, TR84466|c0_g1_i1, TR72777|c0_g1_i1, TR30441|c0_g1_i1, TR67950|c0_g2_i1, TR69018|c0_g3_i3, TR29026|c0_g4_i1, TR69…	map00020
Citrate cycle (TCA cycle)	581	dehydrogenase	ec:1.3.5.1	18	TR61051|c4_g2_i1, TR70249|c0_g1_i1, TR12634|c0_g1_i1, TR46855|c0_g1_i1, TR58752|c0_g1_i2, TR21630|c0_g1_i1, TR21630|c0_g2_i1, TR58752|c0_g1_i1, TR58752|c0_g1_i4, TR58752|c0_g1_i3, TR83296|c0_g1_i1, TR46855|c0_g1_i2, TR62990|c0_g1_i1, TR94776|c0_g1_i1, TR53311|c1_g1_i1, TR53311|c1_g1_i3, TR68327|c0_g4_i2, TR53311|c1_g1_i2	map00020
Citrate cycle (TCA cycle)	581	carboxykinase (GTP)	ec:4.1.1.32	2	TR84466|c0_g1_i1, TR93761|c0_g1_i1	map00020
Citrate cycle (TCA cycle)	581	ligase (ADP-forming)	ec:6.2.1.5	81	TR48170|c0_g1_i2, TR35833|c0_g1_i1, TR44602|c0_g1_i1, TR28383|c0_g2_i1, TR80544|c0_g1_i1, TR34763|c0_g1_i1, TR39404|c0_g1_i1, TR43672|c0_g1_i1, TR1147|c0_g1_i1, TR23190|c0_g2_i1, TR88663|c0_g1_i1, TR29500|c0_g1_i1, TR34713|c0_g1_i1, TR16802|c0_g1_i1, TR16802|c0_g1_i2, TR28383|c0_g3_i1, TR30920|c0_g1_i2, TR64220|c1_g2_i1, TR30920|c0_g1_i1, TR41742|c0_g1_i1, TR67411|c0_g1_i2, TR42273|c0_g1_i1, TR67…	map00020
Citrate cycle (TCA cycle)	581	ligase (GDP-forming)	ec:6.2.1.4	8	TR64220|c3_g2_i1, TR42273|c0_g1_i1, TR64220|c2_g1_i3, TR28383|c0_g3_i1, TR64220|c2_g1_i1, TR64220|c1_g1_i1, TR28383|c0_g2_i1, TR64220|c1_g1_i2	map00020
Citrate cycle (TCA cycle)	581	dehydrogenase	ec:1.8.1.4	27	TR63621|c1_g1_i1, TR31072|c0_g1_i3, TR31072|c0_g1_i1, TR63621|c0_g1_i4, TR31072|c0_g1_i2, TR63621|c0_g1_i2, TR65494|c1_g2_i1, TR63621|c0_g1_i3, TR63621|c0_g1_i1, TR65494|c1_g2_i2, TR67740|c1_g1_i3, TR67740|c1_g1_i4, TR67740|c1_g1_i1, TR67740|c1_g1_i2, TR67740|c1_g1_i5, TR16367|c0_g1_i1, TR57644|c0_g1_i2, TR57644|c0_g1_i1, TR57644|c0_g1_i4, TR55566|c0_g1_i1, TR67600|c0_g1_i2, TR31462|c0_g1_i1, TR6…	map00020
Citrate cycle (TCA cycle)	581	citrate synthase	ec:2.3.3.8	63	TR44602|c0_g1_i1, TR28383|c0_g2_i1, TR80544|c0_g1_i1, TR34763|c0_g1_i1, TR39404|c0_g1_i1, TR43672|c0_g1_i1, TR1147|c0_g1_i1, TR23190|c0_g2_i1, TR29500|c0_g1_i1, TR34713|c0_g1_i1, TR16802|c0_g1_i1, TR16802|c0_g1_i2, TR28383|c0_g3_i1, TR30920|c0_g1_i2, TR64220|c1_g2_i1, TR30920|c0_g1_i1, TR41742|c0_g1_i1, TR67411|c0_g1_i2, TR42273|c0_g1_i1, TR67411|c0_g1_i1, TR64220|c3_g1_i1, TR64220|c3_g1_i2, TR67…	map00020
Citrate cycle (TCA cycle)	581	(Si)-synthase	ec:2.3.3.1	41	TR64024|c1_g1_i9, TR48431|c0_g2_i1, TR64024|c1_g1_i7, TR64024|c1_g1_i8, TR44930|c0_g1_i2, TR63314|c0_g3_i1, TR64024|c1_g1_i1, TR64024|c1_g3_i4, TR64024|c1_g1_i2, TR64024|c1_g3_i3, TR24096|c0_g1_i1, TR64024|c1_g3_i2, TR64024|c1_g3_i1, TR63314|c0_g1_i2, TR64024|c1_g1_i5, TR63314|c0_g1_i1, TR64024|c1_g1_i6, TR64024|c1_g3_i7, TR63314|c0_g1_i4, TR64024|c1_g1_i3, TR64024|c1_g3_i6, TR63314|c0_g1_i3, TR6…	map00020
Citrate cycle (TCA cycle)	581	succinyltransferase	ec:2.3.1.61	29	TR45625|c0_g1_i2, TR45625|c0_g1_i1, TR72800|c0_g1_i1, TR30769|c0_g1_i1, TR61445|c1_g1_i3, TR74173|c0_g1_i1, TR61445|c1_g1_i1, TR48300|c1_g2_i1, TR61445|c1_g1_i2, TR59263|c0_g1_i1, TR59263|c0_g1_i2, TR16134|c0_g2_i1, TR42406|c0_g1_i1, TR48300|c2_g1_i2, TR48300|c2_g1_i1, TR22542|c0_g1_i1, TR25062|c0_g1_i1, TR90848|c0_g1_i1, TR59604|c2_g1_i2, TR16134|c0_g1_i1, TR59604|c2_g1_i1, TR75169|c0_g1_i1, TR4…	map00020
Citrate cycle (TCA cycle)	581	hydratase	ec:4.2.1.3	61	TR56381|c1_g2_i1, TR22919|c0_g3_i1, TR65538|c1_g3_i1, TR65538|c0_g1_i1, TR86473|c0_g1_i1, TR23203|c0_g2_i1, TR22919|c0_g2_i1, TR61699|c0_g1_i3, TR61699|c0_g1_i2, TR42551|c0_g1_i2, TR61699|c0_g1_i1, TR94479|c0_g1_i1, TR66066|c0_g1_i1, TR66066|c0_g1_i2, TR66066|c0_g1_i3, TR80289|c0_g1_i1, TR66066|c0_g1_i4, TR66066|c0_g1_i5, TR23203|c0_g1_i1, TR42575|c0_g1_i1, TR23848|c0_g1_i1, TR85018|c0_g1_i1, TR6…	map00020
Citrate cycle (TCA cycle)	581	hydratase	ec:4.2.1.2	22	TR91167|c0_g1_i1, TR67465|c2_g1_i8, TR80723|c0_g1_i1, TR67465|c2_g1_i9, TR67465|c1_g1_i1, TR67465|c0_g1_i1, TR67465|c1_g1_i2, TR67465|c0_g1_i2, TR67465|c2_g1_i4, TR67465|c0_g1_i3, TR67465|c2_g1_i5, TR67465|c2_g1_i6, TR67465|c2_g1_i7, TR67465|c2_g1_i1, TR67465|c2_g2_i1, TR67465|c2_g3_i2, TR67465|c2_g1_i2, TR58508|c0_g1_i2, TR67465|c2_g1_i3, TR58508|c0_g1_i1, TR94507|c0_g1_i1, TR67465|c2_g3_i1	map00020
Citrate cycle (TCA cycle)	581	acetyltransferase	ec:2.3.1.12	36	TR61579|c0_g1_i2, TR61579|c0_g1_i3, TR59263|c1_g2_i2, TR61579|c0_g1_i1, TR30769|c0_g1_i1, TR61445|c1_g1_i3, TR61579|c0_g1_i6, TR13815|c0_g1_i1, TR59263|c1_g2_i3, TR91832|c0_g1_i1, TR61445|c1_g1_i1, TR61579|c0_g1_i4, TR61445|c1_g1_i2, TR61579|c0_g1_i5, TR59263|c0_g1_i1, TR59263|c0_g1_i2, TR62556|c0_g1_i4, TR62556|c0_g1_i3, TR62556|c0_g1_i2, TR62556|c0_g1_i1, TR63424|c1_g1_i2, TR10381|c0_g1_i1, TR6…	map00020
Citrate cycle (TCA cycle)	581	dehydrogenase	ec:1.1.1.37	67	TR54334|c0_g1_i1, TR21941|c0_g2_i1, TR51013|c0_g1_i1, TR73114|c0_g1_i1, TR45008|c0_g1_i1, TR8044|c0_g2_i1, TR58722|c0_g2_i4, TR58722|c0_g2_i3, TR60678|c1_g1_i4, TR58722|c0_g2_i2, TR6912|c0_g2_i1, TR58182|c1_g1_i2, TR60678|c1_g1_i1, TR58182|c1_g1_i1, TR58722|c0_g2_i6, TR60678|c1_g1_i3, TR58722|c0_g2_i5, TR60678|c1_g1_i2, TR58182|c0_g2_i1, TR58182|c1_g1_i4, TR58182|c1_g1_i3, TR70456|c0_g1_i1, TR618…	map00020
Citrate cycle (TCA cycle)	581	dehydrogenase (NADP+)	ec:1.1.1.42	32	TR45170|c0_g1_i1, TR2490|c0_g2_i1, TR81452|c0_g1_i1, TR30760|c0_g1_i1, TR43976|c1_g1_i1, TR20597|c0_g3_i1, TR56901|c1_g2_i1, TR56901|c1_g2_i2, TR43976|c0_g1_i1, TR56901|c1_g6_i5, TR43976|c0_g1_i2, TR56901|c1_g6_i3, TR40114|c0_g1_i1, TR56901|c1_g6_i4, TR20597|c0_g1_i1, TR56901|c1_g6_i1, TR56901|c1_g6_i2, TR26406|c0_g1_i1, TR67946|c4_g1_i1, TR38397|c0_g1_i1, TR38397|c0_g1_i2, TR54531|c0_g1_i3, TR54…	map00020
Citrate cycle (TCA cycle)	581	dehydrogenase (NAD+)	ec:1.1.1.41	35	TR33363|c0_g1_i2, TR54879|c0_g1_i1, TR15150|c0_g1_i1, TR54879|c0_g1_i2, TR33363|c0_g1_i1, TR59038|c0_g1_i1, TR59038|c0_g1_i2, TR59038|c0_g1_i4, TR46061|c0_g1_i2, TR46061|c0_g1_i1, TR85058|c0_g1_i1, TR52170|c0_g1_i1, TR75583|c0_g1_i1, TR68263|c0_g1_i1, TR68263|c0_g1_i3, TR51469|c0_g1_i1, TR51469|c0_g1_i2, TR25973|c0_g2_i1, TR65154|c0_g1_i4, TR63772|c0_g2_i2, TR65154|c0_g1_i3, TR65154|c0_g1_i2, TR6…	map00020
Citrate cycle (TCA cycle)	581	dehydrogenase (succinyl-transferring)	ec:1.2.4.2	33	TR50515|c0_g1_i1, TR52774|c2_g2_i2, TR23755|c0_g1_i1, TR23755|c0_g3_i1, TR48830|c0_g1_i2, TR48830|c0_g1_i1, TR52774|c1_g1_i1, TR62120|c0_g1_i1, TR52774|c0_g2_i1, TR45818|c0_g1_i1, TR50515|c0_g1_i2, TR62120|c1_g1_i1, TR68695|c3_g1_i7, TR68695|c3_g1_i6, TR68695|c3_g1_i5, TR68695|c3_g1_i4, TR68695|c3_g1_i3, TR68695|c3_g1_i2, TR52774|c2_g2_i1, TR68695|c3_g1_i1, TR52774|c2_g1_i1, TR23755|c0_g2_i1, TR2…	map00020
Citrate cycle (TCA cycle)	581	dehydrogenase (acetyl-transferring)	ec:1.2.4.1	64	TR18257|c0_g1_i1, TR44403|c0_g1_i1, TR66105|c0_g2_i1, TR48329|c0_g1_i1, TR64066|c0_g1_i1, TR63565|c0_g1_i2, TR63565|c0_g1_i1, TR64066|c0_g1_i4, TR55199|c0_g1_i3, TR64066|c0_g1_i2, TR55199|c0_g1_i1, TR64066|c0_g1_i3, TR30254|c0_g1_i1, TR45396|c0_g1_i1, TR45396|c0_g1_i2, TR63565|c0_g1_i4, TR63565|c0_g1_i3, TR48329|c0_g1_i3, TR48329|c0_g1_i2, TR48329|c0_g1_i5, TR55852|c2_g2_i4, TR48329|c0_g1_i4, TR5…	map00020
Biosynthesis of vancomycin group antibiotics	58	4,6-dehydratase	ec:4.2.1.46	58	TR57254|c0_g1_i2, TR57254|c0_g1_i1, TR62996|c1_g1_i4, TR62996|c1_g1_i3, TR57254|c0_g1_i3, TR62996|c1_g1_i2, TR62996|c1_g1_i1, TR10671|c0_g1_i1, TR48310|c1_g1_i1, TR55582|c0_g1_i1, TR62996|c1_g1_i7, TR62996|c1_g1_i6, TR62996|c1_g1_i5, TR66229|c0_g3_i4, TR66229|c0_g3_i3, TR66229|c0_g3_i6, TR66229|c0_g3_i5, TR45647|c0_g1_i3, TR45647|c0_g1_i2, TR45647|c0_g1_i1, TR66229|c0_g3_i2, TR66229|c0_g3_i1, TR3…	map01055
Biosynthesis of siderophore group nonribosomal peptides	30	dehydrogenase	ec:1.3.1.28	10	TR65889|c0_g1_i3, TR54058|c0_g3_i1, TR65889|c0_g1_i1, TR69274|c0_g1_i1, TR54058|c0_g2_i1, TR54058|c0_g3_i2, TR13203|c0_g2_i1, TR13203|c0_g1_i1, TR63189|c0_g1_i1, TR48567|c0_g1_i1	map01053
Biosynthesis of siderophore group nonribosomal peptides	30	2,3-dihydro-2,3-dihydroxybenzoate synthase	ec:3.3.2.1	8	TR29088|c0_g1_i1, TR62027|c2_g3_i2, TR56809|c0_g1_i4, TR62027|c2_g2_i3, TR56809|c0_g1_i3, TR62027|c2_g2_i2, TR62027|c2_g2_i1, TR56809|c0_g1_i1	map01053
Biosynthesis of siderophore group nonribosomal peptides	30	synthase	ec:5.4.4.2	12	TR29487|c0_g1_i2, TR29487|c0_g1_i1, TR48050|c0_g3_i1, TR48050|c0_g5_i3, TR48050|c0_g5_i2, TR77532|c0_g1_i1, TR48050|c0_g4_i1, TR48050|c0_g5_i1, TR87196|c0_g1_i1, TR31396|c0_g1_i1, TR74644|c0_g1_i1, TR10419|c0_g1_i1	map01053
Glucosinolate biosynthesis	43	transaminase	ec:2.6.1.42	43	TR48666|c0_g1_i2, TR93008|c0_g1_i1, TR48666|c0_g1_i3, TR48666|c0_g1_i1, TR59017|c0_g1_i3, TR59017|c0_g1_i2, TR33056|c0_g2_i1, TR68205|c0_g3_i1, TR59017|c0_g1_i4, TR59017|c0_g1_i1, TR68205|c0_g1_i4, TR62587|c0_g1_i2, TR68205|c0_g1_i3, TR62587|c0_g1_i1, TR64503|c0_g1_i1, TR68205|c0_g1_i2, TR68205|c0_g1_i1, TR62587|c0_g3_i1, TR68205|c0_g1_i8, TR68205|c0_g1_i7, TR58246|c0_g1_i1, TR68205|c0_g1_i6, TR6…	map00966
Biosynthesis of ansamycins	33	glycolaldehydetransferase	ec:2.2.1.1	33	TR18257|c0_g1_i1, TR40994|c0_g1_i1, TR66105|c0_g2_i1, TR54558|c1_g1_i1, TR67092|c2_g4_i1, TR67092|c2_g2_i1, TR57311|c0_g1_i1, TR653|c0_g1_i1, TR37305|c0_g1_i1, TR63565|c0_g1_i2, TR63565|c0_g1_i1, TR63565|c0_g1_i4, TR67092|c2_g1_i5, TR63565|c0_g1_i3, TR67092|c2_g1_i4, TR67092|c2_g1_i3, TR67092|c2_g1_i2, TR41604|c0_g1_i1, TR41604|c0_g1_i2, TR25582|c0_g2_i1, TR93253|c0_g1_i1, TR55575|c0_g1_i1, TR661…	map01051
Betalain biosynthesis	33	O-methyltransferase	ec:2.1.1.6	6	TR12937|c0_g1_i1, TR44881|c0_g2_i2, TR71954|c0_g1_i1, TR31637|c0_g1_i1, TR6085|c0_g1_i1, TR6072|c0_g1_i1	map00965
Betalain biosynthesis	33	decarboxylase	ec:4.1.1.28	12	TR84842|c0_g1_i1, TR10012|c0_g1_i1, TR63816|c0_g1_i1, TR12135|c0_g1_i1, TR76138|c0_g1_i1, TR77357|c0_g1_i1, TR12020|c0_g1_i1, TR59180|c0_g1_i2, TR59180|c0_g1_i1, TR24610|c0_g1_i1, TR10012|c0_g2_i1, TR59180|c0_g1_i3	map00965
Betalain biosynthesis	33	monophenol monooxygenase	ec:1.14.18.1	15	TR18469|c0_g1_i1, TR68869|c1_g1_i5, TR68869|c1_g1_i6, TR93381|c0_g1_i1, TR53143|c0_g1_i3, TR53143|c0_g1_i2, TR53143|c0_g1_i4, TR53143|c0_g1_i1, TR68869|c1_g1_i3, TR63906|c0_g1_i3, TR31157|c0_g1_i1, TR50982|c0_g2_i1, TR53143|c1_g1_i1, TR37893|c0_g1_i1, TR37893|c0_g2_i1	map00965
Atrazine degradation	16	ec:3.5.1.5 urease	ec:3.5.1.5	7	TR33535|c0_g1_i1, TR43080|c0_g1_i1, TR23993|c0_g2_i1, TR23993|c0_g1_i1, TR43080|c0_g2_i1, TR66991|c0_g1_i1, TR66991|c0_g2_i1	map00791
Atrazine degradation	16	chlorohydrolase	ec:3.8.1.8	9	TR67819|c1_g2_i5, TR67819|c1_g2_i4, TR67819|c1_g2_i3, TR67819|c1_g2_i10, TR67819|c1_g2_i9, TR67819|c1_g2_i11, TR34975|c0_g2_i1, TR18826|c0_g1_i1, TR67819|c1_g2_i1	map00791
Folate biosynthesis	158	hydrolase	ec:3.4.19.9	10	TR59634|c0_g1_i3, TR61317|c0_g1_i1, TR59634|c0_g1_i4, TR59634|c0_g1_i5, TR59634|c0_g1_i6, TR62585|c0_g1_i1, TR59634|c0_g1_i1, TR59634|c0_g1_i2, TR61317|c0_g1_i9, TR62585|c0_g1_i2	map00790
Folate biosynthesis	158	pyranopterin phosphate synthase	ec:4.1.99.18	11	TR57569|c0_g1_i1, TR47423|c0_g1_i5, TR57569|c0_g1_i3, TR47423|c0_g1_i4, TR57569|c0_g1_i2, TR47423|c0_g1_i3, TR47423|c0_g1_i2, TR47423|c0_g1_i1, TR47423|c0_g2_i1, TR47423|c0_g3_i2, TR47423|c0_g3_i1	map00790
Folate biosynthesis	158	lyase	ec:4.1.3.38	8	TR18559|c0_g1_i1, TR28730|c0_g1_i1, TR65498|c0_g2_i2, TR65498|c0_g2_i1, TR40646|c0_g1_i1, TR25592|c0_g1_i1, TR36070|c0_g1_i1, TR25592|c0_g2_i1	map00790
Folate biosynthesis	158	synthase	ec:2.5.1.15	5	TR49183|c0_g1_i1, TR43591|c0_g1_i2, TR43591|c0_g1_i3, TR60926|c0_g1_i1, TR43591|c0_g1_i1	map00790
Folate biosynthesis	158	synthase	ec:2.6.1.85	18	TR58742|c0_g3_i4, TR68474|c0_g1_i7, TR68474|c0_g1_i8, TR58742|c0_g3_i1, TR68474|c0_g1_i5, TR68474|c0_g1_i6, TR58742|c0_g3_i3, TR68474|c0_g1_i3, TR58742|c0_g1_i1, TR58742|c0_g2_i1, TR58742|c0_g3_i2, TR68474|c0_g1_i4, TR74628|c0_g1_i1, TR68474|c0_g1_i1, TR68474|c0_g1_i2, TR44832|c0_g2_i1, TR29195|c0_g2_i1, TR29195|c0_g1_i1	map00790
Folate biosynthesis	158	diphosphokinase	ec:2.7.6.3	5	TR49183|c0_g1_i1, TR43591|c0_g1_i2, TR43591|c0_g1_i3, TR60926|c0_g1_i1, TR43591|c0_g1_i1	map00790
Folate biosynthesis	158	synthase	ec:2.8.1.12	26	TR63676|c0_g1_i12, TR63676|c0_g1_i11, TR63676|c0_g1_i14, TR63676|c0_g1_i13, TR56503|c0_g2_i2, TR56503|c0_g2_i3, TR63676|c0_g1_i10, TR56503|c0_g2_i1, TR62206|c0_g1_i3, TR62206|c0_g1_i2, TR62206|c0_g1_i1, TR11421|c0_g1_i1, TR62206|c0_g1_i4, TR3053|c0_g1_i1, TR80202|c0_g1_i1, TR83664|c0_g1_i1, TR63676|c0_g1_i1, TR63676|c0_g1_i3, TR63676|c0_g1_i2, TR63676|c0_g1_i9, TR63676|c0_g1_i8, TR63676|c0_g1_i5,…	map00790
Folate biosynthesis	158	reductase	ec:1.5.1.3	18	TR63049|c0_g2_i3, TR11990|c0_g1_i1, TR63049|c0_g2_i4, TR93393|c0_g1_i1, TR63049|c0_g2_i1, TR63049|c0_g2_i2, TR41577|c1_g1_i1, TR34646|c0_g2_i1, TR16060|c0_g1_i1, TR16060|c0_g1_i2, TR75966|c0_g1_i1, TR54224|c2_g1_i1, TR41577|c0_g1_i1, TR63049|c0_g2_i7, TR63049|c0_g2_i8, TR33251|c0_g1_i1, TR63049|c0_g2_i5, TR63049|c0_g2_i6	map00790
Folate biosynthesis	158	aldolase	ec:4.1.2.25	15	TR37796|c0_g2_i2, TR37796|c0_g1_i1, TR37796|c0_g2_i1, TR53203|c0_g1_i1, TR53203|c0_g1_i2, TR53671|c0_g1_i1, TR53671|c0_g1_i2, TR53671|c0_g1_i3, TR8652|c0_g1_i1, TR53203|c0_g1_i3, TR53203|c0_g1_i4, TR53203|c0_g1_i5, TR59409|c0_g2_i4, TR59409|c0_g2_i2, TR59409|c0_g2_i3	map00790
Folate biosynthesis	158	synthase	ec:6.3.2.12	8	TR69362|c0_g1_i1, TR65996|c0_g1_i2, TR65996|c0_g1_i1, TR65996|c0_g1_i4, TR65996|c0_g1_i3, TR50791|c0_g1_i1, TR65996|c0_g1_i5, TR23901|c0_g1_i1	map00790
Folate biosynthesis	158	synthase	ec:6.3.2.17	29	TR56625|c0_g1_i3, TR56625|c0_g1_i2, TR56625|c0_g1_i1, TR40449|c0_g1_i1, TR4559|c0_g2_i1, TR22948|c0_g1_i1, TR46779|c0_g1_i2, TR46779|c0_g1_i1, TR36809|c0_g1_i1, TR63545|c0_g2_i1, TR36809|c0_g1_i2, TR56625|c0_g1_i6, TR23901|c0_g1_i1, TR61288|c0_g1_i2, TR56625|c0_g1_i4, TR4559|c0_g1_i1, TR65996|c0_g1_i2, TR65996|c0_g1_i1, TR63545|c0_g1_i1, TR66747|c0_g1_i1, TR63545|c0_g1_i2, TR31957|c0_g1_i2, TR635…	map00790
Folate biosynthesis	158	cyclohydrolase I	ec:3.5.4.16	17	TR56945|c0_g1_i3, TR68631|c0_g1_i1, TR69581|c0_g1_i1, TR68631|c0_g3_i1, TR56945|c0_g1_i1, TR65087|c0_g2_i1, TR68631|c0_g4_i1, TR59774|c0_g1_i1, TR59774|c0_g2_i1, TR59774|c0_g1_i2, TR59774|c0_g1_i3, TR65087|c0_g1_i6, TR65087|c0_g1_i5, TR65087|c0_g1_i4, TR65087|c0_g1_i3, TR65087|c0_g1_i2, TR65087|c0_g1_i1	map00790
Tropane, piperidine and pyridine alkaloid biosynthesis	187	transaminase	ec:2.6.1.57	75	TR42262|c0_g1_i1, TR62991|c0_g1_i1, TR44841|c0_g1_i1, TR52607|c0_g1_i1, TR10533|c0_g1_i1, TR56364|c0_g1_i1, TR57973|c0_g2_i1, TR68009|c1_g5_i2, TR68009|c1_g5_i3, TR67628|c0_g2_i1, TR67362|c0_g1_i1, TR68009|c1_g5_i1, TR52631|c1_g1_i1, TR57397|c0_g1_i1, TR58635|c0_g1_i1, TR40390|c0_g1_i1, TR67626|c1_g1_i1, TR66440|c0_g1_i2, TR66440|c0_g1_i3, TR53451|c0_g1_i1, TR59363|c0_g1_i4, TR66440|c0_g1_i8, TR5…	map00960
Tropane, piperidine and pyridine alkaloid biosynthesis	187	transaminase	ec:2.6.1.58	1	TR53493|c0_g2_i5	map00960
Tropane, piperidine and pyridine alkaloid biosynthesis	187	N-methyltransferase	ec:2.1.1.53	20	TR58729|c0_g1_i4, TR60871|c0_g1_i4, TR61972|c0_g1_i3, TR58729|c0_g1_i3, TR61972|c0_g1_i1, TR58729|c0_g1_i5, TR61972|c0_g1_i2, TR58729|c0_g2_i1, TR58729|c0_g1_i2, TR58729|c0_g1_i1, TR50769|c0_g1_i1, TR50769|c0_g1_i2, TR48606|c0_g2_i1, TR48606|c0_g1_i1, TR25731|c0_g1_i1, TR26791|c0_g1_i2, TR26791|c0_g1_i1, TR60871|c0_g1_i1, TR60871|c0_g1_i2, TR60871|c0_g1_i3	map00960
Tropane, piperidine and pyridine alkaloid biosynthesis	187	transaminase	ec:2.6.1.5	68	TR62991|c0_g1_i1, TR10533|c0_g1_i1, TR56364|c0_g1_i1, TR57973|c0_g2_i1, TR68009|c1_g5_i2, TR68009|c1_g5_i3, TR67628|c0_g2_i1, TR68009|c1_g5_i1, TR52631|c1_g1_i1, TR57397|c0_g1_i1, TR58635|c0_g1_i1, TR67626|c1_g1_i1, TR66440|c0_g1_i2, TR66440|c0_g1_i3, TR53451|c0_g1_i1, TR59363|c0_g1_i4, TR66440|c0_g1_i8, TR52631|c1_g1_i2, TR79955|c0_g1_i1, TR59363|c0_g1_i1, TR66440|c0_g1_i5, TR57973|c0_g1_i1, TR5…	map00960
Tropane, piperidine and pyridine alkaloid biosynthesis	187	transaminase	ec:2.6.1.9	67	TR62991|c0_g1_i1, TR10533|c0_g1_i1, TR56364|c0_g1_i1, TR57973|c0_g2_i1, TR68009|c1_g5_i2, TR68009|c1_g5_i3, TR67628|c0_g2_i1, TR68009|c1_g5_i1, TR52631|c1_g1_i1, TR57397|c0_g1_i1, TR58635|c0_g1_i1, TR67626|c1_g1_i1, TR66440|c0_g1_i2, TR66440|c0_g1_i3, TR53451|c0_g1_i1, TR59363|c0_g1_i4, TR66440|c0_g1_i8, TR52631|c1_g1_i2, TR59363|c0_g1_i1, TR66440|c0_g1_i5, TR57973|c0_g1_i1, TR59363|c0_g1_i2, TR6…	map00960
Tropane, piperidine and pyridine alkaloid biosynthesis	187	transaminase	ec:2.6.1.1	75	TR42262|c0_g1_i1, TR62991|c0_g1_i1, TR44841|c0_g1_i1, TR52607|c0_g1_i1, TR10533|c0_g1_i1, TR56364|c0_g1_i1, TR57973|c0_g2_i1, TR68009|c1_g5_i2, TR68009|c1_g5_i3, TR67628|c0_g2_i1, TR67362|c0_g1_i1, TR68009|c1_g5_i1, TR52631|c1_g1_i1, TR57397|c0_g1_i1, TR58635|c0_g1_i1, TR40390|c0_g1_i1, TR67626|c1_g1_i1, TR66440|c0_g1_i2, TR66440|c0_g1_i3, TR53451|c0_g1_i1, TR59363|c0_g1_i4, TR66440|c0_g1_i8, TR5…	map00960
Tropane, piperidine and pyridine alkaloid biosynthesis	187	reductase II	ec:1.1.1.236	1	TR42741|c0_g2_i1	map00960
Tropane, piperidine and pyridine alkaloid biosynthesis	187	reductase	ec:1.1.1.237	12	TR54801|c0_g2_i1, TR54801|c0_g1_i1, TR54801|c0_g2_i2, TR54801|c0_g3_i1, TR59255|c0_g1_i1, TR57717|c0_g1_i1, TR59255|c0_g1_i2, TR57717|c0_g1_i2, TR68627|c0_g1_i1, TR68627|c0_g1_i2, TR1285|c0_g1_i1, TR2838|c0_g1_i1	map00960
Tropane, piperidine and pyridine alkaloid biosynthesis	187	reductase I	ec:1.1.1.206	7	TR42741|c0_g2_i1, TR56275|c0_g1_i1, TR56275|c0_g1_i2, TR54875|c0_g1_i1, TR46506|c0_g1_i1, TR46506|c0_g1_i2, TR8413|c0_g2_i1	map00960
Tropane, piperidine and pyridine alkaloid biosynthesis	187	oxidase	ec:1.4.3.21	72	TR69019|c0_g2_i1, TR7903|c0_g1_i1, TR42252|c0_g2_i1, TR69019|c1_g1_i1, TR37829|c0_g2_i1, TR80134|c0_g1_i1, TR36535|c0_g2_i1, TR65311|c0_g1_i3, TR65311|c0_g1_i2, TR65311|c0_g1_i1, TR69019|c1_g5_i1, TR65743|c0_g1_i1, TR42994|c0_g1_i1, TR65390|c0_g1_i1, TR58713|c0_g2_i1, TR20088|c0_g1_i1, TR20059|c0_g1_i1, TR76736|c0_g1_i1, TR65311|c1_g1_i2, TR65311|c1_g1_i1, TR65311|c1_g1_i4, TR65311|c1_g1_i3, TR69…	map00960
Vitamin B6 metabolism	151	5'-phosphate synthase	ec:1.4.3.5	32	TR58725|c0_g2_i1, TR58725|c0_g2_i2, TR55348|c0_g1_i7, TR55348|c0_g1_i9, TR55348|c0_g1_i4, TR55348|c0_g1_i3, TR55348|c0_g1_i6, TR42481|c0_g1_i1, TR55348|c0_g1_i5, TR64437|c0_g1_i1, TR55348|c0_g1_i2, TR55348|c0_g1_i1, TR64437|c0_g1_i5, TR64437|c0_g1_i4, TR64437|c0_g1_i3, TR64437|c0_g1_i2, TR66891|c0_g1_i1, TR66891|c0_g1_i2, TR66891|c0_g1_i3, TR61000|c0_g1_i5, TR11012|c0_g1_i1, TR42481|c0_g2_i1, TR6…	map00750
Vitamin B6 metabolism	151	transaminase	ec:2.6.1.52	16	TR37605|c0_g1_i1, TR3955|c0_g1_i1, TR44183|c0_g1_i1, TR44183|c0_g1_i3, TR86759|c0_g1_i1, TR44183|c0_g1_i2, TR31923|c0_g1_i2, TR31923|c0_g1_i1, TR89113|c0_g1_i1, TR86722|c0_g1_i1, TR39125|c0_g1_i1, TR84523|c0_g1_i1, TR55142|c2_g1_i1, TR4908|c0_g1_i1, TR41274|c0_g1_i1, TR39125|c0_g1_i2	map00750
Vitamin B6 metabolism	151	kinase	ec:2.7.1.35	2	TR55466|c0_g1_i1, TR62627|c0_g1_i1	map00750
Vitamin B6 metabolism	151	4-dehydrogenase	ec:1.1.1.107	3	TR63908|c0_g2_i1, TR63908|c0_g1_i1, TR63908|c0_g1_i2	map00750
Vitamin B6 metabolism	151	5'-phosphate synthase (glutamine hydrolysing)	ec:4.3.3.6	42	TR50031|c0_g1_i1, TR50031|c0_g1_i2, TR88087|c0_g1_i1, TR43714|c0_g1_i1, TR50031|c0_g1_i3, TR34562|c0_g1_i1, TR62877|c0_g2_i1, TR62877|c1_g5_i1, TR27161|c0_g2_i1, TR93143|c0_g1_i1, TR22510|c0_g1_i1, TR65290|c0_g1_i6, TR62877|c0_g4_i1, TR62877|c0_g4_i2, TR65290|c0_g1_i8, TR44838|c0_g1_i1, TR62877|c0_g4_i3, TR44838|c0_g1_i2, TR53921|c0_g1_i2, TR53921|c0_g1_i3, TR80914|c0_g1_i1, TR62877|c1_g1_i2, TR6…	map00750
Vitamin B6 metabolism	151	oxidase	ec:1.2.3.1	17	TR7903|c0_g1_i1, TR7903|c0_g2_i1, TR90285|c0_g1_i1, TR89966|c0_g1_i1, TR12779|c0_g2_i1, TR68576|c0_g1_i1, TR68576|c0_g2_i1, TR26702|c0_g1_i1, TR68576|c0_g3_i1, TR83222|c0_g1_i1, TR1340|c0_g1_i1, TR12779|c0_g1_i1, TR68576|c0_g1_i3, TR78247|c0_g1_i1, TR68576|c0_g1_i2, TR56658|c0_g1_i1, TR18673|c0_g1_i1	map00750
Vitamin B6 metabolism	151	synthase	ec:4.2.3.1	5	TR45727|c0_g1_i1, TR56280|c0_g1_i1, TR57625|c0_g1_i1, TR45727|c0_g2_i1, TR57625|c0_g1_i2	map00750
Vitamin B6 metabolism	151	4-dehydrogenase	ec:1.1.1.65	34	TR64780|c2_g4_i2, TR64780|c2_g4_i3, TR64780|c2_g4_i4, TR64780|c2_g4_i5, TR76585|c0_g1_i1, TR58461|c0_g1_i1, TR64780|c2_g4_i1, TR51361|c1_g1_i4, TR51361|c1_g1_i3, TR51361|c1_g1_i2, TR51361|c1_g1_i1, TR64780|c2_g4_i6, TR64780|c2_g4_i7, TR76230|c0_g1_i1, TR6518|c0_g2_i1, TR49379|c0_g1_i1, TR38717|c0_g1_i1, TR36668|c1_g1_i1, TR70704|c0_g1_i1, TR55572|c0_g1_i2, TR55572|c0_g1_i3, TR56451|c0_g1_i1, TR55…	map00750
Carbapenem biosynthesis	32	dehydrogenase	ec:1.2.1.41	28	TR66493|c0_g1_i2, TR66493|c0_g1_i3, TR66493|c0_g1_i4, TR59857|c0_g2_i8, TR59857|c0_g2_i4, TR66493|c0_g3_i1, TR59857|c0_g2_i3, TR66836|c1_g4_i4, TR59857|c0_g2_i6, TR59857|c0_g2_i5, TR66493|c0_g1_i1, TR59857|c0_g2_i2, TR59857|c0_g2_i1, TR85441|c0_g1_i1, TR59068|c1_g3_i12, TR6442|c0_g1_i1, TR66836|c1_g5_i1, TR86563|c0_g1_i1, TR88688|c0_g1_i1, TR56696|c0_g1_i1, TR82451|c0_g1_i1, TR56696|c0_g1_i2, TR3…	map00332
Carbapenem biosynthesis	32	5-kinase	ec:2.7.2.11	32	TR66493|c0_g1_i2, TR66493|c0_g1_i3, TR66493|c0_g1_i4, TR53186|c0_g2_i1, TR59857|c0_g2_i8, TR60553|c0_g1_i2, TR59857|c0_g2_i4, TR66493|c0_g3_i1, TR59857|c0_g2_i3, TR66836|c1_g4_i4, TR59857|c0_g2_i6, TR59857|c0_g2_i5, TR66493|c0_g1_i1, TR59857|c0_g2_i2, TR59857|c0_g2_i1, TR85441|c0_g1_i1, TR59068|c1_g3_i12, TR6442|c0_g1_i1, TR66836|c1_g5_i1, TR86563|c0_g1_i1, TR88688|c0_g1_i1, TR56696|c0_g1_i1, TR5…	map00332
Lipopolysaccharide biosynthesis	42	4'-kinase	ec:2.7.1.130	5	TR47899|c0_g7_i1, TR31419|c0_g2_i2, TR71085|c0_g1_i1, TR31419|c0_g2_i1, TR47899|c0_g1_i1	map00540
Lipopolysaccharide biosynthesis	42	cytidylyltransferase	ec:2.7.7.38	13	TR67624|c0_g3_i2, TR67624|c0_g3_i3, TR67624|c0_g3_i4, TR67624|c0_g2_i3, TR67624|c0_g2_i2, TR67624|c0_g2_i1, TR58462|c0_g1_i2, TR58462|c0_g1_i1, TR88421|c0_g1_i1, TR67624|c0_g2_i4, TR67624|c0_g3_i5, TR78879|c0_g1_i1, TR8258|c0_g1_i1	map00540
Lipopolysaccharide biosynthesis	42	synthase	ec:2.4.1.182	2	TR90135|c0_g1_i1, TR87414|c0_g1_i1	map00540
Lipopolysaccharide biosynthesis	42	synthase	ec:2.5.1.55	3	TR50430|c0_g1_i2, TR60020|c0_g1_i1, TR50430|c0_g1_i1	map00540
Lipopolysaccharide biosynthesis	42	O-acyltransferase	ec:2.3.1.129	5	TR10912|c0_g1_i1, TR58347|c0_g1_i3, TR86410|c0_g1_i1, TR58347|c0_g1_i2, TR58347|c0_g1_i1	map00540
Lipopolysaccharide biosynthesis	42	isomerase	ec:5.3.1.13	14	TR64208|c1_g3_i9, TR58750|c0_g1_i1, TR64208|c1_g3_i4, TR58750|c0_g1_i2, TR64208|c1_g3_i3, TR64208|c1_g3_i2, TR64208|c1_g3_i1, TR17110|c0_g1_i1, TR64208|c1_g3_i7, TR64208|c1_g3_i6, TR64208|c1_g3_i5, TR66533|c0_g1_i1, TR58750|c0_g1_i3, TR58750|c0_g1_i4	map00540
Sulfur metabolism	382	adenosine 5-phosphosulfate sulfohydrolase	ec:3.6.2.1	36	TR64420|c0_g1_i5, TR64420|c0_g1_i4, TR64420|c0_g1_i6, TR64420|c0_g1_i1, TR64420|c0_g1_i3, TR64420|c0_g1_i2, TR7881|c0_g1_i1, TR4848|c0_g1_i1, TR49787|c0_g1_i2, TR49787|c0_g1_i1, TR10688|c0_g1_i1, TR22570|c0_g2_i1, TR42562|c0_g1_i1, TR42562|c0_g1_i2, TR52259|c0_g1_i2, TR52259|c0_g1_i1, TR52259|c0_g1_i4, TR52259|c0_g1_i3, TR50240|c0_g3_i3, TR50240|c0_g3_i1, TR50240|c0_g3_i2, TR52410|c0_g1_i1, TR474…	map00920
Sulfur metabolism	382	kinase	ec:2.7.1.25	16	TR89209|c0_g1_i1, TR11056|c0_g1_i1, TR8843|c0_g1_i1, TR6193|c0_g1_i1, TR45293|c0_g1_i1, TR68165|c1_g1_i1, TR45293|c0_g1_i2, TR68165|c1_g1_i2, TR68165|c1_g1_i3, TR8497|c0_g1_i1, TR58543|c1_g4_i1, TR75881|c0_g1_i1, TR58543|c1_g5_i1, TR35123|c0_g1_i1, TR40406|c0_g1_i1, TR71123|c0_g1_i1	map00920
Sulfur metabolism	382	reductase (thioredoxin)	ec:1.8.4.8	11	TR60655|c0_g1_i1, TR62878|c3_g2_i1, TR71206|c0_g1_i1, TR60655|c0_g1_i2, TR62878|c3_g3_i1, TR62878|c3_g3_i2, TR62878|c3_g2_i3, TR83956|c0_g1_i1, TR63468|c0_g2_i1, TR63468|c0_g2_i2, TR89977|c0_g1_i1	map00920
Sulfur metabolism	382	reductase (glutathione)	ec:1.8.4.9	9	TR60655|c0_g1_i1, TR62878|c3_g2_i1, TR60655|c0_g1_i2, TR62878|c3_g3_i1, TR62878|c3_g3_i2, TR62878|c3_g2_i3, TR83956|c0_g1_i1, TR63468|c0_g2_i1, TR63468|c0_g2_i2	map00920
Sulfur metabolism	382	sulfite reductase (NADPH)	ec:1.8.1.2	4	TR30624|c0_g1_i1, TR77925|c0_g1_i1, TR2974|c0_g1_i1, TR91053|c0_g1_i1	map00920
Sulfur metabolism	382	nucleotidase	ec:3.1.3.7	31	TR45340|c0_g1_i1, TR33322|c0_g1_i1, TR59400|c0_g1_i1, TR45340|c0_g1_i2, TR77041|c0_g1_i1, TR19664|c0_g1_i1, TR64728|c0_g1_i2, TR64728|c0_g1_i1, TR14371|c0_g2_i1, TR50405|c0_g1_i1, TR62327|c0_g1_i1, TR50405|c0_g1_i2, TR46168|c0_g1_i2, TR62895|c2_g2_i1, TR46168|c0_g1_i1, TR62895|c2_g2_i2, TR64728|c0_g1_i3, TR46168|c0_g1_i4, TR3332|c0_g1_i1, TR46168|c0_g1_i3, TR62895|c2_g3_i7, TR62895|c2_g3_i6, TR62…	map00920
Sulfur metabolism	382	reductase	ec:1.8.99.2	7	TR60655|c0_g1_i1, TR60655|c0_g1_i2, TR62878|c3_g3_i1, TR62878|c3_g3_i2, TR83956|c0_g1_i1, TR63468|c0_g2_i1, TR63468|c0_g2_i2	map00920
Sulfur metabolism	382	sulfurtransferase	ec:2.8.1.1	26	TR51240|c0_g2_i1, TR51240|c0_g2_i2, TR52250|c0_g1_i1, TR59559|c0_g1_i3, TR52250|c0_g1_i2, TR59559|c0_g1_i2, TR59559|c0_g1_i1, TR3371|c0_g2_i1, TR47661|c0_g1_i1, TR47661|c0_g1_i2, TR37228|c0_g1_i1, TR53115|c0_g2_i2, TR53115|c0_g2_i3, TR53115|c0_g2_i1, TR13849|c0_g1_i1, TR62983|c0_g2_i1, TR62983|c0_g1_i6, TR62983|c0_g1_i5, TR62983|c0_g1_i4, TR62983|c0_g1_i3, TR62983|c0_g1_i2, TR62983|c0_g1_i1, TR33…	map00920
Sulfur metabolism	382	sulfite reductase (ferredoxin)	ec:1.8.7.1	4	TR66679|c0_g1_i2, TR62904|c0_g1_i2, TR66679|c0_g1_i1, TR62904|c0_g1_i1	map00920
Sulfur metabolism	382	adenylyltransferase	ec:2.7.7.4	70	TR83717|c0_g3_i1, TR61779|c4_g1_i2, TR59588|c0_g1_i1, TR47400|c0_g1_i2, TR67294|c7_g3_i5, TR47400|c0_g1_i1, TR61779|c4_g1_i1, TR64390|c0_g1_i4, TR64390|c0_g1_i5, TR64390|c0_g1_i6, TR61779|c1_g1_i1, TR64390|c0_g1_i7, TR68852|c2_g2_i11, TR45918|c0_g1_i1, TR64390|c0_g1_i1, TR64390|c0_g1_i2, TR64390|c0_g1_i3, TR20053|c0_g1_i1, TR50138|c1_g1_i2, TR50138|c1_g1_i3, TR53379|c0_g1_i1, TR68852|c2_g2_i13, T…	map00920
Sulfur metabolism	382	adenylyltransferase (ADP)	ec:2.7.7.5	3	TR27582|c0_g1_i1, TR52410|c0_g1_i1, TR27582|c0_g1_i2	map00920
Sulfur metabolism	382	oxidase	ec:1.8.3.1	12	TR63008|c0_g1_i3, TR63394|c0_g1_i1, TR61115|c1_g1_i8, TR61115|c1_g3_i3, TR61115|c1_g1_i7, TR61115|c1_g1_i6, TR63008|c0_g1_i2, TR61115|c1_g1_i5, TR63008|c0_g1_i1, TR61115|c1_g1_i4, TR61115|c1_g1_i3, TR61115|c1_g1_i2	map00920
Sulfur metabolism	382	O-acetyltransferase	ec:2.3.1.30	15	TR53632|c0_g2_i1, TR56074|c0_g1_i4, TR56074|c0_g1_i5, TR37590|c0_g1_i1, TR56074|c0_g1_i6, TR56074|c0_g1_i7, TR56074|c0_g1_i1, TR56074|c0_g1_i2, TR53212|c0_g1_i1, TR56074|c0_g1_i3, TR42675|c0_g1_i1, TR53632|c0_g3_i1, TR53632|c0_g3_i2, TR69399|c0_g1_i1, TR53632|c0_g3_i3	map00920
Sulfur metabolism	382	dioxygenase	ec:1.13.11.18	12	TR61776|c0_g1_i8, TR61776|c0_g1_i7, TR61776|c0_g1_i9, TR61776|c0_g1_i10, TR26542|c0_g1_i1, TR61776|c0_g1_i2, TR61776|c0_g1_i1, TR21308|c0_g1_i1, TR61776|c0_g1_i4, TR61776|c0_g1_i3, TR61776|c0_g1_i6, TR61776|c0_g1_i5	map00920
Sulfur metabolism	382	O-succinyltransferase	ec:2.3.1.46	2	TR61317|c0_g1_i1, TR61317|c0_g1_i9	map00920
Sulfur metabolism	382	ATPase	ec:3.6.3.36	7	TR20017|c0_g1_i1, TR48851|c0_g1_i2, TR29269|c0_g1_i1, TR48851|c0_g1_i1, TR11346|c0_g1_i1, TR32541|c0_g1_i1, TR21967|c0_g2_i1	map00920
Sulfur metabolism	382	ATPase	ec:3.6.3.25	32	TR68644|c0_g2_i1, TR66643|c0_g1_i6, TR66643|c0_g1_i7, TR66643|c0_g1_i8, TR66643|c0_g1_i1, TR33849|c0_g1_i1, TR42401|c1_g1_i1, TR25295|c0_g1_i1, TR66643|c0_g1_i4, TR74259|c0_g1_i1, TR68644|c0_g1_i3, TR68644|c0_g1_i2, TR39682|c0_g1_i2, TR68644|c0_g1_i1, TR68644|c0_g1_i7, TR77264|c0_g1_i1, TR68644|c0_g1_i6, TR68644|c0_g1_i5, TR39682|c0_g1_i1, TR68644|c0_g1_i4, TR49058|c0_g2_i1, TR68644|c0_g1_i9, TR6…	map00920
Sulfur metabolism	382	gamma-synthase	ec:2.5.1.48	31	TR64538|c3_g1_i2, TR64538|c3_g1_i1, TR64538|c3_g1_i4, TR64538|c3_g1_i3, TR60991|c2_g1_i1, TR64538|c2_g2_i1, TR64538|c1_g2_i1, TR64538|c1_g2_i3, TR6626|c0_g1_i1, TR64538|c1_g2_i2, TR55831|c0_g1_i1, TR60991|c1_g1_i3, TR65125|c0_g1_i3, TR60991|c1_g1_i2, TR65125|c0_g1_i4, TR60991|c1_g1_i5, TR64538|c4_g1_i1, TR65125|c0_g1_i1, TR60991|c1_g1_i4, TR65125|c0_g1_i2, TR60991|c1_g1_i6, TR8568|c0_g1_i1, TR644…	map00920
Sulfur metabolism	382	synthase	ec:2.5.1.47	75	TR68747|c1_g2_i1, TR43216|c0_g1_i3, TR43216|c0_g1_i2, TR43216|c0_g1_i1, TR64814|c0_g1_i1, TR88899|c0_g1_i1, TR38177|c0_g1_i1, TR85798|c0_g1_i1, TR14444|c0_g1_i1, TR68747|c1_g3_i1, TR57936|c0_g2_i7, TR50641|c0_g1_i1, TR60473|c0_g1_i2, TR39227|c0_g1_i5, TR60473|c0_g1_i1, TR80473|c0_g1_i1, TR35754|c0_g1_i1, TR33440|c0_g1_i1, TR57936|c0_g2_i5, TR57936|c0_g2_i6, TR57936|c0_g2_i3, TR57936|c0_g2_i4, TR5…	map00920
Carbon fixation in photosynthetic organisms	677	carboxykinase (ATP)	ec:4.1.1.49	45	TR51867|c0_g1_i2, TR51867|c0_g1_i1, TR21936|c0_g1_i1, TR51867|c0_g1_i4, TR51867|c0_g1_i3, TR51867|c0_g1_i6, TR51867|c0_g1_i5, TR29026|c0_g1_i1, TR51867|c0_g1_i7, TR34132|c0_g1_i1, TR4520|c0_g1_i1, TR34132|c0_g1_i2, TR59034|c1_g1_i1, TR69018|c0_g3_i1, TR78144|c0_g1_i1, TR31093|c0_g1_i1, TR84466|c0_g1_i1, TR72777|c0_g1_i1, TR30441|c0_g1_i1, TR67950|c0_g2_i1, TR69018|c0_g3_i3, TR29026|c0_g4_i1, TR69…	map00710
Carbon fixation in photosynthetic organisms	677	carboxylase	ec:4.1.1.39	9	TR45202|c0_g1_i1, TR44155|c0_g1_i1, TR32787|c0_g1_i1, TR53800|c0_g2_i1, TR41638|c2_g1_i1, TR53800|c0_g1_i1, TR14538|c0_g1_i1, TR7353|c0_g1_i1, TR35201|c0_g1_i1	map00710
Carbon fixation in photosynthetic organisms	677	carboxylase	ec:4.1.1.31	69	TR64686|c0_g3_i2, TR56689|c0_g1_i3, TR56689|c0_g1_i2, TR25317|c0_g1_i1, TR64686|c0_g3_i1, TR3569|c0_g1_i1, TR56689|c0_g1_i4, TR32199|c0_g1_i1, TR41975|c0_g2_i1, TR50546|c0_g1_i2, TR44225|c0_g1_i1, TR59551|c0_g1_i2, TR50546|c0_g1_i1, TR59551|c0_g1_i1, TR64967|c3_g1_i1, TR63325|c0_g3_i1, TR65660|c0_g1_i1, TR65660|c0_g1_i2, TR64686|c0_g3_i7, TR64686|c0_g3_i4, TR56689|c0_g1_i1, TR64686|c0_g3_i5, TR68…	map00710
Carbon fixation in photosynthetic organisms	677	glycolaldehydetransferase	ec:2.2.1.1	33	TR18257|c0_g1_i1, TR40994|c0_g1_i1, TR66105|c0_g2_i1, TR54558|c1_g1_i1, TR67092|c2_g4_i1, TR67092|c2_g2_i1, TR57311|c0_g1_i1, TR653|c0_g1_i1, TR37305|c0_g1_i1, TR63565|c0_g1_i2, TR63565|c0_g1_i1, TR63565|c0_g1_i4, TR67092|c2_g1_i5, TR63565|c0_g1_i3, TR67092|c2_g1_i4, TR67092|c2_g1_i3, TR67092|c2_g1_i2, TR41604|c0_g1_i1, TR41604|c0_g1_i2, TR25582|c0_g2_i1, TR93253|c0_g1_i1, TR55575|c0_g1_i1, TR661…	map00710
Carbon fixation in photosynthetic organisms	677	kinase	ec:2.7.2.3	27	TR279|c0_g1_i1, TR70835|c0_g1_i1, TR59624|c1_g1_i1, TR63888|c0_g1_i1, TR63888|c0_g1_i2, TR57494|c0_g3_i3, TR31594|c0_g1_i1, TR38367|c0_g1_i1, TR57494|c0_g3_i1, TR57494|c0_g3_i2, TR62799|c3_g1_i1, TR62799|c3_g1_i2, TR40502|c0_g1_i1, TR62799|c3_g1_i3, TR59624|c1_g2_i2, TR59624|c1_g2_i3, TR59624|c1_g2_i1, TR93955|c0_g1_i1, TR38336|c0_g1_i1, TR3054|c0_g1_i1, TR47603|c0_g1_i1, TR59624|c0_g1_i3, TR6279…	map00710
Carbon fixation in photosynthetic organisms	677	dehydrogenase (NAD(P)+) (phosphorylating)	ec:1.2.1.59	83	TR42138|c0_g3_i1, TR51499|c0_g1_i1, TR31279|c0_g1_i3, TR51499|c0_g1_i2, TR11763|c0_g1_i1, TR31279|c0_g1_i2, TR51499|c0_g1_i3, TR58281|c2_g3_i2, TR58281|c2_g3_i1, TR15728|c0_g2_i1, TR22728|c0_g1_i1, TR31304|c0_g1_i1, TR52114|c0_g1_i1, TR31279|c0_g1_i1, TR55991|c1_g1_i2, TR41562|c0_g1_i1, TR55991|c1_g1_i1, TR86222|c0_g1_i1, TR38619|c0_g1_i1, TR58281|c0_g1_i1, TR46013|c0_g1_i1, TR46013|c0_g1_i3, TR5…	map00710
Carbon fixation in photosynthetic organisms	677	phosphopentokinase	ec:2.7.1.19	3	TR44131|c0_g1_i1, TR57914|c0_g1_i2, TR57914|c0_g1_i1	map00710
Carbon fixation in photosynthetic organisms	677	dehydrogenase (NADP+) (phosphorylating)	ec:1.2.1.13	9	TR52114|c0_g1_i1, TR52777|c0_g1_i2, TR52777|c0_g1_i1, TR54261|c0_g1_i1, TR86435|c0_g1_i1, TR54261|c0_g1_i2, TR51335|c0_g1_i1, TR38620|c0_g1_i2, TR38620|c0_g1_i1	map00710
Carbon fixation in photosynthetic organisms	677	dehydrogenase (phosphorylating)	ec:1.2.1.12	81	TR42138|c0_g3_i1, TR51499|c0_g1_i1, TR31279|c0_g1_i3, TR51499|c0_g1_i2, TR11763|c0_g1_i1, TR31279|c0_g1_i2, TR51499|c0_g1_i3, TR58281|c2_g3_i2, TR58281|c2_g3_i1, TR15728|c0_g2_i1, TR22728|c0_g1_i1, TR31304|c0_g1_i1, TR31279|c0_g1_i1, TR55991|c1_g1_i2, TR41562|c0_g1_i1, TR55991|c1_g1_i1, TR86222|c0_g1_i1, TR38619|c0_g1_i1, TR58281|c0_g1_i1, TR46013|c0_g1_i1, TR46013|c0_g1_i3, TR54261|c0_g1_i1, TR4…	map00710
Carbon fixation in photosynthetic organisms	677	isomerase	ec:5.3.1.1	23	TR58142|c3_g1_i2, TR61037|c0_g1_i1, TR58142|c3_g1_i1, TR89644|c0_g1_i1, TR40221|c0_g1_i1, TR54372|c0_g2_i1, TR54372|c0_g2_i2, TR62638|c2_g1_i2, TR62877|c0_g1_i1, TR58142|c2_g1_i3, TR65256|c0_g1_i1, TR58142|c2_g1_i2, TR39871|c0_g1_i1, TR58142|c2_g1_i1, TR65256|c0_g3_i2, TR66447|c1_g6_i12, TR65256|c0_g3_i1, TR92222|c0_g1_i1, TR22510|c0_g1_i1, TR67225|c0_g1_i2, TR67225|c0_g1_i3, TR25289|c0_g1_i1, TR…	map00710
Carbon fixation in photosynthetic organisms	677	isomerase	ec:5.3.1.6	34	TR62515|c0_g1_i3, TR62515|c0_g1_i2, TR62515|c0_g1_i1, TR63436|c0_g2_i2, TR63436|c0_g2_i1, TR31075|c0_g1_i1, TR44893|c0_g1_i2, TR62515|c0_g3_i1, TR44893|c0_g1_i1, TR46897|c0_g1_i1, TR59068|c1_g2_i7, TR59068|c1_g3_i11, TR5940|c0_g1_i1, TR59068|c1_g3_i10, TR64305|c1_g1_i4, TR64305|c1_g1_i3, TR64305|c1_g1_i2, TR64305|c1_g1_i1, TR18200|c0_g1_i2, TR63436|c0_g1_i1, TR18200|c0_g1_i1, TR62515|c0_g4_i1, TR…	map00710
Carbon fixation in photosynthetic organisms	677	transaminase	ec:2.6.1.2	28	TR59653|c1_g1_i5, TR59653|c1_g1_i3, TR59653|c1_g1_i4, TR15965|c0_g1_i1, TR59653|c1_g1_i1, TR59653|c1_g1_i2, TR53279|c0_g1_i1, TR53279|c1_g1_i2, TR58468|c0_g1_i2, TR53279|c1_g1_i1, TR58468|c0_g1_i1, TR58468|c0_g1_i4, TR58468|c0_g1_i3, TR58468|c0_g1_i6, TR58468|c0_g1_i5, TR63633|c0_g1_i1, TR63633|c0_g1_i2, TR63633|c0_g3_i2, TR63633|c0_g3_i1, TR53775|c0_g1_i1, TR53775|c0_g1_i2, TR28748|c0_g1_i1, TR5…	map00710
Carbon fixation in photosynthetic organisms	677	transaminase	ec:2.6.1.1	75	TR42262|c0_g1_i1, TR62991|c0_g1_i1, TR44841|c0_g1_i1, TR52607|c0_g1_i1, TR10533|c0_g1_i1, TR56364|c0_g1_i1, TR57973|c0_g2_i1, TR68009|c1_g5_i2, TR68009|c1_g5_i3, TR67628|c0_g2_i1, TR67362|c0_g1_i1, TR68009|c1_g5_i1, TR52631|c1_g1_i1, TR57397|c0_g1_i1, TR58635|c0_g1_i1, TR40390|c0_g1_i1, TR67626|c1_g1_i1, TR66440|c0_g1_i2, TR66440|c0_g1_i3, TR53451|c0_g1_i1, TR59363|c0_g1_i4, TR66440|c0_g1_i8, TR5…	map00710
Carbon fixation in photosynthetic organisms	677	aldolase	ec:4.1.2.13	70	TR37055|c0_g1_i1, TR70500|c0_g1_i1, TR85173|c0_g1_i1, TR78649|c0_g1_i1, TR59880|c2_g1_i1, TR17217|c0_g1_i1, TR61874|c1_g1_i3, TR86896|c0_g1_i1, TR23822|c0_g2_i1, TR50117|c0_g1_i1, TR61874|c1_g1_i1, TR61874|c1_g1_i2, TR5833|c0_g1_i1, TR7928|c0_g1_i1, TR3781|c0_g1_i1, TR58111|c2_g1_i1, TR85160|c0_g1_i1, TR66237|c0_g1_i6, TR68119|c0_g1_i4, TR30159|c0_g1_i1, TR37227|c0_g1_i1, TR85617|c0_g1_i1, TR6811…	map00710
Carbon fixation in photosynthetic organisms	677	SBPase	ec:3.1.3.37	7	TR56975|c0_g3_i1, TR79163|c0_g1_i1, TR29914|c0_g1_i1, TR23649|c0_g1_i1, TR49861|c0_g1_i1, TR56975|c0_g2_i3, TR56975|c0_g2_i4	map00710
Carbon fixation in photosynthetic organisms	677	3-epimerase	ec:5.1.3.1	8	TR56665|c0_g1_i1, TR55344|c1_g1_i8, TR46175|c0_g1_i2, TR55880|c0_g1_i1, TR55880|c0_g2_i2, TR46175|c0_g1_i1, TR55880|c0_g2_i1, TR55880|c0_g2_i3	map00710
Carbon fixation in photosynthetic organisms	677	hexose diphosphatase	ec:3.1.3.11	29	TR31069|c0_g1_i1, TR45262|c0_g1_i1, TR56677|c0_g1_i1, TR49151|c0_g3_i2, TR19255|c0_g1_i1, TR49151|c0_g5_i1, TR29914|c0_g1_i1, TR59879|c0_g1_i1, TR49151|c0_g3_i1, TR59879|c0_g1_i10, TR28813|c0_g1_i1, TR29427|c0_g1_i1, TR30211|c0_g2_i1, TR30211|c0_g1_i1, TR53502|c0_g1_i2, TR53502|c0_g1_i1, TR79163|c0_g1_i1, TR45262|c0_g2_i3, TR45262|c0_g2_i2, TR45262|c0_g2_i1, TR24189|c0_g1_i1, TR16573|c0_g1_i1, TR…	map00710
Carbon fixation in photosynthetic organisms	677	phosphate dikinase	ec:2.7.9.1	4	TR66662|c0_g1_i2, TR27591|c0_g1_i1, TR66662|c0_g1_i1, TR27591|c0_g2_i1	map00710
Carbon fixation in photosynthetic organisms	677	dehydrogenase (NADP+)	ec:1.1.1.82	5	TR51013|c0_g1_i1, TR60689|c0_g2_i1, TR60689|c0_g1_i1, TR60689|c0_g2_i2, TR60689|c0_g2_i3	map00710
Carbon fixation in photosynthetic organisms	677	dehydrogenase	ec:1.1.1.37	67	TR54334|c0_g1_i1, TR21941|c0_g2_i1, TR51013|c0_g1_i1, TR73114|c0_g1_i1, TR45008|c0_g1_i1, TR8044|c0_g2_i1, TR58722|c0_g2_i4, TR58722|c0_g2_i3, TR60678|c1_g1_i4, TR58722|c0_g2_i2, TR6912|c0_g2_i1, TR58182|c1_g1_i2, TR60678|c1_g1_i1, TR58182|c1_g1_i1, TR58722|c0_g2_i6, TR60678|c1_g1_i3, TR58722|c0_g2_i5, TR60678|c1_g1_i2, TR58182|c0_g2_i1, TR58182|c1_g1_i4, TR58182|c1_g1_i3, TR70456|c0_g1_i1, TR618…	map00710
Carbon fixation in photosynthetic organisms	677	dehydrogenase (decarboxylating)	ec:1.1.1.39	52	TR42841|c0_g1_i1, TR32195|c0_g2_i1, TR62403|c0_g1_i1, TR62403|c0_g1_i2, TR51787|c0_g1_i1, TR39266|c0_g1_i1, TR58519|c0_g3_i1, TR47712|c0_g1_i1, TR38652|c0_g1_i1, TR36457|c0_g1_i1, TR32195|c0_g1_i1, TR4610|c0_g1_i1, TR67494|c2_g2_i1, TR9680|c0_g1_i1, TR59315|c0_g1_i1, TR40254|c0_g1_i1, TR28903|c0_g1_i1, TR71924|c0_g1_i1, TR26821|c0_g1_i1, TR18084|c0_g1_i1, TR49266|c0_g1_i1, TR67494|c2_g1_i1, TR492…	map00710
Carbon fixation in photosynthetic organisms	677	dehydrogenase (oxaloacetate-decarboxylating) (NADP+)	ec:1.1.1.40	61	TR61724|c0_g2_i2, TR61724|c0_g2_i1, TR42841|c0_g1_i1, TR32195|c0_g2_i1, TR62403|c0_g1_i1, TR29853|c0_g1_i2, TR62403|c0_g1_i2, TR51787|c0_g1_i1, TR39266|c0_g1_i1, TR58519|c0_g3_i1, TR47712|c0_g1_i1, TR38652|c0_g1_i1, TR36457|c0_g1_i1, TR32195|c0_g1_i1, TR9680|c0_g1_i1, TR59315|c0_g1_i1, TR40254|c0_g1_i1, TR51799|c0_g1_i1, TR28903|c0_g1_i1, TR54265|c0_g1_i4, TR54265|c0_g1_i5, TR54265|c0_g1_i2, TR54…	map00710
Secondary bile acid biosynthesis	3	hydrolase	ec:3.1.2.26	3	TR41817|c0_g1_i1, TR41817|c0_g1_i2, TR59937|c0_g1_i1	map00121
Arginine and proline metabolism	506	aminotransferase	ec:2.6.1.13	7	TR59500|c1_g1_i1, TR59500|c1_g1_i3, TR59500|c1_g1_i2, TR8157|c0_g1_i1, TR55481|c0_g2_i1, TR55481|c0_g1_i1, TR4491|c0_g1_i1	map00330
Arginine and proline metabolism	506	decarboxylase	ec:4.1.1.50	33	TR57358|c2_g1_i2, TR57358|c2_g1_i3, TR57358|c2_g1_i4, TR57358|c2_g1_i1, TR31758|c0_g1_i1, TR61102|c1_g1_i1, TR21573|c0_g1_i1, TR61102|c1_g1_i2, TR37974|c0_g1_i1, TR21573|c0_g3_i1, TR37974|c0_g1_i2, TR52980|c0_g1_i1, TR61102|c1_g1_i3, TR24032|c0_g1_i1, TR52980|c0_g1_i2, TR25643|c0_g1_i1, TR57358|c0_g1_i1, TR60149|c0_g1_i1, TR91276|c0_g1_i1, TR47131|c0_g1_i2, TR47131|c0_g1_i1, TR59470|c0_g2_i2, TR6…	map00330
Arginine and proline metabolism	506	transaminase	ec:2.6.1.21	10	TR18559|c0_g1_i1, TR28730|c0_g1_i1, TR65498|c0_g2_i2, TR65498|c0_g2_i1, TR27075|c0_g1_i1, TR40646|c0_g1_i1, TR25592|c0_g1_i1, TR36070|c0_g1_i1, TR8952|c0_g1_i1, TR25592|c0_g2_i1	map00330
Arginine and proline metabolism	506	N-methyltransferase	ec:2.1.1.2	6	TR61714|c0_g1_i3, TR61714|c0_g1_i4, TR61714|c0_g1_i1, TR61714|c0_g1_i2, TR25673|c0_g1_i1, TR31412|c0_g1_i1	map00330
Arginine and proline metabolism	506	dehydrogenase	ec:1.2.1.41	28	TR66493|c0_g1_i2, TR66493|c0_g1_i3, TR66493|c0_g1_i4, TR59857|c0_g2_i8, TR59857|c0_g2_i4, TR66493|c0_g3_i1, TR59857|c0_g2_i3, TR66836|c1_g4_i4, TR59857|c0_g2_i6, TR59857|c0_g2_i5, TR66493|c0_g1_i1, TR59857|c0_g2_i2, TR59857|c0_g2_i1, TR85441|c0_g1_i1, TR59068|c1_g3_i12, TR6442|c0_g1_i1, TR66836|c1_g5_i1, TR86563|c0_g1_i1, TR88688|c0_g1_i1, TR56696|c0_g1_i1, TR82451|c0_g1_i1, TR56696|c0_g1_i2, TR3…	map00330
Arginine and proline metabolism	506	dioxygenase	ec:1.14.11.2	56	TR21939|c0_g1_i1, TR64559|c0_g1_i1, TR6673|c0_g1_i1, TR67717|c0_g1_i10, TR85828|c0_g2_i1, TR67717|c0_g1_i13, TR67717|c0_g1_i11, TR67717|c0_g1_i12, TR49050|c0_g1_i1, TR45832|c0_g1_i1, TR48589|c0_g1_i1, TR48589|c0_g1_i3, TR48589|c0_g1_i4, TR48589|c0_g1_i5, TR49368|c0_g1_i1, TR54699|c0_g1_i3, TR54699|c0_g1_i4, TR54699|c0_g1_i5, TR54699|c0_g1_i6, TR54699|c0_g1_i7, TR91741|c0_g1_i1, TR54699|c0_g1_i8, …	map00330
Arginine and proline metabolism	506	synthase	ec:2.5.1.16	26	TR27761|c0_g1_i1, TR34496|c0_g1_i1, TR58729|c0_g1_i4, TR58729|c0_g1_i3, TR58729|c0_g1_i5, TR58729|c0_g1_i2, TR58729|c0_g1_i1, TR38453|c0_g1_i1, TR50769|c0_g1_i1, TR50769|c0_g1_i2, TR20286|c0_g1_i1, TR48606|c0_g2_i1, TR26791|c0_g1_i2, TR26791|c0_g1_i1, TR9662|c0_g1_i1, TR15897|c0_g1_i1, TR60871|c0_g1_i4, TR61972|c0_g1_i3, TR61972|c0_g1_i1, TR61972|c0_g1_i2, TR48606|c0_g1_i1, TR25731|c0_g1_i1, TR60…	map00330
Arginine and proline metabolism	506	synthase	ec:2.5.1.22	13	TR27761|c0_g1_i1, TR34496|c0_g1_i1, TR58729|c0_g1_i4, TR61972|c0_g1_i3, TR58729|c0_g1_i3, TR61972|c0_g1_i1, TR58729|c0_g1_i5, TR61972|c0_g1_i2, TR58729|c0_g2_i1, TR58729|c0_g1_i2, TR58729|c0_g1_i1, TR38453|c0_g1_i1, TR9662|c0_g1_i1	map00330
Arginine and proline metabolism	506	decarboxylase	ec:4.1.1.19	41	TR35935|c0_g2_i1, TR64743|c0_g1_i2, TR86910|c0_g1_i1, TR64743|c0_g1_i1, TR31758|c0_g1_i1, TR61102|c1_g1_i1, TR21573|c0_g1_i1, TR61102|c1_g1_i2, TR37974|c0_g1_i1, TR21573|c0_g3_i1, TR34259|c0_g1_i1, TR38346|c0_g1_i1, TR37974|c0_g1_i2, TR27623|c0_g1_i2, TR30754|c0_g1_i1, TR27623|c0_g1_i1, TR32548|c0_g2_i1, TR61102|c1_g1_i3, TR24032|c0_g1_i1, TR11491|c0_g1_i1, TR7664|c0_g1_i1, TR47131|c0_g1_i2, TR47…	map00330
Arginine and proline metabolism	506	decarboxylase	ec:4.1.1.17	2	TR39078|c0_g1_i1, TR31164|c0_g1_i1	map00330
Arginine and proline metabolism	506	transaminase	ec:2.6.1.1	75	TR42262|c0_g1_i1, TR62991|c0_g1_i1, TR44841|c0_g1_i1, TR52607|c0_g1_i1, TR10533|c0_g1_i1, TR56364|c0_g1_i1, TR57973|c0_g2_i1, TR68009|c1_g5_i2, TR68009|c1_g5_i3, TR67628|c0_g2_i1, TR67362|c0_g1_i1, TR68009|c1_g5_i1, TR52631|c1_g1_i1, TR57397|c0_g1_i1, TR58635|c0_g1_i1, TR40390|c0_g1_i1, TR67626|c1_g1_i1, TR66440|c0_g1_i2, TR66440|c0_g1_i3, TR53451|c0_g1_i1, TR59363|c0_g1_i4, TR66440|c0_g1_i8, TR5…	map00330
Arginine and proline metabolism	506	cyclodeaminase	ec:4.3.1.12	3	TR10224|c0_g1_i1, TR58829|c1_g1_i1, TR1689|c0_g1_i1	map00330
Arginine and proline metabolism	506	dehydrogenase (NAD+)	ec:1.2.1.3	128	TR54683|c0_g1_i1, TR54683|c0_g1_i5, TR54683|c0_g1_i4, TR54683|c0_g1_i2, TR47427|c0_g1_i1, TR42314|c0_g1_i2, TR48032|c0_g1_i1, TR48032|c0_g1_i2, TR3042|c0_g1_i1, TR42314|c0_g1_i1, TR52019|c0_g1_i1, TR41900|c0_g1_i1, TR55101|c0_g1_i1, TR11984|c0_g1_i1, TR44220|c0_g1_i1, TR71883|c0_g1_i1, TR69410|c0_g1_i1, TR61544|c3_g2_i1, TR61544|c3_g2_i2, TR61544|c3_g2_i3, TR61544|c3_g2_i4, TR61544|c3_g2_i5, TR61…	map00330
Arginine and proline metabolism	506	deiminase	ec:3.5.3.12	4	TR66854|c0_g1_i2, TR66854|c0_g1_i1, TR8451|c0_g1_i1, TR22386|c0_g1_i1	map00330
Arginine and proline metabolism	506	agmatine ureohydrolase	ec:3.5.3.11	5	TR61478|c1_g6_i1, TR61478|c1_g3_i1, TR23574|c0_g1_i1, TR61478|c1_g7_i1, TR61478|c1_g7_i2	map00330
Arginine and proline metabolism	506	amidase	ec:3.5.1.53	7	TR61227|c0_g1_i2, TR61227|c0_g1_i3, TR62064|c0_g1_i1, TR61227|c0_g1_i1, TR62064|c0_g1_i3, TR62064|c0_g1_i2, TR61227|c0_g1_i4	map00330
Arginine and proline metabolism	506	reductase	ec:1.5.1.2	4	TR45185|c0_g1_i2, TR49215|c0_g1_i2, TR45185|c0_g1_i1, TR49215|c0_g1_i1	map00330
Arginine and proline metabolism	506	acylamidase	ec:3.5.1.4	59	TR34020|c0_g3_i1, TR37979|c1_g1_i1, TR59826|c1_g1_i2, TR59826|c1_g1_i1, TR58014|c0_g6_i2, TR58014|c0_g6_i5, TR34947|c0_g1_i1, TR12551|c0_g1_i1, TR55885|c0_g1_i1, TR55885|c0_g1_i2, TR64779|c0_g2_i2, TR64779|c0_g2_i1, TR37979|c0_g1_i1, TR59826|c0_g1_i1, TR58014|c0_g6_i13, TR67601|c0_g1_i1, TR67389|c2_g1_i7, TR67601|c0_g1_i3, TR67389|c2_g1_i8, TR67601|c0_g1_i2, TR67389|c2_g1_i5, TR67601|c0_g1_i5, TR…	map00330
Arginine and proline metabolism	506	synthase (NADPH)	ec:1.14.13.39	8	TR54388|c1_g3_i1, TR54388|c1_g3_i2, TR54388|c1_g3_i3, TR54388|c1_g3_i4, TR29615|c0_g1_i1, TR73570|c0_g1_i1, TR33828|c0_g1_i1, TR33828|c0_g2_i1	map00330
Arginine and proline metabolism	506	arginine amidinase	ec:3.5.3.1	6	TR61478|c1_g6_i1, TR93317|c0_g1_i1, TR61478|c1_g3_i1, TR23574|c0_g1_i1, TR61478|c1_g7_i1, TR61478|c1_g7_i2	map00330
Arginine and proline metabolism	506	5-kinase	ec:2.7.2.11	32	TR66493|c0_g1_i2, TR66493|c0_g1_i3, TR66493|c0_g1_i4, TR53186|c0_g2_i1, TR59857|c0_g2_i8, TR60553|c0_g1_i2, TR59857|c0_g2_i4, TR66493|c0_g3_i1, TR59857|c0_g2_i3, TR66836|c1_g4_i4, TR59857|c0_g2_i6, TR59857|c0_g2_i5, TR66493|c0_g1_i1, TR59857|c0_g2_i2, TR59857|c0_g2_i1, TR85441|c0_g1_i1, TR59068|c1_g3_i12, TR6442|c0_g1_i1, TR66836|c1_g5_i1, TR86563|c0_g1_i1, TR88688|c0_g1_i1, TR56696|c0_g1_i1, TR5…	map00330
Arginine and proline metabolism	506	polyamine oxidase	ec:1.5.3.17	15	TR54030|c0_g1_i1, TR56454|c0_g1_i1, TR66261|c0_g2_i1, TR66261|c0_g3_i1, TR56454|c0_g2_i1, TR58910|c0_g1_i2, TR58910|c0_g1_i1, TR17551|c0_g1_i1, TR66261|c0_g2_i2, TR52555|c0_g1_i1, TR52555|c0_g1_i2, TR75749|c0_g1_i1, TR66953|c0_g1_i2, TR66953|c0_g1_i1, TR86641|c0_g1_i1	map00330
Arginine and proline metabolism	506	oxidase	ec:1.5.3.16	15	TR54030|c0_g1_i1, TR56454|c0_g1_i1, TR66261|c0_g2_i1, TR66261|c0_g3_i1, TR56454|c0_g2_i1, TR58910|c0_g1_i2, TR58910|c0_g1_i1, TR17551|c0_g1_i1, TR66261|c0_g2_i2, TR52555|c0_g1_i1, TR52555|c0_g1_i2, TR75749|c0_g1_i1, TR66953|c0_g1_i2, TR66953|c0_g1_i1, TR86641|c0_g1_i1	map00330
Starch and sucrose metabolism	2845	decarboxylase	ec:4.1.1.35	66	TR52229|c0_g6_i2, TR52229|c0_g6_i1, TR92190|c0_g1_i1, TR62996|c1_g1_i4, TR62996|c1_g1_i3, TR20098|c0_g3_i1, TR62996|c1_g1_i2, TR52229|c0_g2_i1, TR62996|c1_g1_i1, TR12126|c0_g1_i1, TR42847|c0_g1_i1, TR62996|c1_g1_i7, TR62996|c1_g1_i6, TR62996|c1_g1_i5, TR38887|c0_g2_i1, TR64267|c2_g3_i5, TR64267|c2_g3_i6, TR64267|c2_g3_i8, TR45647|c0_g1_i3, TR52229|c0_g3_i1, TR64267|c2_g3_i1, TR45647|c0_g1_i2, TR6…	map00500
Starch and sucrose metabolism	2845	levan hydrolase	ec:3.2.1.65	4	TR24759|c0_g1_i1, TR43884|c0_g1_i3, TR43884|c0_g1_i2, TR43884|c0_g1_i1	map00500
Starch and sucrose metabolism	2845	endo-1,4-beta-D-glucanase	ec:3.2.1.4	85	TR61088|c0_g4_i2, TR66248|c0_g3_i1, TR6961|c0_g1_i1, TR80927|c0_g1_i1, TR61088|c0_g4_i1, TR46350|c0_g2_i1, TR53213|c2_g1_i1, TR16340|c0_g1_i1, TR40734|c0_g1_i1, TR798|c0_g1_i1, TR53213|c2_g1_i2, TR20927|c0_g1_i1, TR55986|c0_g1_i1, TR774|c0_g1_i1, TR8972|c0_g2_i1, TR22758|c0_g1_i1, TR4931|c0_g1_i1, TR50111|c0_g1_i1, TR54587|c0_g2_i2, TR12800|c0_g1_i1, TR25791|c0_g1_i1, TR9679|c0_g1_i1, TR36101|c0_…	map00500
Starch and sucrose metabolism	2845	saccharogen amylase	ec:3.2.1.2	100	TR27178|c1_g1_i1, TR68381|c0_g1_i2, TR10885|c0_g1_i1, TR68381|c0_g1_i1, TR33405|c0_g1_i1, TR59762|c0_g1_i1, TR64997|c0_g1_i1, TR64997|c0_g1_i2, TR90699|c0_g1_i1, TR64997|c0_g1_i3, TR64997|c0_g1_i4, TR21344|c0_g1_i1, TR34967|c0_g1_i1, TR66664|c0_g1_i2, TR66664|c0_g1_i1, TR31724|c0_g1_i1, TR60064|c0_g1_i1, TR35404|c0_g1_i2, TR45189|c0_g1_i1, TR45189|c0_g1_i2, TR38607|c0_g1_i1, TR68256|c0_g1_i1, TR3…	map00500
Starch and sucrose metabolism	2845	glycogenase	ec:3.2.1.1	77	TR51702|c0_g1_i1, TR5967|c0_g1_i1, TR58683|c0_g1_i2, TR58683|c0_g1_i1, TR55610|c0_g1_i1, TR16499|c0_g1_i1, TR76634|c0_g1_i1, TR69519|c0_g1_i1, TR5881|c0_g1_i1, TR67424|c0_g1_i5, TR67424|c0_g1_i6, TR67424|c0_g1_i1, TR67424|c0_g1_i2, TR67424|c0_g1_i3, TR67424|c0_g1_i4, TR30729|c0_g2_i1, TR62153|c1_g2_i1, TR8226|c0_g1_i1, TR48056|c0_g1_i1, TR44370|c1_g2_i1, TR66180|c0_g1_i5, TR9611|c0_g1_i1, TR37905…	map00500
Starch and sucrose metabolism	2845	1,4-alpha-galacturonidase	ec:3.2.1.67	57	TR14147|c0_g1_i1, TR446|c0_g1_i1, TR68480|c0_g1_i11, TR69390|c0_g1_i1, TR60425|c0_g1_i1, TR60425|c0_g1_i2, TR60425|c0_g1_i3, TR64463|c1_g1_i6, TR60425|c0_g1_i4, TR60425|c0_g1_i5, TR60425|c0_g1_i6, TR64463|c1_g1_i1, TR94126|c0_g1_i1, TR64463|c1_g1_i4, TR68480|c0_g1_i7, TR64463|c1_g1_i5, TR68480|c0_g1_i6, TR64463|c1_g1_i2, TR68480|c0_g1_i9, TR64463|c1_g1_i3, TR68480|c0_g1_i3, TR68480|c0_g1_i2, TR68…	map00500
Starch and sucrose metabolism	2845	isomerase	ec:5.3.1.9	22	TR63445|c1_g1_i4, TR63445|c1_g1_i6, TR63445|c1_g1_i5, TR63445|c0_g1_i2, TR63445|c1_g1_i8, TR63445|c1_g1_i7, TR56147|c0_g2_i1, TR42382|c0_g1_i1, TR62704|c0_g1_i1, TR56147|c0_g1_i1, TR42382|c0_g1_i2, TR62704|c0_g1_i2, TR63445|c0_g1_i1, TR63445|c0_g2_i1, TR26876|c0_g1_i1, TR62704|c0_g1_i3, TR62704|c0_g1_i4, TR57977|c0_g1_i1, TR57977|c0_g1_i2, TR63445|c1_g3_i1, TR63445|c1_g1_i2, TR63445|c1_g1_i1	map00500
Starch and sucrose metabolism	2845	alpha-glucosidase	ec:3.2.1.48	68	TR66206|c1_g1_i1, TR33349|c0_g1_i1, TR59937|c0_g1_i2, TR67466|c3_g3_i3, TR59937|c0_g1_i1, TR67466|c3_g3_i2, TR92432|c0_g1_i1, TR43884|c0_g1_i3, TR65360|c0_g1_i1, TR67466|c3_g3_i1, TR9535|c0_g1_i1, TR41817|c0_g1_i1, TR41817|c0_g1_i2, TR82461|c0_g1_i1, TR12695|c0_g1_i1, TR67466|c1_g1_i1, TR56151|c1_g2_i1, TR83214|c0_g1_i1, TR67466|c2_g1_i1, TR66206|c2_g1_i2, TR88926|c0_g1_i1, TR27777|c0_g1_i1, TR98…	map00500
Starch and sucrose metabolism	2845	1,3-beta-glucosidase	ec:3.2.1.58	27	TR66449|c0_g1_i6, TR23595|c0_g2_i1, TR64836|c2_g1_i3, TR39698|c0_g1_i1, TR39698|c0_g1_i2, TR64836|c2_g1_i2, TR64836|c2_g1_i1, TR66449|c0_g1_i2, TR66449|c0_g1_i1, TR66449|c0_g1_i4, TR66449|c0_g1_i3, TR63259|c0_g1_i2, TR63259|c0_g1_i1, TR23595|c0_g1_i1, TR50600|c0_g1_i3, TR68591|c3_g2_i1, TR23595|c0_g3_i1, TR50600|c0_g1_i2, TR50600|c0_g1_i1, TR91687|c0_g1_i1, TR75488|c0_g1_i1, TR68161|c0_g1_i1, TR7…	map00500
Starch and sucrose metabolism	2845	adenylyltransferase	ec:2.7.7.27	56	TR4223|c0_g1_i1, TR60648|c0_g1_i1, TR60648|c0_g1_i2, TR5574|c0_g2_i1, TR40369|c0_g1_i1, TR22066|c0_g1_i1, TR47400|c0_g1_i2, TR47400|c0_g1_i1, TR67285|c1_g5_i3, TR67285|c1_g5_i4, TR53432|c0_g1_i2, TR60599|c0_g1_i1, TR53432|c0_g1_i1, TR67285|c1_g5_i2, TR45918|c0_g1_i1, TR47123|c0_g2_i1, TR50138|c1_g1_i2, TR53379|c0_g1_i1, TR60478|c0_g2_i1, TR65383|c0_g2_i6, TR40012|c0_g1_i1, TR65383|c0_g2_i5, TR501…	map00500
Starch and sucrose metabolism	2845	maltase	ec:3.2.1.20	56	TR68796|c1_g2_i4, TR31609|c0_g2_i1, TR44173|c0_g1_i2, TR68796|c1_g2_i5, TR44173|c0_g1_i3, TR68796|c1_g2_i2, TR18006|c0_g1_i1, TR68796|c1_g2_i3, TR68796|c1_g2_i1, TR59352|c0_g1_i4, TR77006|c0_g1_i1, TR59352|c0_g1_i1, TR68796|c1_g2_i8, TR7621|c0_g1_i1, TR59352|c0_g1_i3, TR68796|c1_g2_i6, TR59352|c0_g1_i2, TR68796|c1_g2_i7, TR47975|c0_g1_i1, TR47975|c0_g1_i3, TR47975|c0_g1_i2, TR13965|c0_g1_i1, TR71…	map00500
Starch and sucrose metabolism	2845	gentiobiase	ec:3.2.1.21	358	TR19326|c0_g3_i1, TR48548|c0_g3_i1, TR48323|c0_g1_i1, TR67017|c0_g1_i1, TR48323|c0_g1_i2, TR48323|c0_g1_i3, TR48323|c0_g1_i4, TR66449|c0_g1_i6, TR55749|c0_g3_i1, TR66449|c0_g1_i5, TR66599|c0_g4_i1, TR68591|c3_g3_i1, TR68591|c3_g3_i2, TR68591|c3_g3_i3, TR68591|c3_g3_i5, TR16164|c0_g2_i1, TR68727|c0_g2_i1, TR66449|c0_g1_i2, TR68215|c1_g1_i9, TR66449|c0_g1_i1, TR66449|c0_g1_i4, TR68215|c1_g1_i7, TR3…	map00500
Starch and sucrose metabolism	2845	synthase	ec:2.4.1.34	221	TR39006|c0_g1_i1, TR90304|c0_g1_i1, TR59574|c1_g2_i1, TR58432|c0_g5_i1, TR17566|c0_g1_i1, TR68603|c1_g3_i1, TR68387|c0_g1_i1, TR38024|c0_g1_i1, TR64114|c1_g2_i1, TR66753|c0_g1_i3, TR47492|c0_g1_i2, TR66753|c0_g1_i1, TR66753|c0_g1_i2, TR85718|c0_g1_i1, TR47492|c0_g1_i1, TR48896|c0_g1_i2, TR48896|c0_g1_i1, TR39714|c0_g1_i1, TR39714|c0_g1_i2, TR48702|c0_g1_i1, TR21646|c0_g1_i1, TR59574|c2_g1_i1, TR5…	map00500
Starch and sucrose metabolism	2845	trehalase	ec:3.2.1.28	9	TR58274|c0_g1_i1, TR26496|c0_g1_i1, TR58274|c0_g2_i1, TR65262|c1_g1_i1, TR65262|c1_g1_i2, TR58274|c0_g3_i1, TR65262|c1_g1_i4, TR65262|c1_g1_i5, TR65262|c1_g1_i6	map00500
Starch and sucrose metabolism	2845	invertase	ec:3.2.1.26	78	TR66206|c1_g1_i1, TR33349|c0_g1_i1, TR59937|c0_g1_i2, TR67466|c3_g3_i3, TR59937|c0_g1_i1, TR67466|c3_g3_i2, TR92432|c0_g1_i1, TR43884|c0_g1_i3, TR65360|c0_g1_i1, TR67466|c3_g3_i1, TR9535|c0_g1_i1, TR43884|c0_g1_i1, TR84222|c0_g1_i1, TR41817|c0_g1_i1, TR41817|c0_g1_i2, TR82461|c0_g1_i1, TR12695|c0_g1_i1, TR67466|c1_g1_i1, TR19286|c0_g2_i1, TR56151|c1_g2_i1, TR83214|c0_g1_i1, TR67466|c2_g1_i1, TR66…	map00500
Starch and sucrose metabolism	2845	beta-glucuronide glucuronohydrolase glucuronidase	ec:3.2.1.31	17	TR59444|c0_g1_i1, TR59444|c0_g3_i2, TR69703|c0_g1_i1, TR59444|c0_g1_i2, TR59444|c0_g2_i2, TR59444|c0_g3_i1, TR15236|c0_g1_i1, TR52812|c0_g1_i2, TR52812|c0_g1_i3, TR55015|c0_g2_i1, TR52812|c0_g1_i1, TR55015|c0_g1_i1, TR82457|c0_g1_i1, TR41428|c0_g1_i1, TR31558|c0_g1_i1, TR41428|c0_g1_i2, TR14708|c0_g1_i1	map00500
Starch and sucrose metabolism	2845	endo-1,3-beta-D-glucosidase	ec:3.2.1.39	152	TR19326|c0_g3_i1, TR48548|c0_g3_i1, TR56875|c0_g6_i1, TR55594|c0_g1_i1, TR26115|c0_g1_i2, TR26115|c0_g1_i1, TR63124|c0_g1_i1, TR95346|c0_g1_i1, TR16164|c0_g2_i1, TR63124|c0_g1_i2, TR71996|c0_g1_i1, TR16401|c0_g1_i1, TR63124|c0_g1_i3, TR16125|c0_g1_i1, TR41473|c0_g1_i1, TR36518|c0_g1_i1, TR55222|c0_g3_i2, TR55222|c0_g3_i3, TR52088|c0_g1_i1, TR52088|c0_g1_i2, TR56438|c0_g2_i1, TR63622|c0_g2_i1, TR8…	map00500
Starch and sucrose metabolism	2845	4-alpha-galacturonosyltransferase	ec:2.4.1.43	172	TR59885|c0_g1_i5, TR64338|c4_g1_i1, TR1508|c0_g1_i1, TR67432|c0_g3_i1, TR25356|c1_g1_i1, TR64338|c3_g2_i1, TR59885|c0_g1_i4, TR63283|c0_g1_i2, TR3925|c0_g1_i1, TR37818|c0_g1_i1, TR38311|c1_g1_i1, TR22988|c0_g1_i1, TR62261|c1_g1_i1, TR83900|c0_g1_i1, TR10319|c0_g1_i1, TR64338|c4_g1_i2, TR22115|c0_g1_i1, TR64338|c4_g1_i3, TR46058|c0_g2_i1, TR65284|c0_g1_i1, TR66209|c0_g1_i1, TR46788|c0_g1_i1, TR229…	map00500
Starch and sucrose metabolism	2845	1,4-beta-xylosidase	ec:3.2.1.37	57	TR4198|c0_g1_i1, TR71674|c0_g1_i1, TR64742|c0_g2_i2, TR64742|c0_g2_i1, TR7621|c0_g1_i1, TR66960|c0_g1_i1, TR44494|c0_g1_i1, TR13965|c0_g1_i1, TR72736|c0_g1_i1, TR85988|c0_g1_i1, TR56879|c0_g1_i1, TR56879|c0_g1_i2, TR36771|c0_g1_i1, TR26894|c0_g2_i1, TR4198|c0_g2_i1, TR59346|c1_g1_i6, TR50600|c0_g1_i3, TR52450|c0_g1_i3, TR34852|c0_g3_i1, TR50600|c0_g1_i2, TR50600|c0_g1_i1, TR36771|c0_g1_i2, TR4982…	map00500
Starch and sucrose metabolism	2845	phosphorylase	ec:2.4.1.1	65	TR66559|c0_g1_i3, TR66559|c0_g1_i2, TR57292|c2_g1_i2, TR66559|c0_g1_i1, TR57292|c2_g1_i1, TR67317|c0_g1_i2, TR67317|c0_g1_i3, TR67317|c0_g1_i1, TR57292|c1_g2_i1, TR52156|c0_g1_i1, TR88488|c0_g1_i1, TR53465|c0_g2_i1, TR66559|c0_g1_i9, TR66559|c0_g1_i8, TR81875|c0_g1_i1, TR57292|c2_g2_i5, TR50484|c0_g1_i1, TR66559|c0_g1_i7, TR57292|c2_g2_i4, TR66559|c0_g1_i6, TR66559|c0_g1_i5, TR57292|c2_g2_i6, TR5…	map00500
Starch and sucrose metabolism	2845	branching enzyme	ec:2.4.1.18	29	TR67632|c0_g2_i2, TR67632|c0_g2_i1, TR16499|c0_g1_i1, TR67632|c0_g2_i4, TR67632|c0_g2_i3, TR12907|c0_g1_i1, TR67632|c0_g2_i5, TR68986|c3_g1_i1, TR55636|c0_g1_i1, TR62153|c1_g2_i1, TR8226|c0_g1_i1, TR68986|c0_g1_i5, TR68986|c0_g1_i6, TR70987|c0_g1_i1, TR68986|c0_g1_i3, TR68986|c0_g1_i4, TR68986|c0_g1_i1, TR68986|c0_g1_i2, TR86419|c0_g1_i1, TR89264|c0_g1_i1, TR9611|c0_g1_i1, TR12598|c0_g1_i1, TR676…	map00500
Starch and sucrose metabolism	2845	1-naphthol glucuronyltransferase	ec:2.4.1.17	83	TR64360|c0_g1_i1, TR60893|c0_g1_i1, TR64360|c0_g1_i2, TR60893|c0_g1_i2, TR63164|c0_g1_i4, TR45360|c0_g1_i1, TR61988|c0_g1_i2, TR46071|c0_g2_i1, TR45360|c0_g1_i2, TR46071|c0_g2_i2, TR33383|c0_g1_i1, TR42494|c0_g2_i1, TR62102|c0_g2_i1, TR61988|c0_g1_i1, TR64360|c0_g1_i5, TR8805|c0_g1_i1, TR64360|c0_g1_i3, TR64360|c0_g1_i4, TR63450|c1_g2_i2, TR63450|c1_g2_i3, TR63450|c1_g2_i1, TR79426|c0_g1_i1, TR85…	map00500
Starch and sucrose metabolism	2845	synthase (UDP-forming)	ec:2.4.1.15	82	TR39894|c0_g1_i1, TR65308|c0_g1_i1, TR65308|c0_g1_i2, TR31334|c0_g1_i1, TR67895|c0_g2_i1, TR55210|c2_g1_i1, TR55263|c0_g1_i1, TR68965|c1_g1_i2, TR65887|c0_g1_i1, TR55263|c0_g1_i2, TR68965|c1_g1_i1, TR10257|c0_g1_i1, TR68965|c1_g1_i4, TR68965|c1_g1_i3, TR61964|c0_g1_i1, TR61964|c0_g1_i2, TR34364|c0_g1_i1, TR59842|c0_g1_i1, TR4939|c0_g1_i1, TR18651|c0_g2_i1, TR53259|c0_g3_i1, TR47261|c0_g1_i1, TR50…	map00500
Starch and sucrose metabolism	2845	synthase	ec:2.4.1.14	44	TR26980|c0_g1_i1, TR66176|c0_g1_i2, TR66176|c0_g1_i3, TR29640|c0_g1_i1, TR66176|c0_g1_i1, TR71152|c0_g1_i1, TR1332|c0_g1_i1, TR61559|c0_g1_i1, TR25130|c0_g1_i1, TR7852|c0_g1_i1, TR73463|c0_g1_i1, TR35218|c0_g2_i1, TR80713|c0_g1_i1, TR4655|c0_g1_i1, TR48712|c0_g1_i1, TR48712|c0_g1_i2, TR53190|c0_g2_i1, TR61633|c0_g1_i1, TR61633|c0_g1_i2, TR53190|c0_g2_i3, TR85496|c0_g1_i1, TR65208|c0_g2_i1, TR4395…	map00500
Starch and sucrose metabolism	2845	synthase	ec:2.4.1.13	88	TR70221|c0_g1_i1, TR51484|c0_g1_i1, TR88565|c0_g1_i1, TR20749|c0_g1_i1, TR61597|c2_g1_i1, TR27273|c0_g2_i1, TR33606|c0_g2_i1, TR39104|c0_g1_i1, TR25801|c0_g1_i1, TR25130|c0_g1_i1, TR68335|c0_g1_i2, TR39312|c0_g1_i1, TR68335|c0_g1_i1, TR65577|c2_g1_i10, TR68335|c0_g1_i3, TR164|c0_g1_i1, TR34003|c0_g1_i1, TR34003|c0_g1_i2, TR64380|c1_g1_i1, TR18762|c0_g1_i1, TR64380|c1_g1_i2, TR19463|c0_g1_i1, TR33…	map00500
Starch and sucrose metabolism	2845	synthase (UDP-forming)	ec:2.4.1.12	263	TR64100|c0_g1_i1, TR18983|c0_g1_i1, TR83179|c0_g1_i1, TR6606|c0_g1_i1, TR74803|c0_g1_i1, TR66828|c0_g6_i1, TR87887|c0_g1_i1, TR6119|c0_g1_i1, TR20599|c0_g1_i1, TR68313|c1_g1_i3, TR68313|c1_g1_i2, TR68313|c1_g1_i5, TR68313|c1_g1_i4, TR68313|c1_g1_i1, TR68698|c0_g2_i1, TR68698|c0_g2_i3, TR68698|c0_g2_i2, TR19550|c0_g3_i1, TR48984|c0_g1_i1, TR67484|c2_g1_i5, TR35769|c0_g2_i1, TR67484|c2_g1_i6, TR723…	map00500
Starch and sucrose metabolism	2845	synthase	ec:2.4.1.11	1	TR10549|c0_g1_i1	map00500
Starch and sucrose metabolism	2845	disproportionating enzyme	ec:2.4.1.25	18	TR57033|c0_g1_i2, TR67513|c0_g2_i2, TR67513|c0_g2_i1, TR48812|c0_g1_i1, TR57033|c0_g1_i1, TR56006|c0_g1_i7, TR56006|c0_g1_i8, TR56006|c0_g1_i5, TR56006|c0_g1_i6, TR53450|c0_g1_i3, TR56006|c0_g1_i3, TR30692|c0_g1_i1, TR56006|c0_g1_i4, TR53450|c0_g1_i1, TR56006|c0_g1_i1, TR53450|c0_g1_i2, TR56006|c0_g1_i2, TR58053|c0_g1_i1	map00500
Starch and sucrose metabolism	2845	synthase (glycosyl-transferring)	ec:2.4.1.21	57	TR48562|c0_g1_i2, TR48562|c0_g1_i1, TR62832|c0_g1_i1, TR63713|c0_g1_i5, TR63713|c0_g1_i2, TR63713|c0_g1_i3, TR63713|c0_g1_i1, TR56021|c0_g1_i1, TR56021|c0_g1_i2, TR56021|c0_g1_i3, TR64720|c1_g2_i2, TR64720|c1_g1_i2, TR64720|c1_g1_i3, TR64720|c1_g1_i5, TR64720|c1_g1_i6, TR61464|c1_g1_i1, TR61303|c0_g1_i2, TR61303|c0_g1_i1, TR61258|c0_g3_i3, TR61258|c0_g3_i2, TR61258|c0_g3_i1, TR46839|c1_g1_i1, TR6…	map00500
Starch and sucrose metabolism	2845	pectin depolymerase	ec:3.2.1.15	157	TR39545|c0_g1_i1, TR45216|c0_g1_i1, TR68480|c0_g1_i10, TR446|c0_g1_i1, TR68480|c0_g1_i12, TR68480|c0_g1_i11, TR60265|c0_g1_i2, TR60265|c0_g1_i1, TR66669|c0_g1_i1, TR66669|c0_g1_i2, TR69390|c0_g1_i1, TR60425|c0_g1_i1, TR51492|c0_g2_i1, TR60425|c0_g1_i2, TR60425|c0_g1_i3, TR64463|c1_g1_i6, TR60425|c0_g1_i4, TR67170|c2_g2_i2, TR60425|c0_g1_i5, TR60265|c0_g1_i5, TR60425|c0_g1_i6, TR5897|c0_g1_i1, TR6…	map00500
Starch and sucrose metabolism	2845	diphosphatase	ec:3.6.1.9	60	TR57971|c0_g1_i6, TR57971|c0_g1_i5, TR57971|c0_g1_i7, TR42351|c0_g1_i1, TR57971|c0_g1_i4, TR57971|c0_g1_i3, TR92267|c0_g1_i1, TR71089|c0_g1_i1, TR12597|c0_g1_i1, TR50206|c0_g1_i1, TR9496|c0_g1_i1, TR42266|c0_g1_i2, TR57971|c0_g2_i1, TR42266|c0_g1_i1, TR57855|c0_g1_i1, TR66054|c0_g1_i4, TR66054|c0_g1_i6, TR57855|c0_g1_i2, TR66054|c0_g1_i7, TR57855|c0_g1_i3, TR66054|c0_g1_i8, TR22848|c0_g1_i1, TR55…	map00500
Starch and sucrose metabolism	2845	glucokinase (phosphorylating)	ec:2.7.1.2	32	TR55881|c3_g1_i2, TR63297|c0_g1_i2, TR63297|c0_g1_i1, TR63297|c0_g1_i4, TR67803|c3_g1_i1, TR60291|c0_g1_i1, TR63297|c0_g1_i3, TR69787|c0_g1_i1, TR55723|c0_g1_i1, TR60291|c0_g1_i2, TR23294|c0_g1_i1, TR55881|c3_g1_i1, TR27880|c0_g1_i1, TR55881|c1_g1_i1, TR61410|c1_g1_i7, TR62131|c0_g2_i1, TR62131|c1_g1_i2, TR62131|c1_g1_i3, TR40279|c0_g1_i1, TR15760|c0_g2_i1, TR61410|c1_g1_i4, TR26332|c0_g3_i1, TR1…	map00500
Starch and sucrose metabolism	2845	hexokinase type IV glucokinase	ec:2.7.1.1	108	TR61410|c1_g1_i15, TR61410|c1_g1_i13, TR61410|c1_g1_i12, TR61410|c1_g1_i11, TR55055|c0_g1_i2, TR37812|c0_g1_i1, TR57103|c1_g1_i1, TR15985|c0_g2_i1, TR55881|c1_g1_i1, TR4716|c0_g2_i1, TR80361|c0_g1_i1, TR61144|c0_g4_i2, TR48600|c0_g1_i2, TR60920|c0_g1_i3, TR61144|c0_g4_i1, TR48600|c0_g1_i1, TR60920|c0_g1_i6, TR60920|c0_g1_i5, TR11646|c0_g1_i1, TR55172|c0_g1_i4, TR55172|c0_g1_i3, TR55172|c0_g1_i2, …	map00500
Starch and sucrose metabolism	2845	fructokinase (phosphorylating)	ec:2.7.1.4	75	TR55723|c0_g1_i1, TR55055|c0_g1_i2, TR61144|c0_g3_i3, TR61144|c0_g3_i2, TR37812|c0_g1_i1, TR61144|c0_g3_i1, TR57103|c1_g1_i1, TR15985|c0_g2_i1, TR61144|c0_g3_i5, TR61144|c0_g3_i4, TR55881|c1_g1_i1, TR41592|c0_g1_i1, TR44748|c0_g1_i1, TR61144|c0_g4_i2, TR48600|c0_g1_i2, TR60920|c0_g1_i3, TR61144|c0_g4_i1, TR48600|c0_g1_i1, TR60920|c0_g1_i6, TR60920|c0_g1_i5, TR57066|c0_g1_i1, TR15760|c0_g1_i1, TR5…	map00500
Starch and sucrose metabolism	2845	trehalose 6-phosphatase	ec:3.1.3.12	132	TR62452|c0_g1_i1, TR62452|c0_g1_i2, TR65308|c0_g1_i1, TR62452|c0_g1_i3, TR65308|c0_g1_i2, TR62452|c0_g1_i4, TR31334|c0_g1_i1, TR62452|c0_g1_i5, TR67895|c0_g2_i1, TR18248|c0_g1_i1, TR68965|c1_g1_i2, TR68965|c1_g1_i1, TR10257|c0_g1_i1, TR68965|c1_g1_i4, TR68965|c1_g1_i3, TR61964|c0_g1_i1, TR61964|c0_g1_i2, TR11938|c0_g1_i1, TR59842|c0_g1_i1, TR4939|c0_g1_i1, TR18651|c0_g2_i1, TR47261|c0_g1_i1, TR60…	map00500
Starch and sucrose metabolism	2845	4-epimerase	ec:5.1.3.6	55	TR37634|c0_g1_i1, TR86176|c0_g1_i1, TR62161|c3_g1_i2, TR62161|c3_g1_i1, TR21969|c0_g2_i1, TR62161|c3_g1_i4, TR62161|c3_g1_i3, TR68322|c0_g2_i4, TR68322|c0_g2_i5, TR36446|c0_g2_i1, TR68322|c0_g2_i2, TR68322|c0_g2_i3, TR68322|c0_g2_i8, TR5140|c0_g1_i1, TR68322|c0_g2_i6, TR71178|c0_g1_i1, TR68322|c0_g2_i7, TR56973|c1_g1_i2, TR56973|c1_g1_i1, TR19854|c0_g1_i1, TR21849|c0_g3_i1, TR45831|c0_g1_i2, TR45…	map00500
Starch and sucrose metabolism	2845	diphosphatase	ec:3.6.1.21	23	TR61171|c0_g1_i4, TR61171|c0_g1_i5, TR61171|c0_g1_i6, TR41974|c0_g1_i1, TR48165|c0_g1_i1, TR48165|c0_g2_i1, TR65824|c0_g2_i1, TR61171|c0_g1_i1, TR52368|c0_g1_i4, TR61171|c0_g1_i2, TR65824|c0_g1_i1, TR15204|c0_g1_i1, TR52368|c0_g1_i5, TR61171|c0_g1_i3, TR65824|c0_g2_i2, TR65824|c0_g1_i2, TR52368|c0_g1_i2, TR52368|c0_g1_i3, TR12247|c0_g1_i1, TR52368|c0_g1_i1, TR23838|c0_g1_i1, TR52329|c0_g1_i1, TR5…	map00500
Starch and sucrose metabolism	2845	phosphatase	ec:3.1.3.24	11	TR61008|c0_g2_i2, TR61008|c0_g3_i3, TR61008|c0_g2_i3, TR22773|c0_g1_i1, TR61008|c0_g2_i4, TR61008|c0_g2_i5, TR61008|c0_g2_i6, TR61008|c0_g3_i1, TR61008|c0_g1_i1, TR61008|c0_g2_i1, TR61008|c0_g3_i2	map00500
Starch and sucrose metabolism	2845	uridylyltransferase	ec:2.7.7.9	26	TR56407|c4_g1_i1, TR44294|c0_g1_i1, TR19044|c0_g1_i1, TR44294|c0_g5_i1, TR44294|c0_g3_i1, TR47465|c0_g1_i1, TR41023|c0_g1_i2, TR41023|c0_g1_i1, TR85325|c0_g1_i1, TR25675|c0_g1_i2, TR25675|c0_g1_i1, TR79168|c0_g1_i1, TR56407|c4_g2_i2, TR56707|c0_g1_i4, TR56407|c4_g2_i1, TR56707|c0_g1_i3, TR73699|c0_g1_i1, TR56707|c0_g1_i2, TR56707|c0_g1_i1, TR63010|c0_g1_i2, TR63010|c0_g1_i3, TR63010|c0_g1_i1, TR3…	map00500
Starch and sucrose metabolism	2845	pectin demethoxylase	ec:3.1.1.11	223	TR54815|c0_g1_i1, TR28415|c0_g1_i1, TR47014|c0_g1_i1, TR81455|c0_g1_i1, TR17079|c0_g1_i1, TR67040|c0_g2_i3, TR4554|c0_g1_i1, TR58480|c0_g1_i1, TR41984|c0_g1_i2, TR59434|c0_g1_i1, TR52338|c0_g1_i1, TR41984|c0_g1_i1, TR56534|c0_g1_i1, TR65434|c0_g1_i1, TR54178|c0_g1_i4, TR54178|c0_g1_i3, TR77208|c0_g1_i1, TR65434|c0_g1_i2, TR55120|c0_g1_i1, TR22706|c0_g1_i1, TR30706|c0_g1_i1, TR54178|c0_g1_i2, TR54…	map00500
Starch and sucrose metabolism	2845	synthase	ec:2.4.2.24	9	TR64360|c0_g1_i1, TR45028|c0_g1_i1, TR64360|c0_g1_i2, TR68347|c1_g1_i2, TR64360|c0_g1_i5, TR39951|c0_g1_i1, TR64360|c0_g1_i3, TR39951|c0_g2_i1, TR64360|c0_g1_i4	map00500
Starch and sucrose metabolism	2845	(alpha-D-glucose-1,6-bisphosphate-dependent)	ec:5.4.2.2	28	TR46767|c0_g1_i1, TR5756|c0_g1_i1, TR68309|c0_g2_i8, TR64659|c0_g1_i3, TR6541|c0_g2_i1, TR54887|c0_g1_i1, TR64659|c0_g1_i2, TR68309|c0_g2_i1, TR64659|c0_g1_i1, TR68309|c0_g2_i5, TR68309|c0_g2_i4, TR68309|c0_g2_i3, TR47812|c0_g1_i1, TR74144|c0_g1_i1, TR46647|c0_g1_i1, TR58603|c0_g1_i3, TR57823|c0_g1_i2, TR57823|c0_g1_i1, TR68309|c0_g1_i1, TR57823|c0_g1_i3, TR68309|c0_g1_i4, TR58603|c0_g1_i1, TR683…	map00500
Starch and sucrose metabolism	2845	beta-pgm (gene name)	ec:5.4.2.6	10	TR41780|c0_g1_i1, TR50217|c0_g2_i1, TR41780|c1_g1_i1, TR10275|c0_g1_i1, TR76875|c0_g1_i1, TR36934|c0_g1_i1, TR50217|c0_g1_i1, TR50217|c0_g2_i2, TR51011|c0_g1_i1, TR51011|c0_g1_i2	map00500
Starch and sucrose metabolism	2845	6-dehydrogenase	ec:1.1.1.22	35	TR58732|c0_g1_i1, TR33382|c1_g1_i1, TR59049|c3_g1_i1, TR20060|c0_g1_i1, TR28723|c0_g1_i1, TR59049|c3_g1_i2, TR59049|c3_g1_i4, TR39718|c0_g1_i1, TR59049|c1_g1_i1, TR59049|c2_g2_i6, TR40846|c0_g1_i1, TR22858|c0_g1_i1, TR59049|c2_g2_i5, TR59049|c2_g2_i4, TR35880|c0_g1_i1, TR55473|c0_g1_i2, TR30398|c0_g1_i1, TR55473|c0_g1_i1, TR25275|c0_g1_i1, TR59049|c2_g2_i3, TR59049|c2_g2_i2, TR59049|c2_g2_i1, TR3…	map00500
Primary bile acid biosynthesis	79	5beta-reductase	ec:1.3.1.3	16	TR35679|c0_g1_i1, TR35679|c0_g2_i1, TR44201|c0_g1_i1, TR29748|c0_g1_i2, TR44201|c0_g1_i2, TR29748|c0_g1_i1, TR50329|c0_g1_i1, TR50329|c0_g1_i2, TR74044|c0_g1_i1, TR46639|c0_g1_i1, TR54608|c0_g2_i1, TR54608|c0_g3_i1, TR54608|c0_g1_i1, TR63330|c1_g3_i1, TR63330|c1_g3_i2, TR63330|c1_g3_i3	map00120
Primary bile acid biosynthesis	79	hydratase	ec:4.2.1.107	15	TR64152|c1_g1_i2, TR64152|c1_g1_i1, TR64152|c1_g1_i9, TR64152|c1_g1_i14, TR64152|c1_g1_i8, TR64152|c1_g1_i13, TR64152|c1_g1_i7, TR64152|c1_g1_i6, TR64152|c1_g3_i1, TR64152|c1_g1_i11, TR53581|c0_g1_i2, TR64152|c1_g1_i5, TR64152|c1_g1_i10, TR53581|c0_g1_i1, TR64152|c1_g1_i3	map00120
Primary bile acid biosynthesis	79	dehydrogenase	ec:1.1.1.35	49	TR56575|c0_g2_i1, TR46182|c0_g1_i1, TR56575|c0_g2_i2, TR16231|c0_g3_i1, TR45849|c1_g1_i1, TR51650|c0_g1_i3, TR51650|c0_g1_i2, TR51650|c0_g1_i1, TR70004|c0_g1_i1, TR66497|c2_g3_i1, TR64152|c1_g3_i1, TR56575|c0_g1_i2, TR14108|c0_g1_i1, TR62943|c0_g1_i1, TR62943|c0_g1_i3, TR56575|c0_g1_i1, TR62943|c0_g1_i2, TR89909|c0_g1_i1, TR16231|c0_g2_i1, TR45849|c0_g1_i1, TR60882|c0_g1_i2, TR60882|c0_g1_i1, TR7…	map00120
D-Alanine metabolism	20	transaminase	ec:2.6.1.21	10	TR18559|c0_g1_i1, TR28730|c0_g1_i1, TR65498|c0_g2_i2, TR65498|c0_g2_i1, TR27075|c0_g1_i1, TR40646|c0_g1_i1, TR25592|c0_g1_i1, TR36070|c0_g1_i1, TR8952|c0_g1_i1, TR25592|c0_g2_i1	map00473
D-Alanine metabolism	20	ligase	ec:6.3.2.4	10	TR50574|c0_g1_i1, TR78656|c0_g1_i1, TR92820|c0_g1_i1, TR27144|c0_g1_i1, TR60966|c0_g2_i1, TR60966|c0_g3_i2, TR27144|c0_g2_i1, TR60966|c0_g3_i1, TR60966|c0_g1_i1, TR60966|c0_g1_i2	map00473
Styrene degradation	107	1,2-dioxygenase	ec:1.13.11.5	11	TR65015|c1_g1_i2, TR65015|c1_g1_i3, TR65015|c1_g1_i1, TR65015|c1_g1_i4, TR65015|c1_g1_i5, TR63964|c0_g2_i2, TR63964|c0_g2_i1, TR63964|c0_g2_i6, TR63964|c0_g2_i5, TR63964|c0_g2_i4, TR63964|c0_g2_i3	map00643
Styrene degradation	107	hydratase	ec:4.2.1.84	3	TR62376|c0_g1_i3, TR62376|c0_g1_i1, TR8024|c0_g1_i1	map00643
Styrene degradation	107	acylamidase	ec:3.5.1.4	59	TR34020|c0_g3_i1, TR37979|c1_g1_i1, TR59826|c1_g1_i2, TR59826|c1_g1_i1, TR58014|c0_g6_i2, TR58014|c0_g6_i5, TR34947|c0_g1_i1, TR12551|c0_g1_i1, TR55885|c0_g1_i1, TR55885|c0_g1_i2, TR64779|c0_g2_i2, TR64779|c0_g2_i1, TR37979|c0_g1_i1, TR59826|c0_g1_i1, TR58014|c0_g6_i13, TR67601|c0_g1_i1, TR67389|c2_g1_i7, TR67601|c0_g1_i3, TR67389|c2_g1_i8, TR67601|c0_g1_i2, TR67389|c2_g1_i5, TR67601|c0_g1_i5, TR…	map00643
Styrene degradation	107	beta-diketonase	ec:3.7.1.2	4	TR55468|c0_g1_i2, TR53108|c1_g1_i2, TR53108|c1_g1_i1, TR55468|c0_g1_i1	map00643
Styrene degradation	107	acetonitrilase	ec:3.5.5.1	10	TR62376|c0_g1_i1, TR58283|c0_g1_i1, TR64724|c0_g1_i3, TR8024|c0_g1_i1, TR64724|c0_g1_i2, TR64724|c0_g1_i1, TR56119|c0_g1_i1, TR62376|c0_g1_i3, TR62376|c0_g1_i2, TR45759|c0_g1_i1	map00643
Styrene degradation	107	isomerase	ec:5.2.1.2	23	TR48023|c0_g1_i1, TR62079|c0_g4_i7, TR62079|c0_g3_i4, TR74002|c0_g1_i1, TR62079|c0_g4_i5, TR62079|c0_g4_i6, TR67705|c2_g1_i2, TR67705|c2_g1_i1, TR60676|c0_g1_i3, TR60676|c0_g1_i4, TR60676|c0_g1_i5, TR60676|c0_g1_i1, TR60676|c0_g1_i2, TR62079|c0_g3_i1, TR62079|c0_g4_i3, TR62079|c0_g4_i4, TR67705|c4_g5_i1, TR62079|c0_g4_i1, TR62079|c0_g3_i3, TR62079|c0_g4_i2, TR62079|c0_g3_i2, TR67705|c4_g7_i1, TR6…	map00643
D-Arginine and D-ornithine metabolism	27	transaminase	ec:2.6.1.21	10	TR18559|c0_g1_i1, TR28730|c0_g1_i1, TR65498|c0_g2_i2, TR65498|c0_g2_i1, TR27075|c0_g1_i1, TR40646|c0_g1_i1, TR25592|c0_g1_i1, TR36070|c0_g1_i1, TR8952|c0_g1_i1, TR25592|c0_g2_i1	map00472
D-Arginine and D-ornithine metabolism	27	racemase	ec:5.1.1.10	17	TR51534|c0_g2_i1, TR51534|c0_g1_i1, TR51534|c0_g2_i2, TR8232|c0_g1_i1, TR59061|c0_g1_i1, TR59061|c0_g1_i2, TR51534|c0_g2_i3, TR51534|c0_g2_i4, TR49737|c0_g1_i1, TR10944|c0_g1_i1, TR25256|c0_g1_i1, TR51289|c0_g1_i1, TR41159|c0_g1_i1, TR16516|c0_g1_i1, TR59061|c0_g1_i3, TR8232|c0_g3_i1, TR8232|c0_g2_i1	map00472
Glycosphingolipid biosynthesis - ganglio series	236	hexosaminidase	ec:3.2.1.52	35	TR31671|c0_g1_i1, TR21395|c0_g1_i1, TR64444|c1_g4_i1, TR88392|c0_g1_i1, TR63535|c1_g4_i9, TR63535|c1_g4_i8, TR63535|c1_g4_i7, TR63535|c1_g4_i6, TR63535|c1_g4_i5, TR93621|c0_g1_i1, TR63535|c1_g4_i4, TR6478|c0_g2_i1, TR63535|c1_g4_i3, TR63535|c1_g2_i1, TR63535|c1_g4_i2, TR63535|c1_g4_i1, TR91336|c0_g1_i1, TR61437|c0_g1_i3, TR55547|c0_g1_i1, TR61437|c0_g1_i1, TR63385|c1_g2_i1, TR36286|c1_g1_i1, TR63…	map00604
Glycosphingolipid biosynthesis - ganglio series	236	galactosyltransferase	ec:2.4.1.62	3	TR14159|c0_g2_i1, TR14159|c0_g1_i1, TR68686|c0_g2_i1	map00604
Glycosphingolipid biosynthesis - ganglio series	236	lactase (ambiguous)	ec:3.2.1.23	197	TR41351|c0_g1_i1, TR66449|c0_g1_i6, TR22672|c0_g1_i1, TR58736|c1_g3_i1, TR66449|c0_g1_i2, TR68122|c0_g3_i1, TR56298|c0_g3_i1, TR66449|c0_g1_i1, TR66449|c0_g1_i4, TR66449|c0_g1_i3, TR67501|c1_g1_i4, TR67501|c1_g1_i2, TR34543|c0_g3_i1, TR67501|c1_g1_i3, TR22118|c0_g2_i1, TR42511|c0_g1_i1, TR67501|c1_g1_i1, TR3312|c0_g2_i1, TR15641|c0_g1_i1, TR59809|c1_g1_i1, TR18909|c0_g1_i1, TR65771|c0_g1_i2, TR65…	map00604
Glycosphingolipid biosynthesis - ganglio series	236	alpha-2,3-sialyltransferase	ec:2.4.99.4	1	TR85026|c0_g1_i1	map00604
Ethylbenzene degradation	42	C-acyltransferase	ec:2.3.1.16	42	TR83008|c0_g1_i1, TR24831|c0_g2_i1, TR13017|c0_g1_i1, TR19712|c0_g1_i1, TR60240|c1_g1_i1, TR54322|c0_g1_i1, TR18094|c0_g2_i1, TR61952|c0_g2_i1, TR18094|c0_g2_i2, TR54322|c1_g2_i2, TR54322|c1_g2_i1, TR4902|c0_g1_i1, TR57278|c0_g1_i1, TR57278|c0_g1_i2, TR31181|c0_g2_i1, TR7329|c0_g1_i1, TR5818|c0_g1_i1, TR69336|c0_g1_i1, TR75667|c0_g1_i1, TR79935|c0_g1_i1, TR24831|c0_g1_i1, TR13017|c0_g2_i1, TR6195…	map00642
Ascorbate and aldarate metabolism	516	glucuronokinase (phosphorylating)	ec:2.7.1.43	6	TR63297|c0_g1_i2, TR27880|c0_g1_i1, TR63297|c0_g1_i1, TR63297|c0_g1_i4, TR63297|c0_g1_i3, TR23294|c0_g1_i1	map00053
Ascorbate and aldarate metabolism	516	reductase (NADH)	ec:1.6.5.4	27	TR64138|c0_g1_i4, TR64138|c0_g1_i5, TR64138|c0_g1_i6, TR64138|c0_g1_i7, TR64138|c0_g1_i8, TR64138|c0_g1_i9, TR59580|c0_g1_i1, TR37133|c0_g1_i1, TR59580|c0_g1_i2, TR51294|c1_g2_i1, TR58032|c0_g1_i1, TR38222|c0_g1_i1, TR95431|c0_g1_i1, TR64138|c0_g1_i1, TR36690|c0_g1_i1, TR64138|c0_g1_i2, TR64138|c0_g1_i3, TR51294|c1_g1_i2, TR51294|c1_g1_i1, TR86696|c0_g1_i1, TR36690|c1_g1_i1, TR94888|c0_g1_i1, TR6…	map00053
Ascorbate and aldarate metabolism	516	uridylyltransferase	ec:2.7.7.64	29	TR56407|c4_g1_i1, TR44294|c0_g1_i1, TR58548|c0_g1_i1, TR19044|c0_g1_i1, TR44294|c0_g5_i1, TR44294|c0_g3_i1, TR47465|c0_g1_i1, TR41023|c0_g1_i2, TR41023|c0_g1_i1, TR85325|c0_g1_i1, TR25675|c0_g1_i2, TR25675|c0_g1_i1, TR79168|c0_g1_i1, TR56407|c4_g2_i2, TR56707|c0_g1_i4, TR56407|c4_g2_i1, TR56707|c0_g1_i3, TR73699|c0_g1_i1, TR56707|c0_g1_i2, TR56707|c0_g1_i1, TR58548|c0_g2_i1, TR63010|c0_g1_i2, TR6…	map00053
Ascorbate and aldarate metabolism	516	uridylyltransferase	ec:2.7.7.44	11	TR47465|c0_g1_i1, TR63010|c0_g1_i2, TR73699|c0_g1_i1, TR63010|c0_g1_i3, TR41023|c0_g1_i2, TR63010|c0_g1_i1, TR41023|c0_g1_i1, TR19044|c0_g1_i1, TR85325|c0_g1_i1, TR25675|c0_g1_i2, TR25675|c0_g1_i1	map00053
Ascorbate and aldarate metabolism	516	oxidase	ec:1.1.3.8	6	TR83181|c0_g1_i1, TR53602|c0_g1_i1, TR93567|c0_g1_i1, TR53602|c0_g1_i2, TR66393|c0_g1_i1, TR66393|c0_g1_i2	map00053
Ascorbate and aldarate metabolism	516	dehydrogenase (NAD+)	ec:1.2.1.3	128	TR54683|c0_g1_i1, TR54683|c0_g1_i5, TR54683|c0_g1_i4, TR54683|c0_g1_i2, TR47427|c0_g1_i1, TR42314|c0_g1_i2, TR48032|c0_g1_i1, TR48032|c0_g1_i2, TR3042|c0_g1_i1, TR42314|c0_g1_i1, TR52019|c0_g1_i1, TR41900|c0_g1_i1, TR55101|c0_g1_i1, TR11984|c0_g1_i1, TR44220|c0_g1_i1, TR71883|c0_g1_i1, TR69410|c0_g1_i1, TR61544|c3_g2_i1, TR61544|c3_g2_i2, TR61544|c3_g2_i3, TR61544|c3_g2_i4, TR61544|c3_g2_i5, TR61…	map00053
Ascorbate and aldarate metabolism	516	oxidase	ec:1.10.3.3	95	TR50095|c0_g1_i1, TR56916|c0_g1_i2, TR70956|c0_g1_i1, TR56916|c0_g1_i1, TR54720|c0_g1_i1, TR56916|c0_g1_i3, TR23553|c0_g1_i1, TR70484|c0_g1_i1, TR49288|c1_g1_i1, TR57242|c0_g1_i1, TR85149|c0_g1_i1, TR58940|c0_g1_i1, TR13796|c0_g1_i1, TR78621|c0_g2_i1, TR77356|c0_g1_i1, TR91396|c0_g1_i1, TR25395|c0_g2_i1, TR75108|c0_g1_i1, TR75094|c0_g1_i1, TR77208|c0_g1_i1, TR50159|c0_g1_i1, TR3596|c0_g1_i1, TR22…	map00053
Ascorbate and aldarate metabolism	516	1-naphthol glucuronyltransferase	ec:2.4.1.17	83	TR64360|c0_g1_i1, TR60893|c0_g1_i1, TR64360|c0_g1_i2, TR60893|c0_g1_i2, TR63164|c0_g1_i4, TR45360|c0_g1_i1, TR61988|c0_g1_i2, TR46071|c0_g2_i1, TR45360|c0_g1_i2, TR46071|c0_g2_i2, TR33383|c0_g1_i1, TR42494|c0_g2_i1, TR62102|c0_g2_i1, TR61988|c0_g1_i1, TR64360|c0_g1_i5, TR8805|c0_g1_i1, TR64360|c0_g1_i3, TR64360|c0_g1_i4, TR63450|c1_g2_i2, TR63450|c1_g2_i3, TR63450|c1_g2_i1, TR79426|c0_g1_i1, TR85…	map00053
Ascorbate and aldarate metabolism	516	3,5-epimerase	ec:5.1.3.18	13	TR42679|c0_g1_i1, TR63202|c1_g1_i8, TR63202|c1_g1_i6, TR63202|c1_g1_i7, TR63202|c1_g1_i4, TR63202|c1_g1_i5, TR63202|c1_g1_i2, TR42679|c0_g1_i2, TR63202|c1_g1_i3, TR63202|c1_g1_i1, TR29278|c0_g1_i1, TR63202|c0_g2_i1, TR63202|c0_g1_i1	map00053
Ascorbate and aldarate metabolism	516	aldolase	ec:4.1.2.20	8	TR38930|c0_g1_i1, TR33225|c0_g1_i1, TR57763|c0_g2_i1, TR39895|c0_g1_i1, TR54978|c0_g1_i1, TR73237|c0_g1_i1, TR54978|c0_g1_i2, TR39895|c0_g1_i2	map00053
Ascorbate and aldarate metabolism	516	dehydrogenase (ascorbate)	ec:1.8.5.1	8	TR51175|c0_g1_i1, TR55079|c0_g1_i1, TR53526|c0_g1_i1, TR55079|c0_g1_i2, TR59234|c0_g2_i2, TR59234|c0_g1_i2, TR59234|c0_g1_i1, TR59234|c0_g2_i1	map00053
Ascorbate and aldarate metabolism	516	dehydrogenase	ec:1.1.1.203	4	TR84041|c0_g1_i1, TR54358|c3_g1_i1, TR1926|c0_g1_i1, TR64793|c1_g1_i1	map00053
Ascorbate and aldarate metabolism	516	peroxidase	ec:1.11.1.11	67	TR55683|c0_g1_i1, TR31392|c0_g1_i1, TR55683|c0_g1_i2, TR66334|c0_g3_i9, TR46004|c0_g2_i2, TR66334|c0_g3_i4, TR46004|c0_g2_i1, TR26194|c0_g1_i1, TR47556|c0_g1_i2, TR47556|c0_g1_i1, TR56722|c0_g2_i1, TR31392|c0_g1_i2, TR67838|c0_g5_i1, TR11796|c0_g1_i1, TR66334|c0_g3_i1, TR67838|c0_g1_i1, TR87701|c0_g1_i1, TR46004|c0_g3_i2, TR46004|c0_g3_i1, TR45339|c0_g1_i1, TR42485|c0_g1_i1, TR59920|c0_g1_i1, TR3…	map00053
Ascorbate and aldarate metabolism	516	dehydrogenase	ec:1.3.2.3	8	TR53602|c0_g1_i1, TR63908|c0_g2_i1, TR53602|c0_g1_i2, TR63908|c0_g1_i1, TR63908|c0_g1_i2, TR66393|c0_g1_i1, TR51931|c0_g1_i2, TR66393|c0_g1_i2	map00053
Ascorbate and aldarate metabolism	516	reductase	ec:1.1.1.19	1	TR1926|c0_g1_i1	map00053
Ascorbate and aldarate metabolism	516	6-dehydrogenase	ec:1.1.1.22	35	TR58732|c0_g1_i1, TR33382|c1_g1_i1, TR59049|c3_g1_i1, TR20060|c0_g1_i1, TR28723|c0_g1_i1, TR59049|c3_g1_i2, TR59049|c3_g1_i4, TR39718|c0_g1_i1, TR59049|c1_g1_i1, TR59049|c2_g2_i6, TR40846|c0_g1_i1, TR22858|c0_g1_i1, TR59049|c2_g2_i5, TR59049|c2_g2_i4, TR35880|c0_g1_i1, TR55473|c0_g1_i2, TR30398|c0_g1_i1, TR55473|c0_g1_i1, TR25275|c0_g1_i1, TR59049|c2_g2_i3, TR59049|c2_g2_i2, TR59049|c2_g2_i1, TR3…	map00053
Ascorbate and aldarate metabolism	516	oxygenase	ec:1.13.99.1	3	TR4|c0_g1_i1, TR51538|c0_g1_i1, TR13105|c0_g1_i1	map00053
D-Glutamine and D-glutamate metabolism	54	dehydrogenase [NAD(P)+]	ec:1.4.1.3	20	TR63593|c3_g3_i1, TR55350|c0_g1_i1, TR44784|c0_g1_i1, TR67650|c1_g1_i2, TR44784|c0_g1_i2, TR67650|c1_g1_i1, TR63593|c3_g4_i1, TR34401|c0_g2_i1, TR63908|c0_g2_i1, TR63908|c0_g1_i1, TR55350|c0_g1_i2, TR63908|c0_g1_i2, TR62777|c0_g1_i4, TR62777|c0_g1_i3, TR58557|c0_g1_i1, TR62777|c0_g1_i2, TR58557|c0_g1_i2, TR62777|c0_g1_i1, TR46759|c0_g1_i2, TR46759|c0_g1_i1	map00471
D-Glutamine and D-glutamate metabolism	54	glutaminase I	ec:3.5.1.2	12	TR93143|c0_g1_i1, TR65290|c0_g1_i7, TR65290|c0_g1_i6, TR43714|c0_g1_i1, TR45800|c0_g1_i2, TR45800|c0_g1_i1, TR65290|c0_g1_i8, TR65290|c0_g1_i3, TR65290|c0_g1_i2, TR65290|c0_g1_i5, TR65290|c0_g1_i4, TR65290|c0_g1_i1	map00471
D-Glutamine and D-glutamate metabolism	54	racemase	ec:5.1.1.10	17	TR51534|c0_g2_i1, TR51534|c0_g1_i1, TR51534|c0_g2_i2, TR8232|c0_g1_i1, TR59061|c0_g1_i1, TR59061|c0_g1_i2, TR51534|c0_g2_i3, TR51534|c0_g2_i4, TR49737|c0_g1_i1, TR10944|c0_g1_i1, TR25256|c0_g1_i1, TR51289|c0_g1_i1, TR41159|c0_g1_i1, TR16516|c0_g1_i1, TR59061|c0_g1_i3, TR8232|c0_g3_i1, TR8232|c0_g2_i1	map00471
D-Glutamine and D-glutamate metabolism	54	ligase	ec:6.3.2.8	1	TR19050|c0_g2_i1	map00471
D-Glutamine and D-glutamate metabolism	54	ligase	ec:6.3.2.9	4	TR66747|c0_g1_i1, TR40449|c0_g1_i1, TR36809|c0_g1_i1, TR36809|c0_g1_i2	map00471
Methane metabolism	684	carboxylase	ec:4.1.1.31	69	TR64686|c0_g3_i2, TR56689|c0_g1_i3, TR56689|c0_g1_i2, TR25317|c0_g1_i1, TR64686|c0_g3_i1, TR3569|c0_g1_i1, TR56689|c0_g1_i4, TR32199|c0_g1_i1, TR41975|c0_g2_i1, TR50546|c0_g1_i2, TR44225|c0_g1_i1, TR59551|c0_g1_i2, TR50546|c0_g1_i1, TR59551|c0_g1_i1, TR64967|c3_g1_i1, TR63325|c0_g3_i1, TR65660|c0_g1_i1, TR65660|c0_g1_i2, TR64686|c0_g3_i7, TR64686|c0_g3_i4, TR56689|c0_g1_i1, TR64686|c0_g3_i5, TR68…	map00680
Methane metabolism	684	transaminase	ec:2.6.1.52	16	TR37605|c0_g1_i1, TR3955|c0_g1_i1, TR44183|c0_g1_i1, TR44183|c0_g1_i3, TR86759|c0_g1_i1, TR44183|c0_g1_i2, TR31923|c0_g1_i2, TR31923|c0_g1_i1, TR89113|c0_g1_i1, TR86722|c0_g1_i1, TR39125|c0_g1_i1, TR84523|c0_g1_i1, TR55142|c2_g1_i1, TR4908|c0_g1_i1, TR41274|c0_g1_i1, TR39125|c0_g1_i2	map00680
Methane metabolism	684	dehydrogenase	ec:1.2.1.46	1	TR71729|c0_g1_i1	map00680
Methane metabolism	684	kinase	ec:2.7.1.29	4	TR57901|c1_g1_i1, TR66710|c0_g3_i1, TR66710|c0_g3_i2, TR57901|c0_g2_i1	map00680
Methane metabolism	684	transaminase	ec:2.6.1.45	17	TR62417|c1_g1_i9, TR49488|c0_g2_i1, TR49488|c0_g1_i1, TR49488|c0_g1_i2, TR62417|c0_g1_i1, TR62417|c1_g1_i11, TR62417|c1_g1_i10, TR58654|c0_g1_i2, TR58654|c0_g1_i3, TR62417|c1_g1_i3, TR62417|c1_g1_i4, TR62417|c1_g1_i1, TR62417|c1_g1_i2, TR62417|c1_g1_i7, TR62417|c1_g1_i8, TR62417|c1_g1_i5, TR62417|c1_g1_i6	map00680
Methane metabolism	684	phosphohexokinase	ec:2.7.1.11	81	TR80348|c0_g1_i1, TR65994|c0_g1_i7, TR65994|c0_g1_i6, TR65994|c0_g1_i5, TR85933|c0_g1_i1, TR65994|c0_g1_i4, TR65994|c0_g1_i3, TR28188|c0_g1_i1, TR65994|c0_g1_i2, TR36150|c0_g1_i1, TR65994|c0_g1_i1, TR63026|c0_g1_i1, TR63026|c0_g1_i2, TR62193|c0_g3_i1, TR62193|c0_g3_i2, TR62193|c0_g3_i3, TR62193|c0_g3_i4, TR57956|c0_g1_i3, TR64814|c0_g1_i5, TR46237|c0_g1_i2, TR57956|c0_g1_i2, TR64814|c0_g1_i6, TR4…	map00680
Methane metabolism	684	ligase	ec:6.2.1.1	31	TR55170|c0_g1_i2, TR1142|c0_g1_i1, TR61570|c0_g3_i1, TR63596|c0_g1_i5, TR63596|c0_g1_i2, TR63596|c0_g1_i3, TR62947|c1_g2_i5, TR62947|c1_g2_i4, TR71935|c0_g1_i1, TR6456|c0_g1_i1, TR62950|c0_g1_i1, TR86455|c0_g1_i1, TR62947|c1_g2_i1, TR62947|c1_g2_i3, TR62947|c1_g2_i2, TR61570|c0_g2_i1, TR61570|c0_g2_i2, TR58561|c0_g1_i2, TR54999|c0_g1_i2, TR58561|c0_g1_i1, TR58561|c0_g1_i4, TR58561|c0_g1_i3, TR549…	map00680
Methane metabolism	684	hydrolase	ec:3.1.2.12	3	TR56257|c0_g1_i1, TR56257|c0_g1_i2, TR52841|c0_g1_i1	map00680
Methane metabolism	684	F420 hydrogenase	ec:1.12.98.1	11	TR64085|c0_g1_i5, TR49605|c0_g1_i2, TR64085|c0_g1_i3, TR64085|c0_g1_i4, TR64085|c1_g1_i1, TR64085|c1_g1_i4, TR43132|c0_g1_i2, TR64085|c0_g1_i1, TR43132|c0_g1_i1, TR64085|c0_g1_i2, TR49605|c0_g1_i1	map00680
Methane metabolism	684	phosphatase	ec:3.1.3.3	51	TR64841|c0_g1_i1, TR820|c0_g1_i1, TR64841|c0_g1_i2, TR67997|c0_g5_i7, TR19591|c0_g1_i1, TR58674|c3_g1_i2, TR67997|c0_g5_i1, TR67997|c0_g5_i5, TR67997|c0_g5_i3, TR67997|c0_g5_i2, TR61118|c0_g2_i1, TR64841|c0_g1_i3, TR28607|c0_g1_i1, TR47576|c0_g1_i1, TR61118|c0_g1_i1, TR61118|c0_g1_i2, TR68090|c0_g1_i4, TR68090|c0_g1_i3, TR68090|c0_g1_i2, TR27754|c0_g1_i1, TR68090|c0_g1_i1, TR68090|c0_g1_i5, TR483…	map00680
Methane metabolism	684	dehydrogenase	ec:1.2.1.2	20	TR18830|c0_g1_i1, TR38995|c0_g1_i1, TR69757|c0_g1_i1, TR38995|c0_g1_i2, TR48496|c0_g1_i1, TR92049|c0_g1_i1, TR17596|c0_g2_i1, TR17596|c0_g1_i1, TR30276|c0_g1_i1, TR30276|c0_g2_i1, TR90182|c0_g1_i1, TR15845|c0_g1_i1, TR24417|c0_g1_i1, TR51029|c0_g1_i1, TR31358|c0_g1_i1, TR51029|c0_g1_i2, TR71751|c0_g1_i1, TR48496|c1_g1_i1, TR9137|c0_g2_i1, TR9137|c0_g1_i1	map00680
Methane metabolism	684	hydroxymethyltransferase	ec:2.1.2.1	69	TR66733|c1_g1_i7, TR66733|c1_g1_i5, TR66733|c1_g1_i4, TR66733|c1_g1_i3, TR66733|c1_g1_i2, TR78064|c0_g1_i1, TR48715|c0_g1_i1, TR63286|c0_g1_i2, TR63286|c0_g1_i1, TR47199|c0_g2_i1, TR51980|c0_g1_i1, TR55992|c0_g1_i1, TR32126|c0_g1_i1, TR63286|c0_g1_i3, TR66733|c1_g1_i1, TR42547|c0_g1_i1, TR44041|c0_g1_i2, TR33784|c0_g1_i1, TR9063|c0_g1_i1, TR95307|c0_g1_i1, TR1930|c0_g1_i1, TR62717|c0_g2_i1, TR317…	map00680
Methane metabolism	684	aldolase	ec:4.1.2.13	70	TR37055|c0_g1_i1, TR70500|c0_g1_i1, TR85173|c0_g1_i1, TR78649|c0_g1_i1, TR59880|c2_g1_i1, TR17217|c0_g1_i1, TR61874|c1_g1_i3, TR86896|c0_g1_i1, TR23822|c0_g2_i1, TR50117|c0_g1_i1, TR61874|c1_g1_i1, TR61874|c1_g1_i2, TR5833|c0_g1_i1, TR7928|c0_g1_i1, TR3781|c0_g1_i1, TR58111|c2_g1_i1, TR85160|c0_g1_i1, TR66237|c0_g1_i6, TR68119|c0_g1_i4, TR30159|c0_g1_i1, TR37227|c0_g1_i1, TR85617|c0_g1_i1, TR6811…	map00680
Methane metabolism	684	synthase	ec:4.4.1.19	3	TR48608|c0_g1_i1, TR59758|c0_g1_i1, TR18070|c0_g1_i1	map00680
Methane metabolism	684	hexose diphosphatase	ec:3.1.3.11	29	TR31069|c0_g1_i1, TR45262|c0_g1_i1, TR56677|c0_g1_i1, TR49151|c0_g3_i2, TR19255|c0_g1_i1, TR49151|c0_g5_i1, TR29914|c0_g1_i1, TR59879|c0_g1_i1, TR49151|c0_g3_i1, TR59879|c0_g1_i10, TR28813|c0_g1_i1, TR29427|c0_g1_i1, TR30211|c0_g2_i1, TR30211|c0_g1_i1, TR53502|c0_g1_i2, TR53502|c0_g1_i1, TR79163|c0_g1_i1, TR45262|c0_g2_i3, TR45262|c0_g2_i2, TR45262|c0_g2_i1, TR24189|c0_g1_i1, TR16573|c0_g1_i1, TR…	map00680
Methane metabolism	684	dehydrogenase	ec:1.1.1.284	38	TR33657|c0_g1_i1, TR85291|c0_g1_i1, TR6391|c0_g1_i1, TR27381|c0_g1_i1, TR33382|c1_g1_i1, TR37311|c0_g3_i1, TR58546|c1_g3_i1, TR58546|c1_g3_i2, TR55396|c0_g1_i1, TR55473|c0_g1_i2, TR27234|c0_g1_i1, TR56749|c0_g1_i1, TR55473|c0_g1_i1, TR56749|c0_g1_i2, TR56749|c0_g1_i3, TR56749|c0_g1_i4, TR61788|c0_g1_i1, TR52393|c0_g1_i4, TR58546|c0_g1_i3, TR27381|c0_g2_i1, TR58546|c0_g1_i1, TR5775|c0_g1_i1, TR154…	map00680
Methane metabolism	684	dehydrogenase	ec:1.1.1.95	31	TR47888|c0_g1_i1, TR64757|c1_g3_i1, TR90132|c0_g1_i1, TR1062|c0_g1_i1, TR64757|c1_g3_i3, TR64757|c1_g1_i1, TR64757|c1_g3_i2, TR62783|c0_g1_i2, TR62783|c0_g1_i3, TR64757|c1_g3_i4, TR62783|c0_g1_i1, TR40843|c0_g1_i1, TR43200|c0_g2_i1, TR63606|c0_g1_i2, TR14846|c0_g1_i1, TR64757|c2_g1_i1, TR66656|c0_g1_i2, TR64757|c1_g2_i1, TR66656|c0_g1_i1, TR63606|c0_g1_i3, TR63606|c0_g1_i4, TR63606|c0_g1_i5, TR90…	map00680
Methane metabolism	684	hydratase	ec:4.2.1.11	42	TR8203|c0_g1_i1, TR6983|c0_g2_i1, TR39558|c0_g2_i3, TR71740|c0_g1_i1, TR39558|c0_g2_i1, TR21305|c0_g1_i1, TR39558|c0_g2_i2, TR60240|c1_g1_i1, TR13790|c0_g1_i1, TR80820|c0_g1_i1, TR65300|c0_g2_i1, TR8869|c0_g1_i1, TR8861|c0_g1_i1, TR36971|c0_g1_i1, TR40328|c0_g1_i1, TR60240|c3_g2_i1, TR23227|c0_g1_i1, TR53763|c0_g1_i1, TR53763|c3_g1_i2, TR53763|c3_g1_i1, TR2551|c0_g1_i1, TR60708|c0_g2_i1, TR60708|…	map00680
Methane metabolism	684	oxidase	ec:1.1.3.13	3	TR7961|c0_g1_i1, TR72593|c0_g1_i1, TR73126|c0_g1_i1	map00680
Methane metabolism	684	dehydrogenase	ec:1.1.1.37	67	TR54334|c0_g1_i1, TR21941|c0_g2_i1, TR51013|c0_g1_i1, TR73114|c0_g1_i1, TR45008|c0_g1_i1, TR8044|c0_g2_i1, TR58722|c0_g2_i4, TR58722|c0_g2_i3, TR60678|c1_g1_i4, TR58722|c0_g2_i2, TR6912|c0_g2_i1, TR58182|c1_g1_i2, TR60678|c1_g1_i1, TR58182|c1_g1_i1, TR58722|c0_g2_i6, TR60678|c1_g1_i3, TR58722|c0_g2_i5, TR60678|c1_g1_i2, TR58182|c0_g2_i1, TR58182|c1_g1_i4, TR58182|c1_g1_i3, TR70456|c0_g1_i1, TR618…	map00680
Methane metabolism	684	dehydrogenase	ec:1.1.1.29	28	TR57222|c0_g3_i1, TR57222|c0_g3_i3, TR57222|c0_g3_i4, TR57222|c0_g3_i5, TR57222|c0_g3_i6, TR57222|c0_g3_i7, TR57222|c0_g3_i8, TR57222|c0_g3_i9, TR66363|c0_g1_i1, TR66363|c0_g1_i2, TR57222|c0_g3_i13, TR66363|c0_g1_i3, TR57222|c0_g3_i14, TR53887|c1_g2_i1, TR53887|c0_g1_i1, TR52087|c0_g1_i1, TR52087|c0_g1_i2, TR9996|c0_g1_i1, TR5801|c0_g1_i1, TR50721|c0_g1_i1, TR62440|c1_g1_i3, TR62440|c1_g1_i2, TR6…	map00680
Glycosphingolipid biosynthesis - globo series	112	4-alpha-galactosyltransferase	ec:2.4.1.228	4	TR46837|c0_g1_i3, TR33012|c0_g1_i1, TR36715|c0_g1_i1, TR41941|c0_g1_i1	map00603
Glycosphingolipid biosynthesis - globo series	112	hexosaminidase	ec:3.2.1.52	35	TR31671|c0_g1_i1, TR21395|c0_g1_i1, TR64444|c1_g4_i1, TR88392|c0_g1_i1, TR63535|c1_g4_i9, TR63535|c1_g4_i8, TR63535|c1_g4_i7, TR63535|c1_g4_i6, TR63535|c1_g4_i5, TR93621|c0_g1_i1, TR63535|c1_g4_i4, TR6478|c0_g2_i1, TR63535|c1_g4_i3, TR63535|c1_g2_i1, TR63535|c1_g4_i2, TR63535|c1_g4_i1, TR91336|c0_g1_i1, TR61437|c0_g1_i3, TR55547|c0_g1_i1, TR61437|c0_g1_i1, TR63385|c1_g2_i1, TR36286|c1_g1_i1, TR63…	map00603
Glycosphingolipid biosynthesis - globo series	112	2-alpha-L-fucosyltransferase	ec:2.4.1.69	10	TR9050|c0_g1_i1, TR32947|c0_g1_i1, TR62928|c0_g1_i5, TR40229|c0_g1_i1, TR12790|c0_g1_i1, TR62928|c0_g1_i15, TR24434|c0_g1_i1, TR67214|c0_g1_i1, TR67214|c0_g1_i2, TR9050|c0_g2_i1	map00603
Glycosphingolipid biosynthesis - globo series	112	melibiase	ec:3.2.1.22	58	TR52662|c0_g1_i1, TR62584|c0_g1_i11, TR62584|c0_g1_i13, TR78073|c0_g1_i1, TR62584|c0_g1_i12, TR59104|c1_g1_i1, TR59104|c1_g1_i2, TR51344|c0_g1_i2, TR51344|c0_g1_i1, TR31866|c0_g1_i2, TR65563|c0_g1_i1, TR65563|c0_g1_i2, TR66684|c1_g1_i10, TR66684|c1_g1_i11, TR31866|c0_g1_i1, TR61232|c0_g1_i1, TR61232|c0_g1_i2, TR66684|c1_g1_i3, TR66684|c1_g1_i4, TR66684|c1_g1_i1, TR66684|c1_g1_i2, TR66684|c1_g1_i9…	map00603
Glycosphingolipid biosynthesis - globo series	112	3-alpha-L-fucosyltransferase	ec:2.4.1.152	4	TR64125|c0_g1_i1, TR45761|c0_g1_i1, TR40014|c0_g1_i1, TR64125|c0_g1_i2	map00603
Glycosphingolipid biosynthesis - globo series	112	alpha-2,3-sialyltransferase	ec:2.4.99.4	1	TR85026|c0_g1_i1	map00603
Galactose metabolism	825	phosphohexokinase	ec:2.7.1.11	81	TR80348|c0_g1_i1, TR65994|c0_g1_i7, TR65994|c0_g1_i6, TR65994|c0_g1_i5, TR85933|c0_g1_i1, TR65994|c0_g1_i4, TR65994|c0_g1_i3, TR28188|c0_g1_i1, TR65994|c0_g1_i2, TR36150|c0_g1_i1, TR65994|c0_g1_i1, TR63026|c0_g1_i1, TR63026|c0_g1_i2, TR62193|c0_g3_i1, TR62193|c0_g3_i2, TR62193|c0_g3_i3, TR62193|c0_g3_i4, TR57956|c0_g1_i3, TR64814|c0_g1_i5, TR46237|c0_g1_i2, TR57956|c0_g1_i2, TR64814|c0_g1_i6, TR4…	map00052
Galactose metabolism	825	uridylyltransferase	ec:2.7.7.64	29	TR56407|c4_g1_i1, TR44294|c0_g1_i1, TR58548|c0_g1_i1, TR19044|c0_g1_i1, TR44294|c0_g5_i1, TR44294|c0_g3_i1, TR47465|c0_g1_i1, TR41023|c0_g1_i2, TR41023|c0_g1_i1, TR85325|c0_g1_i1, TR25675|c0_g1_i2, TR25675|c0_g1_i1, TR79168|c0_g1_i1, TR56407|c4_g2_i2, TR56707|c0_g1_i4, TR56407|c4_g2_i1, TR56707|c0_g1_i3, TR73699|c0_g1_i1, TR56707|c0_g1_i2, TR56707|c0_g1_i1, TR58548|c0_g2_i1, TR63010|c0_g1_i2, TR6…	map00052
Galactose metabolism	825	uridylyltransferase	ec:2.7.7.10	13	TR73699|c0_g1_i1, TR58548|c0_g2_i1, TR58548|c0_g1_i1, TR19044|c0_g1_i1, TR47465|c0_g1_i1, TR63010|c0_g1_i2, TR63010|c0_g1_i3, TR41023|c0_g1_i2, TR63010|c0_g1_i1, TR41023|c0_g1_i1, TR85325|c0_g1_i1, TR25675|c0_g1_i2, TR25675|c0_g1_i1	map00052
Galactose metabolism	825	uridylyltransferase	ec:2.7.7.12	2	TR58548|c0_g2_i1, TR58548|c0_g1_i1	map00052
Galactose metabolism	825	oxidase	ec:1.1.3.9	1	TR80242|c0_g1_i1	map00052
Galactose metabolism	825	galactosyltransferase	ec:2.4.1.82	30	TR52662|c0_g1_i1, TR61232|c0_g2_i1, TR61232|c0_g2_i2, TR54675|c0_g1_i1, TR8534|c0_g1_i1, TR60996|c0_g1_i1, TR9569|c0_g1_i1, TR9549|c0_g1_i1, TR14029|c0_g1_i1, TR59104|c1_g1_i1, TR59104|c1_g1_i2, TR47644|c0_g1_i2, TR47644|c0_g1_i1, TR66684|c1_g1_i10, TR66684|c1_g1_i11, TR1535|c0_g1_i1, TR61232|c0_g1_i1, TR66684|c1_g1_i3, TR66684|c1_g1_i4, TR66684|c1_g1_i1, TR66684|c1_g1_i2, TR68075|c0_g1_i1, TR666…	map00052
Galactose metabolism	825	galactosyltransferase	ec:2.4.1.67	20	TR47644|c0_g1_i2, TR47644|c0_g1_i1, TR52662|c0_g1_i1, TR66684|c1_g1_i10, TR61232|c0_g2_i1, TR61232|c0_g1_i1, TR61232|c0_g2_i2, TR66684|c1_g1_i3, TR54675|c0_g1_i1, TR8534|c0_g1_i1, TR60996|c0_g1_i1, TR60996|c0_g2_i1, TR9569|c0_g1_i1, TR68075|c0_g1_i1, TR9549|c0_g1_i1, TR68075|c0_g1_i2, TR66684|c1_g1_i8, TR14029|c0_g1_i1, TR44580|c0_g1_i1, TR63205|c0_g1_i1	map00052
Galactose metabolism	825	maltase	ec:3.2.1.20	56	TR68796|c1_g2_i4, TR31609|c0_g2_i1, TR44173|c0_g1_i2, TR68796|c1_g2_i5, TR44173|c0_g1_i3, TR68796|c1_g2_i2, TR18006|c0_g1_i1, TR68796|c1_g2_i3, TR68796|c1_g2_i1, TR59352|c0_g1_i4, TR77006|c0_g1_i1, TR59352|c0_g1_i1, TR68796|c1_g2_i8, TR7621|c0_g1_i1, TR59352|c0_g1_i3, TR68796|c1_g2_i6, TR59352|c0_g1_i2, TR68796|c1_g2_i7, TR47975|c0_g1_i1, TR47975|c0_g1_i3, TR47975|c0_g1_i2, TR13965|c0_g1_i1, TR71…	map00052
Galactose metabolism	825	invertase	ec:3.2.1.26	78	TR66206|c1_g1_i1, TR33349|c0_g1_i1, TR59937|c0_g1_i2, TR67466|c3_g3_i3, TR59937|c0_g1_i1, TR67466|c3_g3_i2, TR92432|c0_g1_i1, TR43884|c0_g1_i3, TR65360|c0_g1_i1, TR67466|c3_g3_i1, TR9535|c0_g1_i1, TR43884|c0_g1_i1, TR84222|c0_g1_i1, TR41817|c0_g1_i1, TR41817|c0_g1_i2, TR82461|c0_g1_i1, TR12695|c0_g1_i1, TR67466|c1_g1_i1, TR19286|c0_g2_i1, TR56151|c1_g2_i1, TR83214|c0_g1_i1, TR67466|c2_g1_i1, TR66…	map00052
Galactose metabolism	825	melibiase	ec:3.2.1.22	58	TR52662|c0_g1_i1, TR62584|c0_g1_i11, TR62584|c0_g1_i13, TR78073|c0_g1_i1, TR62584|c0_g1_i12, TR59104|c1_g1_i1, TR59104|c1_g1_i2, TR51344|c0_g1_i2, TR51344|c0_g1_i1, TR31866|c0_g1_i2, TR65563|c0_g1_i1, TR65563|c0_g1_i2, TR66684|c1_g1_i10, TR66684|c1_g1_i11, TR31866|c0_g1_i1, TR61232|c0_g1_i1, TR61232|c0_g1_i2, TR66684|c1_g1_i3, TR66684|c1_g1_i4, TR66684|c1_g1_i1, TR66684|c1_g1_i2, TR66684|c1_g1_i9…	map00052
Galactose metabolism	825	lactase (ambiguous)	ec:3.2.1.23	197	TR41351|c0_g1_i1, TR66449|c0_g1_i6, TR22672|c0_g1_i1, TR58736|c1_g3_i1, TR66449|c0_g1_i2, TR68122|c0_g3_i1, TR56298|c0_g3_i1, TR66449|c0_g1_i1, TR66449|c0_g1_i4, TR66449|c0_g1_i3, TR67501|c1_g1_i4, TR67501|c1_g1_i2, TR34543|c0_g3_i1, TR67501|c1_g1_i3, TR22118|c0_g2_i1, TR42511|c0_g1_i1, TR67501|c1_g1_i1, TR3312|c0_g2_i1, TR15641|c0_g1_i1, TR59809|c1_g1_i1, TR18909|c0_g1_i1, TR65771|c0_g1_i2, TR65…	map00052
Galactose metabolism	825	glucokinase (phosphorylating)	ec:2.7.1.2	32	TR55881|c3_g1_i2, TR63297|c0_g1_i2, TR63297|c0_g1_i1, TR63297|c0_g1_i4, TR67803|c3_g1_i1, TR60291|c0_g1_i1, TR63297|c0_g1_i3, TR69787|c0_g1_i1, TR55723|c0_g1_i1, TR60291|c0_g1_i2, TR23294|c0_g1_i1, TR55881|c3_g1_i1, TR27880|c0_g1_i1, TR55881|c1_g1_i1, TR61410|c1_g1_i7, TR62131|c0_g2_i1, TR62131|c1_g1_i2, TR62131|c1_g1_i3, TR40279|c0_g1_i1, TR15760|c0_g2_i1, TR61410|c1_g1_i4, TR26332|c0_g3_i1, TR1…	map00052
Galactose metabolism	825	hexokinase type IV glucokinase	ec:2.7.1.1	108	TR61410|c1_g1_i15, TR61410|c1_g1_i13, TR61410|c1_g1_i12, TR61410|c1_g1_i11, TR55055|c0_g1_i2, TR37812|c0_g1_i1, TR57103|c1_g1_i1, TR15985|c0_g2_i1, TR55881|c1_g1_i1, TR4716|c0_g2_i1, TR80361|c0_g1_i1, TR61144|c0_g4_i2, TR48600|c0_g1_i2, TR60920|c0_g1_i3, TR61144|c0_g4_i1, TR48600|c0_g1_i1, TR60920|c0_g1_i6, TR60920|c0_g1_i5, TR11646|c0_g1_i1, TR55172|c0_g1_i4, TR55172|c0_g1_i3, TR55172|c0_g1_i2, …	map00052
Galactose metabolism	825	galactokinase (phosphorylating)	ec:2.7.1.6	37	TR63297|c0_g1_i2, TR66530|c0_g1_i1, TR63297|c0_g1_i1, TR63297|c0_g1_i4, TR66530|c0_g1_i3, TR63297|c0_g1_i3, TR66530|c0_g1_i2, TR23294|c0_g1_i1, TR8892|c0_g1_i1, TR54536|c0_g1_i3, TR54536|c0_g1_i4, TR54536|c0_g1_i1, TR54536|c0_g1_i2, TR27880|c0_g1_i1, TR58487|c0_g2_i3, TR19135|c0_g2_i1, TR58487|c0_g2_i2, TR65783|c0_g2_i1, TR6154|c0_g1_i1, TR50739|c0_g1_i1, TR84256|c0_g1_i1, TR50739|c0_g1_i3, TR507…	map00052
Galactose metabolism	825	3-alpha-galactosyltransferase	ec:2.4.1.123	7	TR19992|c0_g1_i1, TR19992|c0_g2_i1, TR60587|c1_g2_i1, TR49119|c0_g1_i1, TR93783|c0_g1_i1, TR74345|c0_g1_i1, TR50690|c0_g1_i1	map00052
Galactose metabolism	825	1-epimerase	ec:5.1.3.3	62	TR56612|c1_g1_i6, TR23837|c0_g2_i1, TR56612|c1_g1_i2, TR56612|c1_g1_i4, TR57961|c0_g2_i1, TR2413|c0_g1_i1, TR56612|c1_g1_i3, TR68187|c1_g1_i1, TR68187|c1_g1_i2, TR68187|c1_g1_i4, TR46966|c0_g1_i1, TR4143|c0_g1_i1, TR19944|c0_g1_i1, TR23837|c0_g1_i1, TR62373|c0_g1_i2, TR37771|c0_g1_i1, TR62373|c0_g1_i1, TR62373|c0_g1_i3, TR57961|c0_g1_i1, TR15832|c0_g1_i1, TR61527|c0_g1_i1, TR5963|c0_g2_i1, TR5069…	map00052
Galactose metabolism	825	4-epimerase	ec:5.1.3.2	56	TR26565|c0_g1_i1, TR52388|c0_g2_i2, TR52388|c0_g2_i1, TR64071|c1_g1_i2, TR64071|c1_g1_i1, TR42604|c0_g3_i1, TR32263|c0_g1_i1, TR25843|c0_g2_i1, TR27836|c0_g2_i1, TR61089|c1_g1_i5, TR39570|c0_g1_i1, TR61089|c1_g1_i1, TR61089|c1_g1_i2, TR61089|c1_g1_i3, TR61089|c1_g1_i4, TR64071|c0_g1_i1, TR51628|c0_g1_i1, TR42604|c0_g2_i1, TR25843|c0_g1_i1, TR51628|c2_g1_i2, TR27836|c0_g1_i1, TR51628|c2_g1_i1, TR5…	map00052
Galactose metabolism	825	uridylyltransferase	ec:2.7.7.9	26	TR56407|c4_g1_i1, TR44294|c0_g1_i1, TR19044|c0_g1_i1, TR44294|c0_g5_i1, TR44294|c0_g3_i1, TR47465|c0_g1_i1, TR41023|c0_g1_i2, TR41023|c0_g1_i1, TR85325|c0_g1_i1, TR25675|c0_g1_i2, TR25675|c0_g1_i1, TR79168|c0_g1_i1, TR56407|c4_g2_i2, TR56707|c0_g1_i4, TR56407|c4_g2_i1, TR56707|c0_g1_i3, TR73699|c0_g1_i1, TR56707|c0_g1_i2, TR56707|c0_g1_i1, TR63010|c0_g1_i2, TR63010|c0_g1_i3, TR63010|c0_g1_i1, TR3…	map00052
Galactose metabolism	825	(alpha-D-glucose-1,6-bisphosphate-dependent)	ec:5.4.2.2	28	TR46767|c0_g1_i1, TR5756|c0_g1_i1, TR68309|c0_g2_i8, TR64659|c0_g1_i3, TR6541|c0_g2_i1, TR54887|c0_g1_i1, TR64659|c0_g1_i2, TR68309|c0_g2_i1, TR64659|c0_g1_i1, TR68309|c0_g2_i5, TR68309|c0_g2_i4, TR68309|c0_g2_i3, TR47812|c0_g1_i1, TR74144|c0_g1_i1, TR46647|c0_g1_i1, TR58603|c0_g1_i3, TR57823|c0_g1_i2, TR57823|c0_g1_i1, TR68309|c0_g1_i1, TR57823|c0_g1_i3, TR68309|c0_g1_i4, TR58603|c0_g1_i1, TR683…	map00052
Galactose metabolism	825	reductase	ec:1.1.1.21	23	TR58105|c0_g2_i4, TR51376|c0_g1_i1, TR58979|c1_g3_i1, TR76585|c0_g1_i1, TR58105|c0_g2_i1, TR58105|c0_g2_i2, TR42171|c0_g1_i1, TR58105|c0_g2_i3, TR42848|c0_g1_i1, TR25306|c0_g1_i1, TR25306|c0_g2_i1, TR56250|c0_g1_i1, TR56250|c0_g1_i2, TR12172|c0_g1_i1, TR53970|c0_g1_i1, TR49379|c0_g1_i1, TR42171|c0_g2_i1, TR52731|c0_g2_i1, TR36668|c1_g1_i1, TR52731|c0_g1_i1, TR42618|c0_g1_i1, TR52731|c0_g1_i3, TR5…	map00052
Monobactam biosynthesis	147	kinase	ec:2.7.2.4	36	TR34480|c0_g2_i1, TR43778|c0_g1_i1, TR35888|c0_g1_i1, TR12847|c0_g1_i1, TR43507|c0_g1_i1, TR59787|c0_g1_i1, TR25654|c0_g1_i1, TR30705|c0_g1_i1, TR25181|c0_g2_i1, TR58550|c1_g1_i1, TR39268|c0_g2_i1, TR58550|c1_g3_i2, TR36525|c0_g1_i1, TR58550|c1_g3_i3, TR66364|c0_g1_i1, TR71123|c0_g1_i1, TR58550|c1_g3_i1, TR34480|c0_g1_i1, TR15777|c0_g1_i1, TR34480|c0_g1_i2, TR11056|c0_g1_i1, TR29443|c0_g1_i1, TR4…	map00261
Monobactam biosynthesis	147	dehydrogenase	ec:1.2.1.11	12	TR21289|c0_g1_i1, TR21289|c0_g2_i1, TR24126|c0_g1_i1, TR24126|c1_g1_i1, TR63729|c1_g1_i2, TR63729|c1_g2_i3, TR63729|c1_g1_i3, TR63729|c1_g1_i1, TR10959|c0_g1_i1, TR10959|c0_g2_i1, TR63729|c1_g1_i4, TR7647|c0_g1_i1	map00261
Monobactam biosynthesis	147	reductase	ec:1.17.1.8	18	TR60492|c0_g1_i3, TR20694|c0_g1_i1, TR60492|c0_g1_i4, TR60492|c0_g1_i5, TR27993|c0_g1_i1, TR60492|c0_g1_i6, TR19|c0_g1_i1, TR23842|c0_g1_i1, TR69771|c0_g1_i1, TR17964|c0_g1_i1, TR55680|c0_g1_i1, TR60492|c0_g1_i1, TR60492|c0_g1_i2, TR23842|c0_g2_i1, TR22577|c0_g1_i1, TR82653|c0_g1_i1, TR22286|c0_g1_i1, TR22286|c0_g2_i1	map00261
Monobactam biosynthesis	147	synthase	ec:4.3.3.7	11	TR61268|c0_g3_i1, TR61268|c0_g3_i2, TR34040|c0_g1_i1, TR65612|c0_g1_i1, TR65612|c0_g1_i2, TR65612|c0_g1_i5, TR65612|c0_g1_i4, TR65612|c0_g1_i6, TR61268|c0_g2_i1, TR30322|c0_g1_i1, TR30322|c0_g2_i1	map00261
Monobactam biosynthesis	147	adenylyltransferase	ec:2.7.7.4	70	TR83717|c0_g3_i1, TR61779|c4_g1_i2, TR59588|c0_g1_i1, TR47400|c0_g1_i2, TR67294|c7_g3_i5, TR47400|c0_g1_i1, TR61779|c4_g1_i1, TR64390|c0_g1_i4, TR64390|c0_g1_i5, TR64390|c0_g1_i6, TR61779|c1_g1_i1, TR64390|c0_g1_i7, TR68852|c2_g2_i11, TR45918|c0_g1_i1, TR64390|c0_g1_i1, TR64390|c0_g1_i2, TR64390|c0_g1_i3, TR20053|c0_g1_i1, TR50138|c1_g1_i2, TR50138|c1_g1_i3, TR53379|c0_g1_i1, TR68852|c2_g2_i13, T…	map00261
Propanoate metabolism	368	carboxylase	ec:6.4.1.2	78	TR65200|c1_g1_i1, TR65200|c1_g1_i3, TR65200|c1_g1_i2, TR65200|c1_g1_i5, TR25352|c0_g3_i1, TR65200|c1_g1_i4, TR33196|c0_g1_i1, TR69156|c1_g2_i1, TR60442|c1_g1_i6, TR60442|c1_g1_i5, TR56397|c0_g2_i1, TR63639|c0_g3_i11, TR63639|c0_g3_i10, TR63639|c0_g3_i13, TR41603|c0_g3_i1, TR38172|c0_g1_i1, TR25352|c0_g4_i1, TR46558|c0_g1_i1, TR49866|c0_g1_i1, TR49866|c0_g1_i2, TR69156|c1_g1_i1, TR40692|c0_g2_i1, …	map00640
Propanoate metabolism	368	transaminase	ec:2.6.1.19	3	TR52558|c0_g1_i1, TR55762|c0_g1_i2, TR55762|c0_g1_i1	map00640
Propanoate metabolism	368	carboxylase	ec:6.4.1.3	3	TR64362|c0_g1_i2, TR56363|c0_g1_i1, TR64362|c0_g1_i1	map00640
Propanoate metabolism	368	lyase	ec:4.1.3.30	5	TR86165|c0_g1_i1, TR77432|c0_g1_i1, TR4627|c0_g1_i1, TR46704|c0_g1_i2, TR87162|c0_g1_i1	map00640
Propanoate metabolism	368	dehydrogenase (CoA-acylating)	ec:1.2.1.27	27	TR66090|c1_g2_i1, TR88170|c0_g1_i1, TR67793|c1_g6_i1, TR67793|c1_g4_i1, TR67793|c1_g6_i3, TR67793|c1_g4_i2, TR67793|c1_g4_i3, TR70103|c0_g1_i1, TR74498|c0_g1_i1, TR7842|c0_g1_i1, TR30781|c0_g1_i1, TR10618|c0_g1_i1, TR66090|c1_g1_i3, TR54056|c0_g1_i4, TR54056|c0_g1_i3, TR86863|c0_g1_i1, TR54056|c0_g1_i2, TR54056|c0_g1_i1, TR66090|c1_g1_i1, TR56632|c0_g1_i1, TR21736|c0_g1_i2, TR21736|c0_g1_i1, TR67…	map00640
Propanoate metabolism	368	ligase (ADP-forming)	ec:6.2.1.5	81	TR48170|c0_g1_i2, TR35833|c0_g1_i1, TR44602|c0_g1_i1, TR28383|c0_g2_i1, TR80544|c0_g1_i1, TR34763|c0_g1_i1, TR39404|c0_g1_i1, TR43672|c0_g1_i1, TR1147|c0_g1_i1, TR23190|c0_g2_i1, TR88663|c0_g1_i1, TR29500|c0_g1_i1, TR34713|c0_g1_i1, TR16802|c0_g1_i1, TR16802|c0_g1_i2, TR28383|c0_g3_i1, TR30920|c0_g1_i2, TR64220|c1_g2_i1, TR30920|c0_g1_i1, TR41742|c0_g1_i1, TR67411|c0_g1_i2, TR42273|c0_g1_i1, TR67…	map00640
Propanoate metabolism	368	ligase (GDP-forming)	ec:6.2.1.4	8	TR64220|c3_g2_i1, TR42273|c0_g1_i1, TR64220|c2_g1_i3, TR28383|c0_g3_i1, TR64220|c2_g1_i1, TR64220|c1_g1_i1, TR28383|c0_g2_i1, TR64220|c1_g1_i2	map00640
Propanoate metabolism	368	ligase	ec:6.2.1.1	31	TR55170|c0_g1_i2, TR1142|c0_g1_i1, TR61570|c0_g3_i1, TR63596|c0_g1_i5, TR63596|c0_g1_i2, TR63596|c0_g1_i3, TR62947|c1_g2_i5, TR62947|c1_g2_i4, TR71935|c0_g1_i1, TR6456|c0_g1_i1, TR62950|c0_g1_i1, TR86455|c0_g1_i1, TR62947|c1_g2_i1, TR62947|c1_g2_i3, TR62947|c1_g2_i2, TR61570|c0_g2_i1, TR61570|c0_g2_i2, TR58561|c0_g1_i2, TR54999|c0_g1_i2, TR58561|c0_g1_i1, TR58561|c0_g1_i4, TR58561|c0_g1_i3, TR549…	map00640
Propanoate metabolism	368	C-acetyltransferase	ec:2.3.1.9	19	TR83008|c0_g1_i1, TR24831|c0_g1_i1, TR24831|c0_g2_i1, TR61952|c0_g1_i4, TR54322|c0_g1_i1, TR61952|c0_g1_i3, TR18094|c0_g2_i1, TR54322|c1_g1_i1, TR61952|c0_g2_i1, TR18094|c0_g1_i1, TR18094|c0_g2_i2, TR54322|c1_g2_i2, TR54322|c1_g2_i1, TR61952|c0_g1_i2, TR61952|c0_g1_i1, TR70663|c0_g1_i1, TR91314|c0_g1_i1, TR17926|c0_g1_i1, TR24831|c0_g3_i1	map00640
Propanoate metabolism	368	synthase	ec:2.3.3.5	1	TR24096|c0_g1_i1	map00640
Propanoate metabolism	368	decarboxylase	ec:4.1.1.9	8	TR67571|c1_g2_i1, TR50171|c0_g1_i1, TR50171|c0_g2_i1, TR65497|c1_g2_i5, TR67571|c1_g5_i1, TR67571|c1_g2_i4, TR67571|c1_g2_i3, TR67571|c1_g2_i2	map00640
Propanoate metabolism	368	deaminase	ec:3.5.99.7	10	TR46679|c0_g1_i1, TR46346|c0_g1_i1, TR48418|c0_g1_i2, TR64592|c1_g1_i1, TR23389|c0_g1_i1, TR65417|c0_g1_i3, TR23389|c0_g2_i1, TR48418|c0_g1_i3, TR65417|c0_g1_i2, TR65417|c0_g1_i1	map00640
Propanoate metabolism	368	hydrolase	ec:3.1.2.4	7	TR62080|c0_g6_i2, TR62080|c0_g6_i1, TR62080|c0_g7_i1, TR66763|c2_g4_i2, TR66763|c2_g4_i1, TR66763|c2_g4_i4, TR66763|c2_g4_i3	map00640
Propanoate metabolism	368	hydratase	ec:4.2.1.17	90	TR52291|c0_g1_i1, TR71380|c0_g1_i1, TR52291|c0_g1_i2, TR66556|c0_g1_i4, TR52095|c0_g1_i3, TR60535|c0_g1_i5, TR66556|c0_g1_i3, TR66556|c0_g1_i2, TR60535|c0_g1_i3, TR56575|c0_g2_i1, TR46182|c0_g1_i1, TR60535|c0_g1_i4, TR56575|c0_g2_i2, TR60535|c0_g1_i1, TR60535|c0_g1_i2, TR16231|c0_g3_i1, TR66785|c0_g2_i1, TR45849|c1_g1_i1, TR51650|c0_g1_i3, TR66785|c0_g2_i2, TR51650|c0_g1_i2, TR51650|c0_g1_i1, TR6…	map00640
Propanoate metabolism	368	dehydrogenase	ec:1.1.1.27	11	TR82793|c0_g1_i1, TR55899|c0_g1_i2, TR40739|c0_g1_i1, TR56138|c0_g1_i1, TR55899|c0_g1_i3, TR56138|c0_g1_i2, TR55899|c0_g1_i1, TR29040|c0_g1_i2, TR86519|c0_g1_i1, TR29040|c0_g1_i1, TR74825|c0_g1_i1	map00640
Fructose and mannose metabolism	570	1-phosphotransferase	ec:2.7.1.90	34	TR64870|c0_g1_i2, TR64870|c0_g1_i1, TR80348|c0_g1_i1, TR3974|c0_g2_i1, TR65994|c0_g1_i7, TR65994|c0_g1_i6, TR65994|c0_g1_i5, TR65994|c0_g1_i4, TR65994|c0_g1_i3, TR28188|c0_g1_i1, TR65994|c0_g1_i2, TR64870|c0_g1_i3, TR36150|c0_g1_i1, TR65994|c0_g1_i1, TR15715|c0_g1_i1, TR19503|c1_g1_i1, TR62193|c0_g3_i1, TR62193|c0_g3_i2, TR62193|c0_g3_i3, TR62193|c0_g3_i4, TR57956|c0_g1_i3, TR57956|c0_g1_i2, TR57…	map00051
Fructose and mannose metabolism	570	phosphofructokinase 2	ec:2.7.1.105	9	TR68372|c0_g1_i2, TR42194|c0_g1_i1, TR61930|c1_g2_i3, TR68372|c0_g1_i1, TR61930|c1_g2_i2, TR61930|c1_g2_i1, TR61930|c1_g3_i1, TR42194|c0_g1_i2, TR25873|c0_g1_i1	map00051
Fructose and mannose metabolism	570	fucokinase (phosphorylating)	ec:2.7.1.52	13	TR75609|c0_g1_i1, TR46873|c0_g1_i1, TR81042|c0_g1_i1, TR46873|c0_g1_i2, TR17560|c0_g1_i1, TR45161|c1_g1_i1, TR82980|c0_g1_i1, TR53799|c0_g1_i1, TR72501|c0_g1_i1, TR45161|c1_g1_i2, TR45161|c0_g1_i1, TR45161|c0_g2_i1, TR39827|c0_g1_i1	map00051
Fructose and mannose metabolism	570	phosphohexokinase	ec:2.7.1.11	81	TR80348|c0_g1_i1, TR65994|c0_g1_i7, TR65994|c0_g1_i6, TR65994|c0_g1_i5, TR85933|c0_g1_i1, TR65994|c0_g1_i4, TR65994|c0_g1_i3, TR28188|c0_g1_i1, TR65994|c0_g1_i2, TR36150|c0_g1_i1, TR65994|c0_g1_i1, TR63026|c0_g1_i1, TR63026|c0_g1_i2, TR62193|c0_g3_i1, TR62193|c0_g3_i2, TR62193|c0_g3_i3, TR62193|c0_g3_i4, TR57956|c0_g1_i3, TR64814|c0_g1_i5, TR46237|c0_g1_i2, TR57956|c0_g1_i2, TR64814|c0_g1_i6, TR4…	map00051
Fructose and mannose metabolism	570	2-dehydrogenase (NADP+)	ec:1.1.1.138	9	TR6248|c0_g1_i1, TR2899|c0_g1_i1, TR36295|c0_g1_i1, TR71644|c0_g1_i1, TR78284|c0_g1_i1, TR36295|c0_g2_i1, TR6423|c0_g1_i1, TR79210|c0_g1_i1, TR94987|c0_g1_i1	map00051
Fructose and mannose metabolism	570	isomerase	ec:5.3.1.1	23	TR58142|c3_g1_i2, TR61037|c0_g1_i1, TR58142|c3_g1_i1, TR89644|c0_g1_i1, TR40221|c0_g1_i1, TR54372|c0_g2_i1, TR54372|c0_g2_i2, TR62638|c2_g1_i2, TR62877|c0_g1_i1, TR58142|c2_g1_i3, TR65256|c0_g1_i1, TR58142|c2_g1_i2, TR39871|c0_g1_i1, TR58142|c2_g1_i1, TR65256|c0_g3_i2, TR66447|c1_g6_i12, TR65256|c0_g3_i1, TR92222|c0_g1_i1, TR22510|c0_g1_i1, TR67225|c0_g1_i2, TR67225|c0_g1_i3, TR25289|c0_g1_i1, TR…	map00051
Fructose and mannose metabolism	570	isomerase	ec:5.3.1.8	35	TR72610|c0_g1_i1, TR40005|c0_g1_i1, TR20389|c0_g1_i2, TR51717|c0_g1_i1, TR51717|c0_g1_i2, TR66507|c0_g1_i1, TR66507|c0_g1_i3, TR66507|c0_g1_i2, TR1251|c0_g1_i1, TR58362|c3_g2_i1, TR69433|c0_g1_i1, TR35465|c0_g1_i1, TR58362|c3_g2_i5, TR5830|c0_g1_i1, TR58362|c3_g2_i3, TR25373|c0_g1_i1, TR85601|c0_g1_i1, TR20389|c0_g1_i1, TR65091|c1_g2_i1, TR65091|c1_g2_i2, TR9447|c0_g1_i1, TR65091|c0_g1_i1, TR3594…	map00051
Fructose and mannose metabolism	570	isomerase	ec:5.3.1.5	14	TR63893|c0_g1_i6, TR63893|c0_g1_i5, TR63893|c0_g1_i8, TR63893|c0_g1_i7, TR63893|c0_g1_i2, TR63893|c0_g1_i1, TR63893|c0_g1_i4, TR63893|c0_g2_i2, TR63893|c0_g1_i3, TR63893|c0_g2_i3, TR57772|c0_g1_i2, TR57772|c0_g1_i1, TR92312|c0_g1_i1, TR63893|c0_g2_i1	map00051
Fructose and mannose metabolism	570	isomerase	ec:5.3.1.6	34	TR62515|c0_g1_i3, TR62515|c0_g1_i2, TR62515|c0_g1_i1, TR63436|c0_g2_i2, TR63436|c0_g2_i1, TR31075|c0_g1_i1, TR44893|c0_g1_i2, TR62515|c0_g3_i1, TR44893|c0_g1_i1, TR46897|c0_g1_i1, TR59068|c1_g2_i7, TR59068|c1_g3_i11, TR5940|c0_g1_i1, TR59068|c1_g3_i10, TR64305|c1_g1_i4, TR64305|c1_g1_i3, TR64305|c1_g1_i2, TR64305|c1_g1_i1, TR18200|c0_g1_i2, TR63436|c0_g1_i1, TR18200|c0_g1_i1, TR62515|c0_g4_i1, TR…	map00051
Fructose and mannose metabolism	570	endo-1,4-beta-mannosidase	ec:3.2.1.78	14	TR9188|c0_g1_i1, TR16408|c0_g2_i1, TR59498|c0_g1_i2, TR16408|c0_g1_i1, TR8457|c0_g1_i1, TR32310|c0_g1_i1, TR66155|c1_g1_i5, TR7110|c0_g1_i1, TR17452|c0_g2_i1, TR35506|c0_g1_i1, TR66155|c0_g1_i1, TR66155|c1_g1_i1, TR66155|c1_g1_i3, TR66155|c1_g1_i2	map00051
Fructose and mannose metabolism	570	guanylyltransferase	ec:2.7.7.30	13	TR75609|c0_g1_i1, TR46873|c0_g1_i1, TR81042|c0_g1_i1, TR46873|c0_g1_i2, TR17560|c0_g1_i1, TR45161|c1_g1_i1, TR82980|c0_g1_i1, TR53799|c0_g1_i1, TR72501|c0_g1_i1, TR45161|c1_g1_i2, TR45161|c0_g1_i1, TR45161|c0_g2_i1, TR39827|c0_g1_i1	map00051
Fructose and mannose metabolism	570	guanylyltransferase (GDP)	ec:2.7.7.22	12	TR63040|c0_g4_i4, TR63040|c0_g4_i5, TR63040|c0_g4_i2, TR17873|c0_g1_i1, TR60367|c2_g1_i1, TR63040|c0_g4_i1, TR67317|c0_g1_i3, TR60367|c2_g1_i2, TR60367|c2_g1_i3, TR67317|c0_g1_i1, TR66559|c0_g1_i12, TR66559|c0_g1_i10	map00051
Fructose and mannose metabolism	570	beta-fructosidase	ec:3.2.1.80	3	TR8979|c0_g1_i1, TR9535|c0_g1_i1, TR8979|c0_g2_i1	map00051
Fructose and mannose metabolism	570	guanylyltransferase	ec:2.7.7.13	25	TR55545|c0_g1_i1, TR56129|c0_g1_i3, TR62778|c0_g1_i1, TR56129|c0_g1_i2, TR56129|c0_g1_i1, TR55545|c0_g1_i2, TR63040|c0_g4_i4, TR67679|c0_g1_i1, TR63040|c0_g4_i5, TR67679|c0_g1_i2, TR63040|c0_g4_i2, TR63040|c0_g4_i1, TR62778|c0_g2_i3, TR62778|c0_g2_i2, TR62778|c0_g2_i1, TR17873|c0_g1_i1, TR60367|c2_g1_i1, TR60367|c2_g1_i2, TR60367|c2_g1_i3, TR67679|c0_g1_i9, TR67679|c0_g1_i7, TR67679|c0_g1_i5, TR6…	map00051
Fructose and mannose metabolism	570	aldolase	ec:4.1.2.13	70	TR37055|c0_g1_i1, TR70500|c0_g1_i1, TR85173|c0_g1_i1, TR78649|c0_g1_i1, TR59880|c2_g1_i1, TR17217|c0_g1_i1, TR61874|c1_g1_i3, TR86896|c0_g1_i1, TR23822|c0_g2_i1, TR50117|c0_g1_i1, TR61874|c1_g1_i1, TR61874|c1_g1_i2, TR5833|c0_g1_i1, TR7928|c0_g1_i1, TR3781|c0_g1_i1, TR58111|c2_g1_i1, TR85160|c0_g1_i1, TR66237|c0_g1_i6, TR68119|c0_g1_i4, TR30159|c0_g1_i1, TR37227|c0_g1_i1, TR85617|c0_g1_i1, TR6811…	map00051
Fructose and mannose metabolism	570	2-phosphatase	ec:3.1.3.46	13	TR68372|c0_g1_i2, TR31069|c0_g1_i1, TR61930|c1_g2_i3, TR68372|c0_g1_i1, TR61930|c1_g2_i2, TR61930|c1_g2_i1, TR25873|c0_g1_i1, TR42194|c0_g1_i1, TR28813|c0_g1_i1, TR61930|c1_g3_i1, TR31069|c0_g2_i1, TR42194|c0_g1_i2, TR59256|c0_g1_i1	map00051
Fructose and mannose metabolism	570	hexokinase type IV glucokinase	ec:2.7.1.1	108	TR61410|c1_g1_i15, TR61410|c1_g1_i13, TR61410|c1_g1_i12, TR61410|c1_g1_i11, TR55055|c0_g1_i2, TR37812|c0_g1_i1, TR57103|c1_g1_i1, TR15985|c0_g2_i1, TR55881|c1_g1_i1, TR4716|c0_g2_i1, TR80361|c0_g1_i1, TR61144|c0_g4_i2, TR48600|c0_g1_i2, TR60920|c0_g1_i3, TR61144|c0_g4_i1, TR48600|c0_g1_i1, TR60920|c0_g1_i6, TR60920|c0_g1_i5, TR11646|c0_g1_i1, TR55172|c0_g1_i4, TR55172|c0_g1_i3, TR55172|c0_g1_i2, …	map00051
Fructose and mannose metabolism	570	fructokinase (phosphorylating)	ec:2.7.1.4	75	TR55723|c0_g1_i1, TR55055|c0_g1_i2, TR61144|c0_g3_i3, TR61144|c0_g3_i2, TR37812|c0_g1_i1, TR61144|c0_g3_i1, TR57103|c1_g1_i1, TR15985|c0_g2_i1, TR61144|c0_g3_i5, TR61144|c0_g3_i4, TR55881|c1_g1_i1, TR41592|c0_g1_i1, TR44748|c0_g1_i1, TR61144|c0_g4_i2, TR48600|c0_g1_i2, TR60920|c0_g1_i3, TR61144|c0_g4_i1, TR48600|c0_g1_i1, TR60920|c0_g1_i6, TR60920|c0_g1_i5, TR57066|c0_g1_i1, TR15760|c0_g1_i1, TR5…	map00051
Fructose and mannose metabolism	570	hexose diphosphatase	ec:3.1.3.11	29	TR31069|c0_g1_i1, TR45262|c0_g1_i1, TR56677|c0_g1_i1, TR49151|c0_g3_i2, TR19255|c0_g1_i1, TR49151|c0_g5_i1, TR29914|c0_g1_i1, TR59879|c0_g1_i1, TR49151|c0_g3_i1, TR59879|c0_g1_i10, TR28813|c0_g1_i1, TR29427|c0_g1_i1, TR30211|c0_g2_i1, TR30211|c0_g1_i1, TR53502|c0_g1_i2, TR53502|c0_g1_i1, TR79163|c0_g1_i1, TR45262|c0_g2_i3, TR45262|c0_g2_i2, TR45262|c0_g2_i1, TR24189|c0_g1_i1, TR16573|c0_g1_i1, TR…	map00051
Fructose and mannose metabolism	570	diphosphatase	ec:3.6.1.21	23	TR61171|c0_g1_i4, TR61171|c0_g1_i5, TR61171|c0_g1_i6, TR41974|c0_g1_i1, TR48165|c0_g1_i1, TR48165|c0_g2_i1, TR65824|c0_g2_i1, TR61171|c0_g1_i1, TR52368|c0_g1_i4, TR61171|c0_g1_i2, TR65824|c0_g1_i1, TR15204|c0_g1_i1, TR52368|c0_g1_i5, TR61171|c0_g1_i3, TR65824|c0_g2_i2, TR65824|c0_g1_i2, TR52368|c0_g1_i2, TR52368|c0_g1_i3, TR12247|c0_g1_i1, TR52368|c0_g1_i1, TR23838|c0_g1_i1, TR52329|c0_g1_i1, TR5…	map00051
Fructose and mannose metabolism	570	synthase	ec:1.1.1.271	13	TR23900|c0_g1_i1, TR56531|c1_g2_i1, TR88522|c0_g1_i1, TR18686|c1_g1_i1, TR51853|c0_g1_i1, TR56531|c1_g1_i4, TR68531|c0_g1_i1, TR56531|c1_g1_i3, TR56531|c1_g1_i2, TR56531|c1_g1_i1, TR56531|c1_g2_i2, TR32575|c0_g2_i1, TR32575|c0_g2_i2	map00051
Fructose and mannose metabolism	570	4,6-dehydratase	ec:4.2.1.47	14	TR63921|c1_g1_i8, TR63921|c1_g1_i9, TR63921|c1_g1_i6, TR63921|c1_g1_i7, TR63921|c1_g1_i10, TR10096|c0_g1_i1, TR63921|c1_g1_i1, TR63921|c1_g1_i4, TR63921|c1_g1_i5, TR63921|c1_g1_i2, TR63921|c1_g1_i3, TR52350|c0_g1_i2, TR52350|c0_g1_i1, TR63921|c0_g1_i1	map00051
Fructose and mannose metabolism	570	2-dehydrogenase	ec:1.1.1.67	5	TR6248|c0_g1_i1, TR6423|c0_g1_i1, TR79210|c0_g1_i1, TR78284|c0_g1_i1, TR36295|c0_g2_i1	map00051
Fructose and mannose metabolism	570	mannose phosphomutase	ec:5.4.2.8	13	TR67257|c1_g2_i2, TR67546|c0_g2_i3, TR67257|c1_g2_i1, TR67546|c0_g2_i4, TR67257|c1_g2_i4, TR67257|c1_g2_i3, TR5756|c0_g1_i1, TR67614|c0_g1_i1, TR67614|c0_g1_i6, TR55961|c0_g1_i2, TR67546|c0_g2_i1, TR67546|c0_g2_i2, TR55961|c0_g1_i1	map00051
Fructose and mannose metabolism	570	2-dehydrogenase	ec:1.1.1.14	12	TR44762|c0_g1_i1, TR44762|c0_g1_i2, TR7252|c0_g1_i1, TR55825|c0_g1_i1, TR7252|c0_g1_i2, TR55825|c0_g1_i2, TR55825|c0_g1_i3, TR55870|c0_g1_i1, TR40437|c0_g2_i1, TR55825|c0_g1_i4, TR40437|c0_g1_i1, TR55825|c0_g1_i5	map00051
Fructose and mannose metabolism	570	5-dehydrogenase	ec:1.1.1.17	1	TR69553|c0_g1_i1	map00051
Fructose and mannose metabolism	570	reductase	ec:1.1.1.21	23	TR58105|c0_g2_i4, TR51376|c0_g1_i1, TR58979|c1_g3_i1, TR76585|c0_g1_i1, TR58105|c0_g2_i1, TR58105|c0_g2_i2, TR42171|c0_g1_i1, TR58105|c0_g2_i3, TR42848|c0_g1_i1, TR25306|c0_g1_i1, TR25306|c0_g2_i1, TR56250|c0_g1_i1, TR56250|c0_g1_i2, TR12172|c0_g1_i1, TR53970|c0_g1_i1, TR49379|c0_g1_i1, TR42171|c0_g2_i1, TR52731|c0_g2_i1, TR36668|c1_g1_i1, TR52731|c0_g1_i1, TR42618|c0_g1_i1, TR52731|c0_g1_i3, TR5…	map00051
Glycine, serine and threonine metabolism	686	S-methyltransferase	ec:2.1.1.5	5	TR49723|c0_g1_i1, TR49723|c0_g1_i2, TR7525|c0_g1_i1, TR44423|c0_g1_i1, TR81090|c0_g1_i1	map00260
Glycine, serine and threonine metabolism	686	N-methyltransferase	ec:2.1.1.2	6	TR61714|c0_g1_i3, TR61714|c0_g1_i4, TR61714|c0_g1_i1, TR61714|c0_g1_i2, TR25673|c0_g1_i1, TR31412|c0_g1_i1	map00260
Glycine, serine and threonine metabolism	686	transaminase	ec:2.6.1.51	14	TR62417|c1_g1_i9, TR49488|c0_g2_i1, TR49488|c0_g1_i1, TR49488|c0_g1_i2, TR62417|c1_g1_i11, TR62417|c1_g1_i10, TR62417|c1_g1_i3, TR62417|c1_g1_i4, TR62417|c1_g1_i1, TR62417|c1_g1_i2, TR62417|c1_g1_i7, TR62417|c1_g1_i8, TR62417|c1_g1_i5, TR62417|c1_g1_i6	map00260
Glycine, serine and threonine metabolism	686	transaminase	ec:2.6.1.52	16	TR37605|c0_g1_i1, TR3955|c0_g1_i1, TR44183|c0_g1_i1, TR44183|c0_g1_i3, TR86759|c0_g1_i1, TR44183|c0_g1_i2, TR31923|c0_g1_i2, TR31923|c0_g1_i1, TR89113|c0_g1_i1, TR86722|c0_g1_i1, TR39125|c0_g1_i1, TR84523|c0_g1_i1, TR55142|c2_g1_i1, TR4908|c0_g1_i1, TR41274|c0_g1_i1, TR39125|c0_g1_i2	map00260
Glycine, serine and threonine metabolism	686	kinase	ec:2.7.2.4	36	TR34480|c0_g2_i1, TR43778|c0_g1_i1, TR35888|c0_g1_i1, TR12847|c0_g1_i1, TR43507|c0_g1_i1, TR59787|c0_g1_i1, TR25654|c0_g1_i1, TR30705|c0_g1_i1, TR25181|c0_g2_i1, TR58550|c1_g1_i1, TR39268|c0_g2_i1, TR58550|c1_g3_i2, TR36525|c0_g1_i1, TR58550|c1_g3_i3, TR66364|c0_g1_i1, TR71123|c0_g1_i1, TR58550|c1_g3_i1, TR34480|c0_g1_i1, TR15777|c0_g1_i1, TR34480|c0_g1_i2, TR11056|c0_g1_i1, TR29443|c0_g1_i1, TR4…	map00260
Glycine, serine and threonine metabolism	686	kinase	ec:2.7.1.39	8	TR26368|c0_g1_i1, TR58168|c0_g1_i1, TR61630|c0_g1_i1, TR58168|c0_g1_i2, TR61630|c0_g1_i2, TR61630|c0_g1_i3, TR16844|c0_g2_i1, TR16844|c0_g1_i1	map00260
Glycine, serine and threonine metabolism	686	3-kinase	ec:2.7.1.31	9	TR58933|c0_g1_i1, TR58933|c0_g2_i1, TR27677|c0_g1_i1, TR74850|c0_g1_i1, TR62938|c0_g2_i1, TR62938|c0_g2_i2, TR58933|c0_g1_i2, TR58933|c0_g1_i3, TR58933|c0_g1_i4	map00260
Glycine, serine and threonine metabolism	686	transaminase	ec:2.6.1.44	36	TR59653|c1_g1_i5, TR84426|c0_g1_i1, TR59653|c1_g1_i3, TR59653|c1_g1_i4, TR64388|c0_g2_i1, TR49488|c0_g1_i1, TR49488|c0_g1_i2, TR15965|c0_g1_i1, TR59653|c1_g1_i1, TR62417|c1_g1_i11, TR59653|c1_g1_i2, TR62417|c1_g1_i10, TR57830|c0_g1_i2, TR57830|c0_g1_i1, TR53775|c0_g1_i1, TR57830|c0_g1_i4, TR53775|c0_g1_i2, TR57830|c0_g1_i3, TR29979|c0_g1_i1, TR33220|c0_g1_i1, TR62417|c1_g1_i9, TR64388|c0_g3_i1, T…	map00260
Glycine, serine and threonine metabolism	686	transaminase	ec:2.6.1.45	17	TR62417|c1_g1_i9, TR49488|c0_g2_i1, TR49488|c0_g1_i1, TR49488|c0_g1_i2, TR62417|c0_g1_i1, TR62417|c1_g1_i11, TR62417|c1_g1_i10, TR58654|c0_g1_i2, TR58654|c0_g1_i3, TR62417|c1_g1_i3, TR62417|c1_g1_i4, TR62417|c1_g1_i1, TR62417|c1_g1_i2, TR62417|c1_g1_i7, TR62417|c1_g1_i8, TR62417|c1_g1_i5, TR62417|c1_g1_i6	map00260
Glycine, serine and threonine metabolism	686	O-phosphatidyltransferase	ec:2.7.8.8	10	TR64059|c1_g1_i6, TR64059|c1_g1_i4, TR64059|c1_g1_i3, TR64059|c1_g1_i2, TR64059|c1_g1_i1, TR64059|c1_g2_i1, TR8844|c0_g1_i1, TR8844|c0_g2_i1, TR33241|c0_g1_i1, TR64059|c0_g1_i1	map00260
Glycine, serine and threonine metabolism	686	aldolase	ec:4.1.2.5	12	TR61020|c1_g2_i7, TR61020|c1_g2_i8, TR61020|c1_g2_i9, TR61020|c1_g1_i1, TR61020|c1_g2_i3, TR61020|c1_g2_i4, TR61020|c1_g2_i5, TR61020|c1_g2_i6, TR50639|c0_g1_i1, TR50639|c0_g1_i2, TR61020|c1_g2_i1, TR61020|c1_g2_i2	map00260
Glycine, serine and threonine metabolism	686	dehydrogenase	ec:1.2.1.11	12	TR21289|c0_g1_i1, TR21289|c0_g2_i1, TR24126|c0_g1_i1, TR24126|c1_g1_i1, TR63729|c1_g1_i2, TR63729|c1_g2_i3, TR63729|c1_g1_i3, TR63729|c1_g1_i1, TR10959|c0_g1_i1, TR10959|c0_g2_i1, TR63729|c1_g1_i4, TR7647|c0_g1_i1	map00260
Glycine, serine and threonine metabolism	686	dehydrogenase	ec:1.8.1.4	27	TR63621|c1_g1_i1, TR31072|c0_g1_i3, TR31072|c0_g1_i1, TR63621|c0_g1_i4, TR31072|c0_g1_i2, TR63621|c0_g1_i2, TR65494|c1_g2_i1, TR63621|c0_g1_i3, TR63621|c0_g1_i1, TR65494|c1_g2_i2, TR67740|c1_g1_i3, TR67740|c1_g1_i4, TR67740|c1_g1_i1, TR67740|c1_g1_i2, TR67740|c1_g1_i5, TR16367|c0_g1_i1, TR57644|c0_g1_i2, TR57644|c0_g1_i1, TR57644|c0_g1_i4, TR55566|c0_g1_i1, TR67600|c0_g1_i2, TR31462|c0_g1_i1, TR6…	map00260
Glycine, serine and threonine metabolism	686	phosphatase	ec:3.1.3.3	51	TR64841|c0_g1_i1, TR820|c0_g1_i1, TR64841|c0_g1_i2, TR67997|c0_g5_i7, TR19591|c0_g1_i1, TR58674|c3_g1_i2, TR67997|c0_g5_i1, TR67997|c0_g5_i5, TR67997|c0_g5_i3, TR67997|c0_g5_i2, TR61118|c0_g2_i1, TR64841|c0_g1_i3, TR28607|c0_g1_i1, TR47576|c0_g1_i1, TR61118|c0_g1_i1, TR61118|c0_g1_i2, TR68090|c0_g1_i4, TR68090|c0_g1_i3, TR68090|c0_g1_i2, TR27754|c0_g1_i1, TR68090|c0_g1_i1, TR68090|c0_g1_i5, TR483…	map00260
Glycine, serine and threonine metabolism	686	dehydrogenase	ec:1.1.1.1	94	TR43268|c0_g1_i2, TR43268|c0_g1_i1, TR27381|c0_g1_i1, TR33382|c1_g1_i1, TR8945|c0_g2_i1, TR75671|c0_g1_i1, TR59910|c0_g1_i1, TR66852|c0_g2_i1, TR78790|c0_g1_i1, TR58546|c1_g3_i1, TR81627|c0_g1_i1, TR58546|c1_g3_i2, TR48588|c1_g1_i1, TR51492|c0_g2_i1, TR77456|c0_g1_i1, TR66852|c0_g2_i2, TR55924|c1_g2_i1, TR27234|c0_g1_i1, TR61864|c2_g1_i3, TR56606|c0_g2_i1, TR61864|c2_g1_i2, TR61864|c2_g1_i1, TR62…	map00260
Glycine, serine and threonine metabolism	686	dehydrogenase	ec:1.1.1.3	25	TR34480|c0_g2_i1, TR35888|c0_g1_i1, TR25654|c0_g1_i1, TR25181|c0_g2_i1, TR58550|c1_g1_i1, TR39268|c0_g2_i1, TR44535|c0_g1_i1, TR58550|c1_g3_i2, TR58550|c1_g3_i3, TR66364|c0_g1_i1, TR58550|c1_g3_i1, TR34480|c0_g1_i1, TR15777|c0_g1_i1, TR34480|c0_g1_i2, TR88753|c0_g1_i1, TR25181|c0_g1_i1, TR58550|c1_g2_i1, TR66364|c0_g2_i1, TR39268|c0_g1_i1, TR66364|c0_g2_i4, TR66364|c0_g2_i5, TR66364|c0_g2_i2, TR6…	map00260
Glycine, serine and threonine metabolism	686	transaminase	ec:2.6.1.4	10	TR59653|c1_g1_i5, TR59653|c1_g1_i3, TR59653|c1_g1_i4, TR28748|c0_g1_i1, TR15965|c0_g1_i1, TR59653|c1_g1_i1, TR59653|c1_g1_i2, TR53775|c0_g1_i1, TR89416|c0_g1_i1, TR53775|c0_g1_i2	map00260
Glycine, serine and threonine metabolism	686	ammonia-lyase	ec:4.3.1.17	7	TR51534|c0_g2_i1, TR10944|c0_g1_i1, TR51534|c0_g1_i1, TR51534|c0_g2_i2, TR51534|c0_g2_i3, TR51534|c0_g2_i4, TR16516|c0_g1_i1	map00260
Glycine, serine and threonine metabolism	686	ammonia-lyase	ec:4.3.1.18	7	TR51534|c0_g2_i1, TR10944|c0_g1_i1, TR51534|c0_g1_i1, TR51534|c0_g2_i2, TR51534|c0_g2_i3, TR51534|c0_g2_i4, TR16516|c0_g1_i1	map00260
Glycine, serine and threonine metabolism	686	ammonia-lyase	ec:4.3.1.19	18	TR51534|c0_g2_i1, TR51534|c0_g1_i1, TR51534|c0_g2_i2, TR40658|c0_g1_i1, TR51534|c0_g2_i3, TR51534|c0_g2_i4, TR2731|c0_g1_i1, TR29592|c0_g1_i1, TR40658|c0_g2_i1, TR23661|c0_g2_i1, TR23661|c0_g1_i1, TR62441|c0_g1_i2, TR10944|c0_g1_i1, TR51859|c0_g1_i2, TR62441|c0_g1_i1, TR51859|c0_g1_i1, TR16516|c0_g1_i1, TR51859|c0_g2_i1	map00260
Glycine, serine and threonine metabolism	686	dehydrogenase	ec:1.2.1.8	6	TR61195|c1_g1_i2, TR61195|c1_g1_i1, TR61195|c0_g1_i3, TR61195|c0_g1_i2, TR61195|c1_g1_i3, TR61195|c0_g1_i1	map00260
Glycine, serine and threonine metabolism	686	oxidase	ec:1.5.3.1	2	TR58801|c0_g1_i1, TR54538|c0_g1_i1	map00260
Glycine, serine and threonine metabolism	686	gamma-lyase	ec:4.4.1.1	22	TR94148|c0_g1_i1, TR58733|c0_g1_i1, TR58733|c0_g1_i2, TR9284|c0_g1_i1, TR9284|c0_g2_i1, TR61153|c0_g1_i1, TR66303|c0_g4_i2, TR35874|c0_g1_i1, TR10437|c0_g2_i1, TR66303|c0_g4_i1, TR71020|c0_g1_i1, TR66303|c0_g1_i1, TR18622|c0_g1_i1, TR66303|c0_g6_i1, TR34819|c0_g1_i1, TR8921|c0_g1_i1, TR34819|c0_g2_i1, TR10437|c0_g1_i1, TR34819|c0_g3_i1, TR66857|c0_g1_i1, TR66857|c0_g1_i2, TR66857|c0_g1_i3	map00260
Glycine, serine and threonine metabolism	686	dehydrogenase	ec:1.1.99.1	3	TR65185|c0_g1_i1, TR65185|c0_g2_i1, TR62133|c0_g2_i2	map00260
Glycine, serine and threonine metabolism	686	hydroxymethyltransferase	ec:2.1.2.1	69	TR66733|c1_g1_i7, TR66733|c1_g1_i5, TR66733|c1_g1_i4, TR66733|c1_g1_i3, TR66733|c1_g1_i2, TR78064|c0_g1_i1, TR48715|c0_g1_i1, TR63286|c0_g1_i2, TR63286|c0_g1_i1, TR47199|c0_g2_i1, TR51980|c0_g1_i1, TR55992|c0_g1_i1, TR32126|c0_g1_i1, TR63286|c0_g1_i3, TR66733|c1_g1_i1, TR42547|c0_g1_i1, TR44041|c0_g1_i2, TR33784|c0_g1_i1, TR9063|c0_g1_i1, TR95307|c0_g1_i1, TR1930|c0_g1_i1, TR62717|c0_g2_i1, TR317…	map00260
Glycine, serine and threonine metabolism	686	racemase	ec:5.1.1.10	17	TR51534|c0_g2_i1, TR51534|c0_g1_i1, TR51534|c0_g2_i2, TR8232|c0_g1_i1, TR59061|c0_g1_i1, TR59061|c0_g1_i2, TR51534|c0_g2_i3, TR51534|c0_g2_i4, TR49737|c0_g1_i1, TR10944|c0_g1_i1, TR25256|c0_g1_i1, TR51289|c0_g1_i1, TR41159|c0_g1_i1, TR16516|c0_g1_i1, TR59061|c0_g1_i3, TR8232|c0_g3_i1, TR8232|c0_g2_i1	map00260
Glycine, serine and threonine metabolism	686	dehydrogenase (aminomethyl-transferring)	ec:1.4.4.2	11	TR20373|c0_g1_i1, TR66329|c0_g1_i4, TR41462|c0_g1_i1, TR66764|c0_g2_i1, TR66764|c0_g1_i1, TR66764|c0_g1_i2, TR66764|c0_g1_i3, TR66764|c0_g1_i4, TR66764|c0_g1_i5, TR66764|c0_g1_i6, TR66764|c1_g1_i1	map00260
Glycine, serine and threonine metabolism	686	synthase	ec:4.2.3.1	5	TR45727|c0_g1_i1, TR56280|c0_g1_i1, TR57625|c0_g1_i1, TR45727|c0_g2_i1, TR57625|c0_g1_i2	map00260
Glycine, serine and threonine metabolism	686	synthase	ec:2.3.1.37	2	TR90770|c0_g1_i1, TR28301|c1_g1_i1	map00260
Glycine, serine and threonine metabolism	686	monooxygenase	ec:1.14.15.7	5	TR42832|c0_g1_i2, TR51052|c0_g1_i1, TR58997|c0_g1_i2, TR42832|c0_g1_i1, TR58997|c0_g1_i1	map00260
Glycine, serine and threonine metabolism	686	S-aminomethyldihydrolipoylprotein:(6S)-tetrahydrofolate aminomethyltransferase (ammonia-forming)	ec:2.1.2.10	30	TR41167|c0_g1_i1, TR62835|c0_g1_i3, TR62835|c0_g1_i2, TR62835|c0_g1_i4, TR53342|c0_g1_i2, TR53342|c0_g1_i1, TR62835|c0_g1_i1, TR40529|c0_g1_i1, TR62309|c1_g3_i1, TR73980|c0_g1_i1, TR62309|c1_g3_i2, TR34746|c0_g1_i2, TR54588|c0_g1_i1, TR34746|c0_g1_i1, TR54588|c0_g2_i4, TR54588|c0_g2_i3, TR54588|c0_g2_i6, TR54588|c0_g2_i5, TR62309|c1_g2_i7, TR64785|c0_g1_i3, TR62309|c1_g2_i6, TR62309|c1_g2_i5, TR6…	map00260
Glycine, serine and threonine metabolism	686	beta-synthase	ec:4.2.1.22	1	TR71162|c0_g1_i1	map00260
Glycine, serine and threonine metabolism	686	synthase	ec:4.2.1.20	31	TR27637|c0_g1_i1, TR15594|c0_g1_i1, TR60475|c0_g1_i1, TR38663|c0_g1_i2, TR18333|c0_g2_i1, TR32052|c0_g1_i1, TR54823|c1_g3_i2, TR54823|c1_g3_i1, TR38663|c0_g1_i1, TR11108|c0_g2_i1, TR66064|c0_g1_i3, TR66064|c0_g1_i2, TR66064|c0_g1_i5, TR66064|c0_g1_i4, TR75576|c0_g1_i1, TR66064|c0_g1_i1, TR9499|c0_g2_i1, TR18333|c0_g1_i1, TR15594|c0_g2_i1, TR24284|c0_g1_i1, TR50076|c0_g1_i1, TR24284|c0_g1_i2, TR11…	map00260
Glycine, serine and threonine metabolism	686	dehydrogenase	ec:1.1.1.95	31	TR47888|c0_g1_i1, TR64757|c1_g3_i1, TR90132|c0_g1_i1, TR1062|c0_g1_i1, TR64757|c1_g3_i3, TR64757|c1_g1_i1, TR64757|c1_g3_i2, TR62783|c0_g1_i2, TR62783|c0_g1_i3, TR64757|c1_g3_i4, TR62783|c0_g1_i1, TR40843|c0_g1_i1, TR43200|c0_g2_i1, TR63606|c0_g1_i2, TR14846|c0_g1_i1, TR64757|c2_g1_i1, TR66656|c0_g1_i2, TR64757|c1_g2_i1, TR66656|c0_g1_i1, TR63606|c0_g1_i3, TR63606|c0_g1_i4, TR63606|c0_g1_i5, TR90…	map00260
Glycine, serine and threonine metabolism	686	reductase	ec:1.1.1.81	14	TR34738|c0_g2_i1, TR37268|c0_g1_i1, TR68627|c0_g1_i2, TR81181|c0_g1_i1, TR87260|c0_g1_i1, TR54801|c0_g1_i1, TR6199|c0_g1_i1, TR54801|c0_g3_i1, TR59255|c0_g1_i1, TR57717|c0_g1_i1, TR59255|c0_g1_i2, TR57717|c0_g1_i2, TR2838|c0_g1_i1, TR39994|c0_g1_i1	map00260
Glycine, serine and threonine metabolism	686	dehydrogenase	ec:1.1.1.29	28	TR57222|c0_g3_i1, TR57222|c0_g3_i3, TR57222|c0_g3_i4, TR57222|c0_g3_i5, TR57222|c0_g3_i6, TR57222|c0_g3_i7, TR57222|c0_g3_i8, TR57222|c0_g3_i9, TR66363|c0_g1_i1, TR66363|c0_g1_i2, TR57222|c0_g3_i13, TR66363|c0_g1_i3, TR57222|c0_g3_i14, TR53887|c1_g2_i1, TR53887|c0_g1_i1, TR52087|c0_g1_i1, TR52087|c0_g1_i2, TR9996|c0_g1_i1, TR5801|c0_g1_i1, TR50721|c0_g1_i1, TR62440|c1_g1_i3, TR62440|c1_g1_i2, TR6…	map00260
Glycine, serine and threonine metabolism	686	oxidase	ec:1.4.3.21	72	TR69019|c0_g2_i1, TR7903|c0_g1_i1, TR42252|c0_g2_i1, TR69019|c1_g1_i1, TR37829|c0_g2_i1, TR80134|c0_g1_i1, TR36535|c0_g2_i1, TR65311|c0_g1_i3, TR65311|c0_g1_i2, TR65311|c0_g1_i1, TR69019|c1_g5_i1, TR65743|c0_g1_i1, TR42994|c0_g1_i1, TR65390|c0_g1_i1, TR58713|c0_g2_i1, TR20088|c0_g1_i1, TR20059|c0_g1_i1, TR76736|c0_g1_i1, TR65311|c1_g1_i2, TR65311|c1_g1_i1, TR65311|c1_g1_i4, TR65311|c1_g1_i3, TR69…	map00260
Glycosphingolipid biosynthesis - lacto and neolacto series	20	2-alpha-L-fucosyltransferase	ec:2.4.1.69	10	TR9050|c0_g1_i1, TR32947|c0_g1_i1, TR62928|c0_g1_i5, TR40229|c0_g1_i1, TR12790|c0_g1_i1, TR62928|c0_g1_i15, TR24434|c0_g1_i1, TR67214|c0_g1_i1, TR67214|c0_g1_i2, TR9050|c0_g2_i1	map00601
Glycosphingolipid biosynthesis - lacto and neolacto series	20	4-alpha-L-fucosyltransferase	ec:2.4.1.65	5	TR49437|c0_g3_i1, TR49437|c0_g1_i1, TR49437|c1_g1_i1, TR59723|c0_g1_i1, TR49437|c0_g2_i1	map00601
Glycosphingolipid biosynthesis - lacto and neolacto series	20	3-alpha-L-fucosyltransferase	ec:2.4.1.152	4	TR64125|c0_g1_i1, TR45761|c0_g1_i1, TR40014|c0_g1_i1, TR64125|c0_g1_i2	map00601
Glycosphingolipid biosynthesis - lacto and neolacto series	20	alpha-2,3-sialyltransferase	ec:2.4.99.4	1	TR85026|c0_g1_i1	map00601
Taurine and hypotaurine metabolism	90	decarboxylase	ec:4.1.1.15	28	TR57308|c0_g1_i5, TR7751|c0_g1_i1, TR55622|c2_g1_i1, TR3381|c0_g2_i1, TR65148|c1_g1_i1, TR5463|c0_g1_i1, TR55622|c2_g1_i2, TR65148|c1_g1_i2, TR43191|c0_g1_i1, TR88412|c0_g1_i1, TR57308|c0_g1_i1, TR92973|c0_g1_i1, TR57308|c0_g1_i2, TR57308|c0_g1_i3, TR55622|c0_g1_i1, TR57308|c0_g1_i4, TR64477|c0_g1_i1, TR39789|c0_g1_i1, TR72180|c0_g1_i1, TR38581|c0_g1_i1, TR72376|c0_g1_i1, TR55622|c1_g1_i1, TR5562…	map00430
Taurine and hypotaurine metabolism	90	dehydrogenase	ec:1.4.1.2	10	TR63593|c3_g3_i1, TR44784|c0_g1_i1, TR67650|c1_g1_i2, TR44784|c0_g1_i2, TR67650|c1_g1_i1, TR80102|c0_g1_i1, TR63593|c3_g4_i1, TR58557|c0_g1_i2, TR46759|c0_g1_i2, TR55350|c0_g1_i2	map00430
Taurine and hypotaurine metabolism	90	dioxygenase	ec:1.13.11.19	36	TR45910|c0_g1_i3, TR67346|c0_g1_i11, TR56762|c0_g1_i15, TR56762|c0_g1_i13, TR56762|c0_g1_i14, TR52529|c0_g1_i2, TR52529|c0_g1_i1, TR67346|c0_g1_i8, TR67346|c0_g1_i9, TR60638|c0_g1_i1, TR67346|c0_g1_i6, TR60638|c0_g1_i2, TR60638|c0_g1_i3, TR67346|c0_g1_i4, TR67346|c0_g1_i3, TR45910|c0_g1_i1, TR45910|c0_g1_i2, TR67346|c0_g1_i1, TR56762|c0_g1_i6, TR56762|c0_g1_i7, TR56762|c0_g1_i8, TR56762|c0_g1_i9,…	map00430
Taurine and hypotaurine metabolism	90	dioxygenase	ec:1.13.11.20	19	TR56762|c0_g1_i6, TR56762|c0_g1_i8, TR67346|c0_g1_i11, TR56762|c0_g1_i15, TR56762|c0_g1_i13, TR56762|c0_g1_i14, TR56762|c0_g1_i2, TR56762|c0_g1_i3, TR56762|c0_g1_i12, TR67346|c0_g1_i8, TR48579|c0_g1_i3, TR67346|c0_g1_i9, TR56762|c0_g1_i10, TR67346|c0_g1_i6, TR67346|c0_g1_i4, TR67346|c0_g1_i3, TR67346|c0_g2_i2, TR67346|c0_g1_i1, TR67346|c0_g2_i1	map00430
Taurine and hypotaurine metabolism	90	glutamyl transpeptidase	ec:2.3.2.2	16	TR59653|c1_g1_i5, TR59653|c1_g1_i3, TR59653|c1_g1_i4, TR70579|c0_g1_i1, TR70579|c0_g2_i1, TR28748|c0_g1_i1, TR64403|c0_g1_i2, TR15965|c0_g1_i1, TR15965|c0_g2_i1, TR59653|c1_g1_i2, TR84657|c0_g1_i1, TR65700|c0_g1_i1, TR40360|c0_g1_i1, TR53775|c0_g1_i1, TR89416|c0_g1_i1, TR53775|c0_g1_i2	map00430
Sphingolipid metabolism	534	phosphodiesterase D	ec:3.1.4.41	3	TR54113|c0_g3_i1, TR54113|c0_g1_i3, TR65430|c0_g1_i1	map00600
Sphingolipid metabolism	534	kinase	ec:2.7.1.91	5	TR91647|c0_g1_i1, TR65203|c0_g1_i1, TR25447|c0_g1_i1, TR42752|c0_g1_i1, TR65203|c0_g1_i2	map00600
Sphingolipid metabolism	534	phosphodiesterase	ec:3.1.4.12	33	TR4327|c0_g1_i1, TR51819|c0_g2_i1, TR39755|c0_g1_i1, TR58645|c0_g1_i1, TR27984|c0_g1_i1, TR54627|c0_g1_i1, TR54627|c0_g1_i3, TR58645|c2_g2_i3, TR58645|c2_g2_i4, TR60656|c0_g1_i1, TR58645|c2_g4_i1, TR58645|c2_g2_i1, TR58645|c2_g2_i2, TR42727|c0_g1_i2, TR43341|c0_g1_i2, TR62953|c0_g2_i8, TR43341|c0_g1_i1, TR51819|c0_g1_i1, TR45673|c0_g1_i1, TR67796|c2_g2_i1, TR42727|c0_g1_i1, TR11783|c0_g1_i1, TR58…	map00600
Sphingolipid metabolism	534	reductase	ec:1.1.1.102	7	TR21183|c0_g1_i1, TR44937|c0_g1_i1, TR21183|c0_g1_i2, TR44937|c0_g1_i2, TR56082|c0_g1_i1, TR30442|c0_g1_i1, TR3325|c0_g1_i1	map00600
Sphingolipid metabolism	534	kinase	ec:2.7.1.138	19	TR66613|c0_g2_i7, TR67672|c1_g1_i1, TR46735|c0_g2_i1, TR67672|c1_g1_i2, TR46735|c0_g1_i1, TR66613|c0_g2_i5, TR66613|c0_g2_i6, TR67672|c1_g2_i1, TR65203|c0_g1_i1, TR65203|c0_g1_i2, TR63953|c0_g1_i2, TR66613|c0_g2_i3, TR48316|c0_g1_i1, TR66613|c0_g2_i4, TR66613|c0_g2_i1, TR66613|c0_g2_i2, TR25447|c0_g1_i1, TR30785|c0_g1_i1, TR63953|c0_g1_i1	map00600
Sphingolipid metabolism	534	phosphatase	ec:3.1.3.4	81	TR42559|c0_g1_i1, TR49791|c1_g1_i5, TR58141|c2_g2_i2, TR68863|c2_g5_i2, TR58141|c2_g2_i1, TR64770|c0_g1_i2, TR68863|c2_g1_i1, TR70301|c0_g1_i1, TR61361|c0_g1_i3, TR61361|c0_g1_i4, TR88540|c0_g1_i1, TR61361|c0_g1_i1, TR61361|c0_g1_i2, TR63144|c2_g2_i2, TR68863|c2_g6_i1, TR63144|c2_g2_i1, TR34405|c0_g1_i1, TR63144|c2_g2_i3, TR34405|c0_g1_i2, TR43865|c0_g1_i4, TR63144|c2_g2_i5, TR43865|c0_g1_i3, TR6…	map00600
Sphingolipid metabolism	534	psychosine hydrolase	ec:3.2.1.45	39	TR58188|c0_g1_i1, TR19738|c0_g1_i1, TR45771|c0_g2_i1, TR79363|c0_g1_i1, TR8601|c0_g1_i1, TR25851|c0_g2_i1, TR25851|c0_g3_i1, TR20808|c0_g1_i1, TR11761|c0_g1_i1, TR39990|c0_g3_i1, TR39990|c0_g1_i1, TR67818|c0_g2_i7, TR67818|c0_g2_i8, TR67818|c0_g2_i9, TR67818|c0_g2_i3, TR19738|c0_g2_i1, TR67818|c0_g2_i4, TR62632|c0_g1_i1, TR67818|c0_g2_i5, TR67818|c0_g2_i6, TR67818|c0_g4_i2, TR55667|c1_g2_i3, TR67…	map00600
Sphingolipid metabolism	534	acylsphingosine deacylase	ec:3.5.1.23	22	TR51997|c0_g1_i1, TR75467|c0_g1_i1, TR14591|c0_g1_i1, TR67059|c0_g1_i1, TR67059|c2_g1_i4, TR67059|c2_g1_i3, TR67059|c2_g1_i2, TR54111|c0_g1_i2, TR55927|c0_g1_i1, TR67059|c2_g1_i1, TR54111|c0_g1_i1, TR67059|c2_g2_i1, TR67059|c2_g4_i1, TR67059|c2_g5_i1, TR67059|c2_g3_i1, TR39092|c0_g1_i1, TR55927|c0_g1_i2, TR67059|c2_g1_i8, TR67059|c2_g1_i7, TR6683|c0_g1_i1, TR67059|c2_g1_i6, TR67059|c2_g1_i5	map00600
Sphingolipid metabolism	534	glucosyltransferase	ec:2.4.1.80	22	TR67019|c1_g5_i6, TR67019|c1_g5_i7, TR91976|c0_g1_i1, TR14813|c0_g1_i1, TR64928|c0_g2_i6, TR4804|c0_g2_i1, TR4804|c0_g1_i1, TR29343|c0_g2_i1, TR83834|c0_g1_i1, TR64928|c0_g2_i1, TR67019|c1_g6_i1, TR29343|c0_g1_i1, TR17191|c0_g1_i1, TR64928|c0_g2_i3, TR67019|c1_g5_i2, TR79799|c0_g1_i1, TR64928|c0_g2_i2, TR17191|c0_g2_i1, TR64928|c0_g2_i5, TR67019|c1_g5_i4, TR64928|c0_g2_i4, TR67019|c1_g5_i5	map00600
Sphingolipid metabolism	534	melibiase	ec:3.2.1.22	58	TR52662|c0_g1_i1, TR62584|c0_g1_i11, TR62584|c0_g1_i13, TR78073|c0_g1_i1, TR62584|c0_g1_i12, TR59104|c1_g1_i1, TR59104|c1_g1_i2, TR51344|c0_g1_i2, TR51344|c0_g1_i1, TR31866|c0_g1_i2, TR65563|c0_g1_i1, TR65563|c0_g1_i2, TR66684|c1_g1_i10, TR66684|c1_g1_i11, TR31866|c0_g1_i1, TR61232|c0_g1_i1, TR61232|c0_g1_i2, TR66684|c1_g1_i3, TR66684|c1_g1_i4, TR66684|c1_g1_i1, TR66684|c1_g1_i2, TR66684|c1_g1_i9…	map00600
Sphingolipid metabolism	534	lactase (ambiguous)	ec:3.2.1.23	197	TR41351|c0_g1_i1, TR66449|c0_g1_i6, TR22672|c0_g1_i1, TR58736|c1_g3_i1, TR66449|c0_g1_i2, TR68122|c0_g3_i1, TR56298|c0_g3_i1, TR66449|c0_g1_i1, TR66449|c0_g1_i4, TR66449|c0_g1_i3, TR67501|c1_g1_i4, TR67501|c1_g1_i2, TR34543|c0_g3_i1, TR67501|c1_g1_i3, TR22118|c0_g2_i1, TR42511|c0_g1_i1, TR67501|c1_g1_i1, TR3312|c0_g2_i1, TR15641|c0_g1_i1, TR59809|c1_g1_i1, TR18909|c0_g1_i1, TR65771|c0_g1_i2, TR65…	map00600
Sphingolipid metabolism	534	aldolase	ec:4.1.2.27	7	TR55744|c0_g1_i1, TR55744|c0_g1_i2, TR45745|c0_g1_i1, TR45745|c0_g1_i2, TR60035|c0_g2_i3, TR60035|c0_g2_i1, TR60035|c0_g2_i2	map00600
Sphingolipid metabolism	534	N-acyltransferase	ec:2.3.1.24	19	TR53727|c0_g1_i4, TR53727|c0_g1_i3, TR6375|c0_g1_i1, TR53727|c0_g1_i2, TR63422|c0_g1_i2, TR54523|c0_g1_i1, TR63422|c0_g1_i1, TR84866|c0_g1_i1, TR53727|c0_g1_i1, TR82277|c0_g1_i1, TR57427|c0_g1_i1, TR57427|c0_g1_i2, TR19778|c0_g1_i1, TR8800|c0_g1_i1, TR63422|c0_g1_i4, TR63422|c0_g1_i3, TR83833|c0_g1_i1, TR74078|c0_g1_i1, TR21210|c0_g1_i1	map00600
Sphingolipid metabolism	534	C-palmitoyltransferase	ec:2.3.1.50	25	TR68431|c1_g1_i2, TR68431|c1_g1_i1, TR50167|c0_g1_i2, TR50167|c0_g1_i1, TR42797|c0_g2_i1, TR74639|c0_g1_i1, TR68431|c1_g1_i4, TR68431|c1_g1_i3, TR50167|c0_g1_i4, TR50167|c0_g1_i3, TR51271|c0_g1_i1, TR52753|c0_g1_i4, TR42797|c0_g1_i1, TR37866|c0_g1_i1, TR74365|c0_g1_i1, TR53401|c0_g1_i1, TR53401|c0_g1_i2, TR59940|c0_g2_i1, TR59940|c0_g2_i2, TR52753|c0_g1_i1, TR59940|c0_g2_i3, TR52753|c0_g1_i2, TR5…	map00600
Arginine biosynthesis	330	transaminase	ec:2.6.1.11	14	TR54366|c0_g2_i2, TR54366|c0_g2_i1, TR67281|c1_g1_i5, TR87327|c0_g1_i1, TR55762|c0_g1_i1, TR13047|c0_g2_i1, TR13047|c0_g1_i1, TR52558|c0_g1_i1, TR67085|c0_g1_i3, TR67281|c1_g1_i3, TR67085|c0_g1_i2, TR67281|c1_g1_i4, TR67281|c1_g1_i1, TR67281|c1_g1_i2	map00220
Arginine biosynthesis	330	ligase	ec:6.3.1.2	55	TR24163|c0_g2_i1, TR41106|c0_g1_i1, TR60922|c2_g1_i1, TR66418|c0_g1_i1, TR45402|c0_g2_i1, TR9743|c0_g2_i1, TR28386|c0_g2_i1, TR46476|c0_g1_i2, TR46476|c0_g1_i1, TR26880|c0_g1_i2, TR41020|c0_g1_i1, TR42525|c0_g2_i1, TR26880|c0_g1_i1, TR41106|c0_g2_i2, TR41106|c0_g2_i1, TR60922|c2_g2_i1, TR24163|c0_g3_i1, TR5319|c0_g1_i1, TR58398|c1_g2_i1, TR58398|c1_g2_i2, TR28386|c0_g1_i1, TR58398|c1_g2_i3, TR583…	map00220
Arginine biosynthesis	330	kinase	ec:2.7.2.8	16	TR53186|c0_g1_i1, TR66423|c0_g1_i8, TR66423|c0_g1_i5, TR66423|c0_g1_i2, TR53186|c0_g2_i1, TR66423|c0_g1_i1, TR60553|c0_g1_i2, TR88233|c0_g1_i1, TR58636|c0_g1_i1, TR60553|c0_g1_i3, TR58636|c0_g1_i2, TR60833|c0_g1_i1, TR60833|c0_g1_i2, TR60833|c0_g1_i3, TR60833|c0_g1_i4, TR66423|c0_g1_i11	map00220
Arginine biosynthesis	330	lyase	ec:4.3.2.1	9	TR48636|c0_g1_i3, TR48636|c0_g1_i4, TR48636|c0_g1_i1, TR48636|c0_g2_i2, TR48636|c0_g1_i2, TR66677|c0_g1_i1, TR66677|c0_g1_i2, TR48636|c0_g2_i1, TR66677|c0_g1_i3	map00220
Arginine biosynthesis	330	reductase	ec:1.2.1.38	18	TR63729|c1_g1_i2, TR63729|c1_g2_i3, TR63729|c1_g1_i3, TR63729|c1_g1_i1, TR22494|c0_g1_i1, TR10959|c0_g1_i1, TR88233|c0_g1_i1, TR10959|c0_g2_i1, TR63729|c1_g1_i4, TR7647|c0_g1_i1, TR65640|c0_g1_i3, TR21289|c0_g1_i1, TR21289|c0_g2_i1, TR24126|c0_g1_i1, TR24126|c1_g1_i1, TR65640|c0_g1_i1, TR65640|c0_g1_i2, TR26754|c0_g1_i1	map00220
Arginine biosynthesis	330	carbamoyltransferase	ec:2.1.3.3	3	TR58730|c0_g1_i2, TR58730|c0_g1_i1, TR58730|c0_g2_i1	map00220
Arginine biosynthesis	330	transaminase	ec:2.6.1.2	28	TR59653|c1_g1_i5, TR59653|c1_g1_i3, TR59653|c1_g1_i4, TR15965|c0_g1_i1, TR59653|c1_g1_i1, TR59653|c1_g1_i2, TR53279|c0_g1_i1, TR53279|c1_g1_i2, TR58468|c0_g1_i2, TR53279|c1_g1_i1, TR58468|c0_g1_i1, TR58468|c0_g1_i4, TR58468|c0_g1_i3, TR58468|c0_g1_i6, TR58468|c0_g1_i5, TR63633|c0_g1_i1, TR63633|c0_g1_i2, TR63633|c0_g3_i2, TR63633|c0_g3_i1, TR53775|c0_g1_i1, TR53775|c0_g1_i2, TR28748|c0_g1_i1, TR5…	map00220
Arginine biosynthesis	330	transaminase	ec:2.6.1.1	75	TR42262|c0_g1_i1, TR62991|c0_g1_i1, TR44841|c0_g1_i1, TR52607|c0_g1_i1, TR10533|c0_g1_i1, TR56364|c0_g1_i1, TR57973|c0_g2_i1, TR68009|c1_g5_i2, TR68009|c1_g5_i3, TR67628|c0_g2_i1, TR67362|c0_g1_i1, TR68009|c1_g5_i1, TR52631|c1_g1_i1, TR57397|c0_g1_i1, TR58635|c0_g1_i1, TR40390|c0_g1_i1, TR67626|c1_g1_i1, TR66440|c0_g1_i2, TR66440|c0_g1_i3, TR53451|c0_g1_i1, TR59363|c0_g1_i4, TR66440|c0_g1_i8, TR5…	map00220
Arginine biosynthesis	330	acid amidohydrolase	ec:3.5.1.14	16	TR65029|c2_g1_i4, TR65029|c2_g1_i3, TR65029|c2_g1_i2, TR65029|c3_g1_i2, TR65029|c3_g1_i1, TR48746|c0_g1_i1, TR65029|c4_g1_i1, TR59002|c0_g1_i3, TR65371|c0_g1_i1, TR83016|c0_g1_i1, TR59002|c0_g1_i2, TR65029|c2_g1_i1, TR65371|c0_g1_i4, TR59002|c0_g1_i1, TR65371|c0_g1_i3, TR65371|c0_g1_i2	map00220
Arginine biosynthesis	330	deacetylase	ec:3.5.1.16	6	TR65138|c0_g3_i1, TR60308|c0_g1_i2, TR65138|c0_g2_i3, TR60308|c0_g1_i1, TR65138|c0_g2_i2, TR65138|c0_g2_i1	map00220
Arginine biosynthesis	330	N-acetyltransferase	ec:2.3.1.1	23	TR18032|c0_g1_i1, TR53186|c0_g1_i1, TR66423|c0_g1_i8, TR66423|c0_g1_i5, TR64948|c0_g1_i1, TR64948|c0_g1_i2, TR66423|c0_g1_i2, TR8353|c0_g1_i1, TR53186|c0_g2_i1, TR66423|c0_g1_i1, TR60553|c0_g1_i2, TR64948|c0_g1_i3, TR58636|c0_g1_i1, TR60553|c0_g1_i3, TR64948|c0_g1_i4, TR94542|c0_g1_i1, TR58636|c0_g1_i2, TR60833|c0_g1_i1, TR60833|c0_g1_i2, TR60833|c0_g1_i3, TR8353|c0_g2_i1, TR60833|c0_g1_i4, TR664…	map00220
Arginine biosynthesis	330	dehydrogenase (NADP+)	ec:1.4.1.4	4	TR60267|c0_g1_i1, TR68265|c0_g1_i1, TR60267|c0_g1_i2, TR68265|c0_g1_i2	map00220
Arginine biosynthesis	330	dehydrogenase [NAD(P)+]	ec:1.4.1.3	20	TR63593|c3_g3_i1, TR55350|c0_g1_i1, TR44784|c0_g1_i1, TR67650|c1_g1_i2, TR44784|c0_g1_i2, TR67650|c1_g1_i1, TR63593|c3_g4_i1, TR34401|c0_g2_i1, TR63908|c0_g2_i1, TR63908|c0_g1_i1, TR55350|c0_g1_i2, TR63908|c0_g1_i2, TR62777|c0_g1_i4, TR62777|c0_g1_i3, TR58557|c0_g1_i1, TR62777|c0_g1_i2, TR58557|c0_g1_i2, TR62777|c0_g1_i1, TR46759|c0_g1_i2, TR46759|c0_g1_i1	map00220
Arginine biosynthesis	330	dehydrogenase	ec:1.4.1.2	10	TR63593|c3_g3_i1, TR44784|c0_g1_i1, TR67650|c1_g1_i2, TR44784|c0_g1_i2, TR67650|c1_g1_i1, TR80102|c0_g1_i1, TR63593|c3_g4_i1, TR58557|c0_g1_i2, TR46759|c0_g1_i2, TR55350|c0_g1_i2	map00220
Arginine biosynthesis	330	glutaminase I	ec:3.5.1.2	12	TR93143|c0_g1_i1, TR65290|c0_g1_i7, TR65290|c0_g1_i6, TR43714|c0_g1_i1, TR45800|c0_g1_i2, TR45800|c0_g1_i1, TR65290|c0_g1_i8, TR65290|c0_g1_i3, TR65290|c0_g1_i2, TR65290|c0_g1_i5, TR65290|c0_g1_i4, TR65290|c0_g1_i1	map00220
Arginine biosynthesis	330	ec:3.5.1.5 urease	ec:3.5.1.5	7	TR33535|c0_g1_i1, TR43080|c0_g1_i1, TR23993|c0_g2_i1, TR23993|c0_g1_i1, TR43080|c0_g2_i1, TR66991|c0_g1_i1, TR66991|c0_g2_i1	map00220
Arginine biosynthesis	330	synthase (NADPH)	ec:1.14.13.39	8	TR54388|c1_g3_i1, TR54388|c1_g3_i2, TR54388|c1_g3_i3, TR54388|c1_g3_i4, TR29615|c0_g1_i1, TR73570|c0_g1_i1, TR33828|c0_g1_i1, TR33828|c0_g2_i1	map00220
Arginine biosynthesis	330	synthase	ec:6.3.4.5	12	TR67694|c0_g1_i4, TR67694|c0_g1_i5, TR67694|c0_g1_i6, TR67694|c0_g1_i7, TR67694|c0_g1_i8, TR56527|c0_g1_i2, TR67694|c0_g1_i1, TR56527|c0_g1_i1, TR67694|c0_g1_i2, TR75734|c0_g1_i1, TR67694|c0_g1_i3, TR56527|c0_g1_i3	map00220
Arginine biosynthesis	330	arginine amidinase	ec:3.5.3.1	6	TR61478|c1_g6_i1, TR93317|c0_g1_i1, TR61478|c1_g3_i1, TR23574|c0_g1_i1, TR61478|c1_g7_i1, TR61478|c1_g7_i2	map00220
Arginine biosynthesis	330	N-acetyltransferase	ec:2.3.1.35	8	TR18032|c0_g1_i1, TR94542|c0_g1_i1, TR64948|c0_g1_i1, TR64948|c0_g1_i2, TR8353|c0_g1_i1, TR8353|c0_g2_i1, TR64948|c0_g1_i3, TR64948|c0_g1_i4	map00220
Arginine biosynthesis	330	synthase (ammonia)	ec:6.3.4.16	14	TR21635|c0_g1_i1, TR64758|c0_g5_i1, TR22154|c0_g1_i1, TR12753|c0_g1_i1, TR14162|c0_g1_i1, TR68899|c0_g2_i5, TR68899|c0_g2_i3, TR68899|c0_g2_i4, TR68899|c0_g2_i1, TR68899|c0_g2_i2, TR68899|c0_g1_i1, TR52166|c0_g2_i1, TR92149|c0_g1_i1, TR10566|c0_g1_i1	map00220
Glycolysis / Gluconeogenesis	1240	carboxykinase (ATP)	ec:4.1.1.49	45	TR51867|c0_g1_i2, TR51867|c0_g1_i1, TR21936|c0_g1_i1, TR51867|c0_g1_i4, TR51867|c0_g1_i3, TR51867|c0_g1_i6, TR51867|c0_g1_i5, TR29026|c0_g1_i1, TR51867|c0_g1_i7, TR34132|c0_g1_i1, TR4520|c0_g1_i1, TR34132|c0_g1_i2, TR59034|c1_g1_i1, TR69018|c0_g3_i1, TR78144|c0_g1_i1, TR31093|c0_g1_i1, TR84466|c0_g1_i1, TR72777|c0_g1_i1, TR30441|c0_g1_i1, TR67950|c0_g2_i1, TR69018|c0_g3_i3, TR29026|c0_g4_i1, TR69…	map00010
Glycolysis / Gluconeogenesis	1240	carboxykinase (GTP)	ec:4.1.1.32	2	TR84466|c0_g1_i1, TR93761|c0_g1_i1	map00010
Glycolysis / Gluconeogenesis	1240	kinase	ec:2.7.2.3	27	TR279|c0_g1_i1, TR70835|c0_g1_i1, TR59624|c1_g1_i1, TR63888|c0_g1_i1, TR63888|c0_g1_i2, TR57494|c0_g3_i3, TR31594|c0_g1_i1, TR38367|c0_g1_i1, TR57494|c0_g3_i1, TR57494|c0_g3_i2, TR62799|c3_g1_i1, TR62799|c3_g1_i2, TR40502|c0_g1_i1, TR62799|c3_g1_i3, TR59624|c1_g2_i2, TR59624|c1_g2_i3, TR59624|c1_g2_i1, TR93955|c0_g1_i1, TR38336|c0_g1_i1, TR3054|c0_g1_i1, TR47603|c0_g1_i1, TR59624|c0_g1_i3, TR6279…	map00010
Glycolysis / Gluconeogenesis	1240	kinase	ec:2.7.1.40	154	TR58790|c0_g1_i1, TR67252|c0_g2_i3, TR67252|c0_g2_i4, TR67252|c0_g2_i5, TR67252|c0_g2_i6, TR40657|c0_g1_i1, TR67252|c0_g2_i1, TR67252|c0_g2_i2, TR81581|c0_g1_i1, TR64749|c0_g1_i1, TR22096|c0_g1_i1, TR23583|c0_g1_i1, TR43382|c2_g1_i1, TR63707|c0_g1_i3, TR63707|c0_g1_i2, TR63707|c0_g1_i1, TR25909|c0_g1_i1, TR41556|c0_g2_i1, TR30272|c0_g1_i1, TR18013|c0_g1_i1, TR67506|c0_g5_i1, TR66147|c0_g1_i11, TR…	map00010
Glycolysis / Gluconeogenesis	1240	dehydrogenase (NAD(P)+) (phosphorylating)	ec:1.2.1.59	83	TR42138|c0_g3_i1, TR51499|c0_g1_i1, TR31279|c0_g1_i3, TR51499|c0_g1_i2, TR11763|c0_g1_i1, TR31279|c0_g1_i2, TR51499|c0_g1_i3, TR58281|c2_g3_i2, TR58281|c2_g3_i1, TR15728|c0_g2_i1, TR22728|c0_g1_i1, TR31304|c0_g1_i1, TR52114|c0_g1_i1, TR31279|c0_g1_i1, TR55991|c1_g1_i2, TR41562|c0_g1_i1, TR55991|c1_g1_i1, TR86222|c0_g1_i1, TR38619|c0_g1_i1, TR58281|c0_g1_i1, TR46013|c0_g1_i1, TR46013|c0_g1_i3, TR5…	map00010
Glycolysis / Gluconeogenesis	1240	phosphohexokinase	ec:2.7.1.11	81	TR80348|c0_g1_i1, TR65994|c0_g1_i7, TR65994|c0_g1_i6, TR65994|c0_g1_i5, TR85933|c0_g1_i1, TR65994|c0_g1_i4, TR65994|c0_g1_i3, TR28188|c0_g1_i1, TR65994|c0_g1_i2, TR36150|c0_g1_i1, TR65994|c0_g1_i1, TR63026|c0_g1_i1, TR63026|c0_g1_i2, TR62193|c0_g3_i1, TR62193|c0_g3_i2, TR62193|c0_g3_i3, TR62193|c0_g3_i4, TR57956|c0_g1_i3, TR64814|c0_g1_i5, TR46237|c0_g1_i2, TR57956|c0_g1_i2, TR64814|c0_g1_i6, TR4…	map00010
Glycolysis / Gluconeogenesis	1240	ligase	ec:6.2.1.1	31	TR55170|c0_g1_i2, TR1142|c0_g1_i1, TR61570|c0_g3_i1, TR63596|c0_g1_i5, TR63596|c0_g1_i2, TR63596|c0_g1_i3, TR62947|c1_g2_i5, TR62947|c1_g2_i4, TR71935|c0_g1_i1, TR6456|c0_g1_i1, TR62950|c0_g1_i1, TR86455|c0_g1_i1, TR62947|c1_g2_i1, TR62947|c1_g2_i3, TR62947|c1_g2_i2, TR61570|c0_g2_i1, TR61570|c0_g2_i2, TR58561|c0_g1_i2, TR54999|c0_g1_i2, TR58561|c0_g1_i1, TR58561|c0_g1_i4, TR58561|c0_g1_i3, TR549…	map00010
Glycolysis / Gluconeogenesis	1240	dehydrogenase (phosphorylating)	ec:1.2.1.12	81	TR42138|c0_g3_i1, TR51499|c0_g1_i1, TR31279|c0_g1_i3, TR51499|c0_g1_i2, TR11763|c0_g1_i1, TR31279|c0_g1_i2, TR51499|c0_g1_i3, TR58281|c2_g3_i2, TR58281|c2_g3_i1, TR15728|c0_g2_i1, TR22728|c0_g1_i1, TR31304|c0_g1_i1, TR31279|c0_g1_i1, TR55991|c1_g1_i2, TR41562|c0_g1_i1, TR55991|c1_g1_i1, TR86222|c0_g1_i1, TR38619|c0_g1_i1, TR58281|c0_g1_i1, TR46013|c0_g1_i1, TR46013|c0_g1_i3, TR54261|c0_g1_i1, TR4…	map00010
Glycolysis / Gluconeogenesis	1240	dehydrogenase	ec:1.8.1.4	27	TR63621|c1_g1_i1, TR31072|c0_g1_i3, TR31072|c0_g1_i1, TR63621|c0_g1_i4, TR31072|c0_g1_i2, TR63621|c0_g1_i2, TR65494|c1_g2_i1, TR63621|c0_g1_i3, TR63621|c0_g1_i1, TR65494|c1_g2_i2, TR67740|c1_g1_i3, TR67740|c1_g1_i4, TR67740|c1_g1_i1, TR67740|c1_g1_i2, TR67740|c1_g1_i5, TR16367|c0_g1_i1, TR57644|c0_g1_i2, TR57644|c0_g1_i1, TR57644|c0_g1_i4, TR55566|c0_g1_i1, TR67600|c0_g1_i2, TR31462|c0_g1_i1, TR6…	map00010
Glycolysis / Gluconeogenesis	1240	isomerase	ec:5.3.1.1	23	TR58142|c3_g1_i2, TR61037|c0_g1_i1, TR58142|c3_g1_i1, TR89644|c0_g1_i1, TR40221|c0_g1_i1, TR54372|c0_g2_i1, TR54372|c0_g2_i2, TR62638|c2_g1_i2, TR62877|c0_g1_i1, TR58142|c2_g1_i3, TR65256|c0_g1_i1, TR58142|c2_g1_i2, TR39871|c0_g1_i1, TR58142|c2_g1_i1, TR65256|c0_g3_i2, TR66447|c1_g6_i12, TR65256|c0_g3_i1, TR92222|c0_g1_i1, TR22510|c0_g1_i1, TR67225|c0_g1_i2, TR67225|c0_g1_i3, TR25289|c0_g1_i1, TR…	map00010
Glycolysis / Gluconeogenesis	1240	isomerase	ec:5.3.1.9	22	TR63445|c1_g1_i4, TR63445|c1_g1_i6, TR63445|c1_g1_i5, TR63445|c0_g1_i2, TR63445|c1_g1_i8, TR63445|c1_g1_i7, TR56147|c0_g2_i1, TR42382|c0_g1_i1, TR62704|c0_g1_i1, TR56147|c0_g1_i1, TR42382|c0_g1_i2, TR62704|c0_g1_i2, TR63445|c0_g1_i1, TR63445|c0_g2_i1, TR26876|c0_g1_i1, TR62704|c0_g1_i3, TR62704|c0_g1_i4, TR57977|c0_g1_i1, TR57977|c0_g1_i2, TR63445|c1_g3_i1, TR63445|c1_g1_i2, TR63445|c1_g1_i1	map00010
Glycolysis / Gluconeogenesis	1240	dehydrogenase (NADP+)	ec:1.1.1.2	41	TR58105|c0_g2_i4, TR58979|c1_g3_i1, TR18922|c0_g1_i1, TR76585|c0_g1_i1, TR58105|c0_g2_i1, TR65293|c0_g2_i1, TR58105|c0_g2_i2, TR58105|c0_g2_i3, TR69369|c0_g1_i1, TR18922|c0_g3_i1, TR62593|c0_g5_i5, TR62593|c0_g5_i4, TR62593|c0_g5_i3, TR62593|c0_g5_i2, TR25306|c0_g2_i1, TR62593|c0_g5_i1, TR49379|c0_g1_i1, TR75761|c0_g1_i1, TR36668|c1_g1_i1, TR52731|c0_g1_i1, TR21544|c0_g1_i1, TR42618|c0_g1_i1, TR5…	map00010
Glycolysis / Gluconeogenesis	1240	dehydrogenase	ec:1.1.1.1	94	TR43268|c0_g1_i2, TR43268|c0_g1_i1, TR27381|c0_g1_i1, TR33382|c1_g1_i1, TR8945|c0_g2_i1, TR75671|c0_g1_i1, TR59910|c0_g1_i1, TR66852|c0_g2_i1, TR78790|c0_g1_i1, TR58546|c1_g3_i1, TR81627|c0_g1_i1, TR58546|c1_g3_i2, TR48588|c1_g1_i1, TR51492|c0_g2_i1, TR77456|c0_g1_i1, TR66852|c0_g2_i2, TR55924|c1_g2_i1, TR27234|c0_g1_i1, TR61864|c2_g1_i3, TR56606|c0_g2_i1, TR61864|c2_g1_i2, TR61864|c2_g1_i1, TR62…	map00010
Glycolysis / Gluconeogenesis	1240	dehydrogenase [NAD(P)+]	ec:1.2.1.5	52	TR54683|c0_g1_i1, TR59827|c0_g1_i2, TR17352|c0_g1_i1, TR59827|c0_g1_i1, TR54683|c0_g1_i5, TR62531|c1_g1_i3, TR54683|c0_g1_i4, TR62531|c1_g1_i2, TR73285|c0_g1_i1, TR47427|c0_g1_i1, TR85378|c0_g1_i1, TR3042|c0_g1_i1, TR40716|c0_g1_i2, TR40716|c0_g1_i1, TR55101|c0_g1_i1, TR62531|c1_g1_i1, TR67493|c1_g1_i3, TR67493|c1_g1_i4, TR67220|c0_g1_i3, TR44220|c0_g1_i1, TR53202|c0_g1_i2, TR69410|c0_g1_i1, TR47…	map00010
Glycolysis / Gluconeogenesis	1240	dehydrogenase (NAD+)	ec:1.2.1.3	128	TR54683|c0_g1_i1, TR54683|c0_g1_i5, TR54683|c0_g1_i4, TR54683|c0_g1_i2, TR47427|c0_g1_i1, TR42314|c0_g1_i2, TR48032|c0_g1_i1, TR48032|c0_g1_i2, TR3042|c0_g1_i1, TR42314|c0_g1_i1, TR52019|c0_g1_i1, TR41900|c0_g1_i1, TR55101|c0_g1_i1, TR11984|c0_g1_i1, TR44220|c0_g1_i1, TR71883|c0_g1_i1, TR69410|c0_g1_i1, TR61544|c3_g2_i1, TR61544|c3_g2_i2, TR61544|c3_g2_i3, TR61544|c3_g2_i4, TR61544|c3_g2_i5, TR61…	map00010
Glycolysis / Gluconeogenesis	1240	dehydrogenase (NADP+)	ec:1.2.1.9	6	TR28180|c0_g3_i1, TR54945|c0_g1_i1, TR56862|c0_g1_i2, TR66041|c1_g3_i15, TR56862|c0_g1_i1, TR56862|c0_g2_i1	map00010
Glycolysis / Gluconeogenesis	1240	aldolase	ec:4.1.2.13	70	TR37055|c0_g1_i1, TR70500|c0_g1_i1, TR85173|c0_g1_i1, TR78649|c0_g1_i1, TR59880|c2_g1_i1, TR17217|c0_g1_i1, TR61874|c1_g1_i3, TR86896|c0_g1_i1, TR23822|c0_g2_i1, TR50117|c0_g1_i1, TR61874|c1_g1_i1, TR61874|c1_g1_i2, TR5833|c0_g1_i1, TR7928|c0_g1_i1, TR3781|c0_g1_i1, TR58111|c2_g1_i1, TR85160|c0_g1_i1, TR66237|c0_g1_i6, TR68119|c0_g1_i4, TR30159|c0_g1_i1, TR37227|c0_g1_i1, TR85617|c0_g1_i1, TR6811…	map00010
Glycolysis / Gluconeogenesis	1240	glucokinase (phosphorylating)	ec:2.7.1.2	32	TR55881|c3_g1_i2, TR63297|c0_g1_i2, TR63297|c0_g1_i1, TR63297|c0_g1_i4, TR67803|c3_g1_i1, TR60291|c0_g1_i1, TR63297|c0_g1_i3, TR69787|c0_g1_i1, TR55723|c0_g1_i1, TR60291|c0_g1_i2, TR23294|c0_g1_i1, TR55881|c3_g1_i1, TR27880|c0_g1_i1, TR55881|c1_g1_i1, TR61410|c1_g1_i7, TR62131|c0_g2_i1, TR62131|c1_g1_i2, TR62131|c1_g1_i3, TR40279|c0_g1_i1, TR15760|c0_g2_i1, TR61410|c1_g1_i4, TR26332|c0_g3_i1, TR1…	map00010
Glycolysis / Gluconeogenesis	1240	hexokinase type IV glucokinase	ec:2.7.1.1	108	TR61410|c1_g1_i15, TR61410|c1_g1_i13, TR61410|c1_g1_i12, TR61410|c1_g1_i11, TR55055|c0_g1_i2, TR37812|c0_g1_i1, TR57103|c1_g1_i1, TR15985|c0_g2_i1, TR55881|c1_g1_i1, TR4716|c0_g2_i1, TR80361|c0_g1_i1, TR61144|c0_g4_i2, TR48600|c0_g1_i2, TR60920|c0_g1_i3, TR61144|c0_g4_i1, TR48600|c0_g1_i1, TR60920|c0_g1_i6, TR60920|c0_g1_i5, TR11646|c0_g1_i1, TR55172|c0_g1_i4, TR55172|c0_g1_i3, TR55172|c0_g1_i2, …	map00010
Glycolysis / Gluconeogenesis	1240	decarboxylase	ec:4.1.1.1	24	TR40788|c0_g1_i1, TR61933|c0_g1_i1, TR63128|c2_g1_i4, TR52570|c0_g2_i1, TR66652|c0_g1_i5, TR66652|c0_g1_i4, TR66652|c0_g1_i3, TR66652|c0_g1_i2, TR61933|c0_g1_i2, TR66652|c0_g1_i1, TR21619|c0_g1_i1, TR40581|c0_g1_i2, TR61261|c0_g1_i2, TR9825|c0_g1_i1, TR8180|c0_g2_i1, TR69253|c0_g1_i1, TR63128|c3_g1_i2, TR63128|c3_g1_i1, TR61261|c0_g1_i1, TR71748|c0_g1_i1, TR63128|c2_g1_i1, TR63128|c2_g1_i3, TR631…	map00010
Glycolysis / Gluconeogenesis	1240	1-epimerase	ec:5.1.3.3	62	TR56612|c1_g1_i6, TR23837|c0_g2_i1, TR56612|c1_g1_i2, TR56612|c1_g1_i4, TR57961|c0_g2_i1, TR2413|c0_g1_i1, TR56612|c1_g1_i3, TR68187|c1_g1_i1, TR68187|c1_g1_i2, TR68187|c1_g1_i4, TR46966|c0_g1_i1, TR4143|c0_g1_i1, TR19944|c0_g1_i1, TR23837|c0_g1_i1, TR62373|c0_g1_i2, TR37771|c0_g1_i1, TR62373|c0_g1_i1, TR62373|c0_g1_i3, TR57961|c0_g1_i1, TR15832|c0_g1_i1, TR61527|c0_g1_i1, TR5963|c0_g2_i1, TR5069…	map00010
Glycolysis / Gluconeogenesis	1240	acetyltransferase	ec:2.3.1.12	36	TR61579|c0_g1_i2, TR61579|c0_g1_i3, TR59263|c1_g2_i2, TR61579|c0_g1_i1, TR30769|c0_g1_i1, TR61445|c1_g1_i3, TR61579|c0_g1_i6, TR13815|c0_g1_i1, TR59263|c1_g2_i3, TR91832|c0_g1_i1, TR61445|c1_g1_i1, TR61579|c0_g1_i4, TR61445|c1_g1_i2, TR61579|c0_g1_i5, TR59263|c0_g1_i1, TR59263|c0_g1_i2, TR62556|c0_g1_i4, TR62556|c0_g1_i3, TR62556|c0_g1_i2, TR62556|c0_g1_i1, TR63424|c1_g1_i2, TR10381|c0_g1_i1, TR6…	map00010
Glycolysis / Gluconeogenesis	1240	hexose diphosphatase	ec:3.1.3.11	29	TR31069|c0_g1_i1, TR45262|c0_g1_i1, TR56677|c0_g1_i1, TR49151|c0_g3_i2, TR19255|c0_g1_i1, TR49151|c0_g5_i1, TR29914|c0_g1_i1, TR59879|c0_g1_i1, TR49151|c0_g3_i1, TR59879|c0_g1_i10, TR28813|c0_g1_i1, TR29427|c0_g1_i1, TR30211|c0_g2_i1, TR30211|c0_g1_i1, TR53502|c0_g1_i2, TR53502|c0_g1_i1, TR79163|c0_g1_i1, TR45262|c0_g2_i3, TR45262|c0_g2_i2, TR45262|c0_g2_i1, TR24189|c0_g1_i1, TR16573|c0_g1_i1, TR…	map00010
Glycolysis / Gluconeogenesis	1240	hydratase	ec:4.2.1.11	42	TR8203|c0_g1_i1, TR6983|c0_g2_i1, TR39558|c0_g2_i3, TR71740|c0_g1_i1, TR39558|c0_g2_i1, TR21305|c0_g1_i1, TR39558|c0_g2_i2, TR60240|c1_g1_i1, TR13790|c0_g1_i1, TR80820|c0_g1_i1, TR65300|c0_g2_i1, TR8869|c0_g1_i1, TR8861|c0_g1_i1, TR36971|c0_g1_i1, TR40328|c0_g1_i1, TR60240|c3_g2_i1, TR23227|c0_g1_i1, TR53763|c0_g1_i1, TR53763|c3_g1_i2, TR53763|c3_g1_i1, TR2551|c0_g1_i1, TR60708|c0_g2_i1, TR60708|…	map00010
Glycolysis / Gluconeogenesis	1240	(alpha-D-glucose-1,6-bisphosphate-dependent)	ec:5.4.2.2	28	TR46767|c0_g1_i1, TR5756|c0_g1_i1, TR68309|c0_g2_i8, TR64659|c0_g1_i3, TR6541|c0_g2_i1, TR54887|c0_g1_i1, TR64659|c0_g1_i2, TR68309|c0_g2_i1, TR64659|c0_g1_i1, TR68309|c0_g2_i5, TR68309|c0_g2_i4, TR68309|c0_g2_i3, TR47812|c0_g1_i1, TR74144|c0_g1_i1, TR46647|c0_g1_i1, TR58603|c0_g1_i3, TR57823|c0_g1_i2, TR57823|c0_g1_i1, TR68309|c0_g1_i1, TR57823|c0_g1_i3, TR68309|c0_g1_i4, TR58603|c0_g1_i1, TR683…	map00010
Glycolysis / Gluconeogenesis	1240	dehydrogenase	ec:1.1.1.27	11	TR82793|c0_g1_i1, TR55899|c0_g1_i2, TR40739|c0_g1_i1, TR56138|c0_g1_i1, TR55899|c0_g1_i3, TR56138|c0_g1_i2, TR55899|c0_g1_i1, TR29040|c0_g1_i2, TR86519|c0_g1_i1, TR29040|c0_g1_i1, TR74825|c0_g1_i1	map00010
Glycolysis / Gluconeogenesis	1240	dehydrogenase (acetyl-transferring)	ec:1.2.4.1	64	TR18257|c0_g1_i1, TR44403|c0_g1_i1, TR66105|c0_g2_i1, TR48329|c0_g1_i1, TR64066|c0_g1_i1, TR63565|c0_g1_i2, TR63565|c0_g1_i1, TR64066|c0_g1_i4, TR55199|c0_g1_i3, TR64066|c0_g1_i2, TR55199|c0_g1_i1, TR64066|c0_g1_i3, TR30254|c0_g1_i1, TR45396|c0_g1_i1, TR45396|c0_g1_i2, TR63565|c0_g1_i4, TR63565|c0_g1_i3, TR48329|c0_g1_i3, TR48329|c0_g1_i2, TR48329|c0_g1_i5, TR55852|c2_g2_i4, TR48329|c0_g1_i4, TR5…	map00010
Lipoic acid metabolism	51	transferase	ec:2.3.1.181	12	TR62173|c0_g6_i2, TR66369|c0_g1_i3, TR60921|c0_g1_i2, TR62173|c0_g6_i4, TR66369|c0_g1_i5, TR66369|c0_g1_i7, TR66369|c0_g1_i6, TR69739|c0_g1_i1, TR85196|c0_g1_i1, TR60921|c0_g1_i1, TR66369|c0_g1_i1, TR62173|c0_g6_i1	map00785
Lipoic acid metabolism	51	synthase	ec:2.8.1.8	39	TR38498|c0_g2_i1, TR31100|c0_g1_i1, TR66637|c0_g1_i3, TR67962|c0_g1_i4, TR66637|c0_g1_i2, TR59026|c0_g1_i1, TR67962|c0_g1_i1, TR56139|c0_g1_i1, TR59026|c0_g1_i2, TR66637|c0_g1_i1, TR67962|c0_g1_i2, TR67962|c0_g1_i3, TR56139|c0_g1_i4, TR67962|c0_g3_i1, TR56139|c0_g1_i2, TR58373|c0_g1_i1, TR60368|c0_g3_i1, TR58373|c0_g1_i2, TR43154|c0_g1_i1, TR42857|c0_g1_i1, TR38498|c0_g1_i1, TR31100|c0_g2_i1, TR6…	map00785
Biosynthesis of unsaturated fatty acids	324	reductase	ec:1.1.1.100	60	TR64789|c1_g3_i1, TR64789|c1_g3_i2, TR39101|c0_g1_i2, TR62593|c0_g5_i5, TR62593|c0_g5_i4, TR62593|c0_g5_i3, TR39101|c0_g1_i1, TR62593|c0_g5_i2, TR62593|c0_g5_i1, TR38211|c0_g1_i1, TR66423|c0_g3_i1, TR21544|c0_g1_i1, TR68488|c0_g1_i1, TR18688|c0_g1_i1, TR65889|c0_g1_i4, TR26647|c0_g1_i1, TR65889|c0_g1_i3, TR65889|c0_g1_i2, TR65889|c0_g1_i1, TR62675|c0_g1_i4, TR62675|c0_g1_i6, TR72000|c0_g1_i1, TR6…	map01040
Biosynthesis of unsaturated fatty acids	324	reductase (NADPH)	ec:1.3.1.38	14	TR46996|c0_g1_i1, TR76255|c0_g1_i1, TR46996|c0_g1_i2, TR56243|c0_g1_i1, TR8275|c0_g1_i1, TR8275|c0_g2_i1, TR61087|c0_g1_i1, TR62096|c0_g1_i3, TR56243|c0_g2_i1, TR62096|c0_g1_i1, TR65943|c0_g2_i2, TR65943|c0_g1_i1, TR65943|c0_g1_i2, TR65943|c0_g2_i1	map01040
Biosynthesis of unsaturated fatty acids	324	oxidase	ec:1.3.3.6	81	TR67461|c0_g1_i4, TR54971|c0_g1_i1, TR67461|c0_g1_i5, TR67461|c0_g1_i2, TR67461|c0_g1_i3, TR67461|c0_g1_i8, TR56042|c0_g2_i1, TR67461|c0_g1_i9, TR67461|c0_g1_i6, TR67461|c0_g1_i7, TR67461|c0_g1_i1, TR62289|c0_g2_i1, TR68128|c1_g3_i1, TR67142|c0_g1_i1, TR25835|c0_g1_i1, TR68128|c2_g1_i1, TR40599|c0_g1_i1, TR48926|c0_g2_i1, TR56837|c0_g1_i1, TR57647|c0_g1_i1, TR56837|c0_g1_i2, TR78575|c0_g1_i1, TR5…	map01040
Biosynthesis of unsaturated fatty acids	324	C-acyltransferase	ec:2.3.1.16	42	TR83008|c0_g1_i1, TR24831|c0_g2_i1, TR13017|c0_g1_i1, TR19712|c0_g1_i1, TR60240|c1_g1_i1, TR54322|c0_g1_i1, TR18094|c0_g2_i1, TR61952|c0_g2_i1, TR18094|c0_g2_i2, TR54322|c1_g2_i2, TR54322|c1_g2_i1, TR4902|c0_g1_i1, TR57278|c0_g1_i1, TR57278|c0_g1_i2, TR31181|c0_g2_i1, TR7329|c0_g1_i1, TR5818|c0_g1_i1, TR69336|c0_g1_i1, TR75667|c0_g1_i1, TR79935|c0_g1_i1, TR24831|c0_g1_i1, TR13017|c0_g2_i1, TR6195…	map01040
Biosynthesis of unsaturated fatty acids	324	hydrolase	ec:3.1.2.2	10	TR60213|c0_g1_i3, TR60213|c0_g1_i2, TR48642|c0_g2_i3, TR60213|c0_g1_i1, TR60213|c0_g3_i1, TR20411|c0_g1_i1, TR65947|c1_g2_i1, TR65947|c1_g2_i2, TR38191|c0_g1_i1, TR38191|c0_g1_i2	map01040
Biosynthesis of unsaturated fatty acids	324	hydratase	ec:4.2.1.17	90	TR52291|c0_g1_i1, TR71380|c0_g1_i1, TR52291|c0_g1_i2, TR66556|c0_g1_i4, TR52095|c0_g1_i3, TR60535|c0_g1_i5, TR66556|c0_g1_i3, TR66556|c0_g1_i2, TR60535|c0_g1_i3, TR56575|c0_g2_i1, TR46182|c0_g1_i1, TR60535|c0_g1_i4, TR56575|c0_g2_i2, TR60535|c0_g1_i1, TR60535|c0_g1_i2, TR16231|c0_g3_i1, TR66785|c0_g2_i1, TR45849|c1_g1_i1, TR51650|c0_g1_i3, TR66785|c0_g2_i2, TR51650|c0_g1_i2, TR51650|c0_g1_i1, TR6…	map01040
Biosynthesis of unsaturated fatty acids	324	9-desaturase	ec:1.14.19.2	15	TR90697|c0_g1_i1, TR78928|c0_g1_i1, TR78928|c0_g2_i1, TR44904|c0_g1_i1, TR44904|c0_g1_i2, TR58197|c1_g1_i4, TR77981|c0_g1_i1, TR58197|c1_g1_i3, TR58197|c1_g1_i2, TR58197|c1_g1_i1, TR52248|c0_g1_i1, TR52248|c0_g1_i2, TR77031|c0_g1_i1, TR37399|c0_g1_i2, TR37399|c0_g1_i1	map01040
Biosynthesis of unsaturated fatty acids	324	9-desaturase	ec:1.14.19.1	15	TR94775|c0_g1_i1, TR67493|c0_g1_i1, TR50041|c0_g1_i1, TR74308|c0_g1_i1, TR82616|c0_g1_i1, TR71049|c0_g1_i1, TR1938|c0_g1_i1, TR85918|c0_g1_i1, TR88083|c0_g1_i1, TR70343|c0_g1_i1, TR64216|c0_g1_i7, TR17781|c0_g1_i1, TR18287|c0_g1_i1, TR93684|c0_g1_i1, TR94967|c0_g1_i1	map01040
Photosynthesis	25	reductase	ec:1.18.1.2	15	TR18096|c0_g1_i1, TR44457|c0_g1_i1, TR43885|c0_g1_i1, TR80513|c0_g1_i1, TR32950|c0_g1_i1, TR48952|c0_g1_i1, TR60660|c0_g1_i1, TR45187|c0_g1_i1, TR438|c0_g1_i1, TR40492|c0_g1_i1, TR64589|c0_g1_i2, TR24891|c0_g1_i1, TR24891|c0_g2_i1, TR44457|c0_g1_i2, TR45187|c0_g1_i4	map00195
Photosynthesis	25	reductase	ec:1.10.9.1	10	TR50631|c0_g1_i1, TR50631|c0_g1_i2, TR54097|c0_g1_i2, TR54097|c0_g1_i1, TR47801|c0_g1_i1, TR47801|c0_g1_i2, TR39996|c0_g1_i1, TR54097|c0_g1_i3, TR42325|c0_g1_i1, TR42325|c0_g1_i2	map00195
Fluorobenzoate degradation	42	1,2-dioxygenase	ec:1.13.11.1	1	TR6293|c0_g1_i1	map00364
Fluorobenzoate degradation	42	hydratase	ec:4.2.1.84	3	TR62376|c0_g1_i3, TR62376|c0_g1_i1, TR8024|c0_g1_i1	map00364
Fluorobenzoate degradation	42	cycloisomerase	ec:5.5.1.1	11	TR67174|c0_g2_i1, TR67174|c0_g1_i7, TR61632|c0_g1_i2, TR67174|c0_g1_i5, TR61632|c0_g1_i3, TR67174|c0_g1_i6, TR67174|c0_g1_i3, TR61632|c0_g1_i1, TR67174|c0_g1_i4, TR67174|c0_g1_i1, TR67174|c0_g1_i2	map00364
Fluorobenzoate degradation	42	maleylacetate enol-lactonase	ec:3.1.1.45	27	TR63715|c3_g6_i2, TR63715|c3_g6_i3, TR63715|c3_g6_i1, TR59528|c0_g1_i2, TR63715|c3_g6_i6, TR59528|c0_g1_i1, TR63715|c3_g6_i7, TR63715|c3_g6_i4, TR63715|c3_g6_i5, TR88674|c0_g1_i1, TR56393|c0_g3_i3, TR56393|c0_g3_i2, TR56393|c0_g3_i4, TR46965|c0_g1_i1, TR64169|c1_g1_i8, TR64169|c1_g1_i5, TR64169|c1_g1_i6, TR49981|c0_g1_i1, TR64169|c1_g1_i1, TR56393|c0_g3_i1, TR64169|c1_g1_i2, TR59528|c0_g2_i3, TR4…	map00364
Bisphenol degradation	1	A-esterase	ec:3.1.1.2	1	TR34152|c0_g2_i1	map00363
Glycosaminoglycan biosynthesis - heparan sulfate / heparin	215	4-alpha-N-acetylglucosaminyltransferase	ec:2.4.1.224	35	TR47827|c0_g1_i1, TR12781|c0_g1_i1, TR64429|c0_g1_i1, TR66153|c0_g1_i1, TR66153|c0_g1_i3, TR66153|c0_g1_i4, TR4489|c0_g1_i1, TR66153|c0_g1_i6, TR12154|c0_g2_i1, TR64429|c0_g3_i1, TR2394|c0_g1_i1, TR1941|c0_g2_i1, TR47246|c0_g1_i1, TR83360|c0_g1_i1, TR47827|c0_g2_i1, TR64429|c0_g2_i2, TR52115|c1_g1_i1, TR61050|c0_g1_i3, TR66153|c0_g2_i1, TR61050|c0_g1_i2, TR4489|c0_g2_i1, TR61050|c0_g1_i1, TR16036…	map00534
Glycosaminoglycan biosynthesis - heparan sulfate / heparin	215	4-alpha-N-acetylglucosaminyltransferase	ec:2.4.1.223	18	TR32815|c0_g2_i1, TR90813|c0_g1_i1, TR21576|c0_g1_i1, TR32285|c0_g1_i1, TR64007|c0_g1_i4, TR64007|c0_g1_i3, TR64007|c0_g1_i2, TR64007|c0_g1_i1, TR69997|c0_g1_i1, TR58620|c0_g1_i1, TR51498|c0_g1_i1, TR51498|c0_g2_i1, TR73506|c0_g1_i1, TR64007|c0_g1_i5, TR15929|c0_g2_i1, TR15929|c0_g1_i1, TR48869|c0_g1_i1, TR57939|c0_g2_i2	map00534
Glycosaminoglycan biosynthesis - heparan sulfate / heparin	215	3-beta-galactosyltransferase	ec:2.4.1.134	84	TR62499|c2_g1_i3, TR65919|c0_g3_i1, TR62499|c2_g1_i2, TR67216|c0_g1_i1, TR8146|c0_g1_i1, TR51533|c0_g1_i1, TR51533|c0_g1_i2, TR83727|c1_g1_i1, TR56781|c0_g1_i1, TR1605|c0_g2_i1, TR56781|c0_g1_i2, TR28537|c0_g1_i1, TR57171|c0_g1_i1, TR67237|c0_g1_i1, TR46095|c0_g2_i1, TR28068|c0_g1_i1, TR31126|c0_g1_i1, TR54956|c0_g1_i1, TR14159|c0_g1_i1, TR54956|c0_g1_i2, TR62499|c2_g1_i1, TR72914|c0_g1_i1, TR368…	map00534
Glycosaminoglycan biosynthesis - heparan sulfate / heparin	215	3-beta-glucuronosyltransferase	ec:2.4.1.135	20	TR60893|c0_g1_i1, TR60893|c0_g1_i2, TR59128|c0_g1_i3, TR8805|c0_g1_i1, TR59128|c0_g1_i1, TR63450|c1_g1_i1, TR63450|c1_g2_i2, TR63450|c1_g2_i3, TR25509|c0_g1_i1, TR25509|c0_g1_i2, TR63450|c1_g2_i1, TR63747|c0_g1_i4, TR63139|c0_g1_i2, TR63747|c0_g1_i1, TR91682|c0_g1_i1, TR63747|c0_g1_i2, TR48661|c0_g1_i1, TR63139|c0_g1_i1, TR63139|c0_g2_i1, TR5209|c0_g1_i1	map00534
Glycosaminoglycan biosynthesis - heparan sulfate / heparin	215	xylosyltransferase	ec:2.4.2.26	58	TR63321|c1_g3_i3, TR63321|c1_g3_i2, TR59799|c0_g1_i2, TR63321|c1_g3_i5, TR46179|c0_g1_i1, TR63321|c1_g3_i4, TR46071|c0_g2_i1, TR46071|c0_g2_i2, TR33383|c0_g1_i1, TR57988|c1_g1_i1, TR66956|c1_g1_i1, TR66956|c1_g1_i2, TR66956|c1_g1_i3, TR66956|c1_g1_i4, TR66956|c0_g3_i1, TR79426|c0_g1_i1, TR61725|c0_g1_i1, TR85820|c0_g1_i1, TR61149|c0_g1_i4, TR61725|c2_g3_i2, TR28902|c0_g1_i1, TR61149|c0_g1_i5, TR6…	map00534
Benzoate degradation	169	aldolase	ec:4.1.3.17	13	TR47425|c0_g1_i1, TR54265|c0_g1_i4, TR61724|c0_g2_i2, TR54265|c0_g1_i5, TR61724|c0_g2_i1, TR54265|c0_g1_i2, TR54265|c0_g1_i3, TR54265|c0_g1_i1, TR94657|c0_g1_i1, TR54265|c0_g1_i8, TR54265|c0_g1_i6, TR54265|c0_g1_i7, TR51799|c0_g1_i1	map00362
Benzoate degradation	169	1,2-dioxygenase	ec:1.13.11.1	1	TR6293|c0_g1_i1	map00362
Benzoate degradation	169	ligase	ec:6.2.1.25	1	TR59905|c3_g3_i1	map00362
Benzoate degradation	169	dehydrogenase	ec:1.1.1.157	9	TR60882|c0_g1_i2, TR57084|c0_g1_i1, TR60882|c0_g1_i1, TR57084|c0_g1_i5, TR57084|c0_g1_i4, TR57084|c0_g1_i3, TR57084|c0_g1_i2, TR57084|c0_g1_i7, TR57084|c0_g1_i6	map00362
Benzoate degradation	169	C-acetyltransferase	ec:2.3.1.9	19	TR83008|c0_g1_i1, TR24831|c0_g1_i1, TR24831|c0_g2_i1, TR61952|c0_g1_i4, TR54322|c0_g1_i1, TR61952|c0_g1_i3, TR18094|c0_g2_i1, TR54322|c1_g1_i1, TR61952|c0_g2_i1, TR18094|c0_g1_i1, TR18094|c0_g2_i2, TR54322|c1_g2_i2, TR54322|c1_g2_i1, TR61952|c0_g1_i2, TR61952|c0_g1_i1, TR70663|c0_g1_i1, TR91314|c0_g1_i1, TR17926|c0_g1_i1, TR24831|c0_g3_i1	map00362
Benzoate degradation	169	cycloisomerase	ec:5.5.1.1	11	TR67174|c0_g2_i1, TR67174|c0_g1_i7, TR61632|c0_g1_i2, TR67174|c0_g1_i5, TR61632|c0_g1_i3, TR67174|c0_g1_i6, TR67174|c0_g1_i3, TR61632|c0_g1_i1, TR67174|c0_g1_i4, TR67174|c0_g1_i1, TR67174|c0_g1_i2	map00362
Benzoate degradation	169	C-acyltransferase	ec:2.3.1.16	42	TR83008|c0_g1_i1, TR24831|c0_g2_i1, TR13017|c0_g1_i1, TR19712|c0_g1_i1, TR60240|c1_g1_i1, TR54322|c0_g1_i1, TR18094|c0_g2_i1, TR61952|c0_g2_i1, TR18094|c0_g2_i2, TR54322|c1_g2_i2, TR54322|c1_g2_i1, TR4902|c0_g1_i1, TR57278|c0_g1_i1, TR57278|c0_g1_i2, TR31181|c0_g2_i1, TR7329|c0_g1_i1, TR5818|c0_g1_i1, TR69336|c0_g1_i1, TR75667|c0_g1_i1, TR79935|c0_g1_i1, TR24831|c0_g1_i1, TR13017|c0_g2_i1, TR6195…	map00362
Benzoate degradation	169	hydratase	ec:4.2.1.17	90	TR52291|c0_g1_i1, TR71380|c0_g1_i1, TR52291|c0_g1_i2, TR66556|c0_g1_i4, TR52095|c0_g1_i3, TR60535|c0_g1_i5, TR66556|c0_g1_i3, TR66556|c0_g1_i2, TR60535|c0_g1_i3, TR56575|c0_g2_i1, TR46182|c0_g1_i1, TR60535|c0_g1_i4, TR56575|c0_g2_i2, TR60535|c0_g1_i1, TR60535|c0_g1_i2, TR16231|c0_g3_i1, TR66785|c0_g2_i1, TR45849|c1_g1_i1, TR51650|c0_g1_i3, TR66785|c0_g2_i2, TR51650|c0_g1_i2, TR51650|c0_g1_i1, TR6…	map00362
Benzoate degradation	169	dehydrogenase	ec:1.1.1.35	49	TR56575|c0_g2_i1, TR46182|c0_g1_i1, TR56575|c0_g2_i2, TR16231|c0_g3_i1, TR45849|c1_g1_i1, TR51650|c0_g1_i3, TR51650|c0_g1_i2, TR51650|c0_g1_i1, TR70004|c0_g1_i1, TR66497|c2_g3_i1, TR64152|c1_g3_i1, TR56575|c0_g1_i2, TR14108|c0_g1_i1, TR62943|c0_g1_i1, TR62943|c0_g1_i3, TR56575|c0_g1_i1, TR62943|c0_g1_i2, TR89909|c0_g1_i1, TR16231|c0_g2_i1, TR45849|c0_g1_i1, TR60882|c0_g1_i2, TR60882|c0_g1_i1, TR7…	map00362
Biotin metabolism	157	synthase	ec:6.3.3.3	4	TR94508|c0_g1_i1, TR40761|c0_g1_i1, TR54414|c0_g1_i1, TR87341|c0_g1_i1	map00780
Biotin metabolism	157	transaminase	ec:2.6.1.62	4	TR94508|c0_g1_i1, TR40761|c0_g1_i1, TR54414|c0_g1_i1, TR87341|c0_g1_i1	map00780
Biotin metabolism	157	reductase	ec:1.1.1.100	60	TR64789|c1_g3_i1, TR64789|c1_g3_i2, TR39101|c0_g1_i2, TR62593|c0_g5_i5, TR62593|c0_g5_i4, TR62593|c0_g5_i3, TR39101|c0_g1_i1, TR62593|c0_g5_i2, TR62593|c0_g5_i1, TR38211|c0_g1_i1, TR66423|c0_g3_i1, TR21544|c0_g1_i1, TR68488|c0_g1_i1, TR18688|c0_g1_i1, TR65889|c0_g1_i4, TR26647|c0_g1_i1, TR65889|c0_g1_i3, TR65889|c0_g1_i2, TR65889|c0_g1_i1, TR62675|c0_g1_i4, TR62675|c0_g1_i6, TR72000|c0_g1_i1, TR6…	map00780
Biotin metabolism	157	dehydratase	ec:4.2.1.59	3	TR57246|c0_g1_i1, TR48564|c0_g1_i1, TR57246|c0_g1_i2	map00780
Biotin metabolism	157	synthase	ec:2.8.1.6	8	TR307|c0_g1_i1, TR23592|c0_g2_i1, TR23592|c0_g3_i1, TR31117|c0_g1_i1, TR23592|c0_g1_i1, TR307|c0_g2_i1, TR61499|c0_g1_i2, TR61499|c0_g1_i1	map00780
Biotin metabolism	157	ligase	ec:6.3.4.11	13	TR63455|c0_g1_i2, TR63455|c0_g1_i1, TR63455|c0_g2_i1, TR34172|c0_g1_i2, TR34172|c0_g1_i1, TR24617|c0_g1_i1, TR24617|c0_g2_i1, TR63455|c0_g1_i8, TR63455|c0_g1_i7, TR63455|c0_g1_i6, TR63455|c0_g1_i5, TR63455|c0_g1_i4, TR63455|c0_g1_i3	map00780
Biotin metabolism	157	ligase	ec:6.3.4.15	13	TR63455|c0_g1_i2, TR63455|c0_g1_i1, TR63455|c0_g2_i1, TR34172|c0_g1_i2, TR34172|c0_g1_i1, TR24617|c0_g1_i1, TR24617|c0_g2_i1, TR63455|c0_g1_i8, TR63455|c0_g1_i7, TR63455|c0_g1_i6, TR63455|c0_g1_i5, TR63455|c0_g1_i4, TR63455|c0_g1_i3	map00780
Biotin metabolism	157	synthase I	ec:2.3.1.41	52	TR50401|c0_g2_i2, TR50401|c0_g2_i1, TR25755|c0_g1_i1, TR57695|c0_g1_i3, TR57695|c0_g1_i2, TR20249|c0_g2_i1, TR57695|c0_g1_i1, TR50401|c0_g2_i3, TR64253|c0_g1_i2, TR64253|c0_g1_i4, TR1173|c0_g2_i1, TR66348|c0_g1_i1, TR49838|c0_g1_i1, TR29978|c0_g1_i1, TR62462|c0_g1_i4, TR20249|c0_g1_i1, TR62462|c0_g1_i5, TR62462|c0_g1_i6, TR62462|c0_g1_i1, TR62462|c0_g1_i2, TR62462|c0_g1_i3, TR64866|c0_g1_i5, TR64…	map00780
Biotin metabolism	157	synthase	ec:2.3.1.47	17	TR40351|c0_g1_i1, TR60515|c0_g1_i2, TR60515|c0_g1_i1, TR84255|c0_g1_i1, TR70599|c0_g1_i1, TR60515|c0_g1_i4, TR60515|c0_g1_i3, TR60515|c0_g1_i6, TR60515|c0_g1_i5, TR56829|c0_g1_i3, TR56829|c0_g1_i2, TR6433|c0_g1_i1, TR56829|c0_g1_i4, TR64519|c1_g1_i1, TR67183|c0_g1_i1, TR31608|c0_g1_i1, TR56829|c0_g1_i1	map00780
Glycosaminoglycan biosynthesis - keratan sulfate	1	alpha-2,3-sialyltransferase	ec:2.4.99.4	1	TR85026|c0_g1_i1	map00533
Isoquinoline alkaloid biosynthesis	292	oxidase	ec:1.4.3.2	35	TR20088|c0_g2_i1, TR69019|c0_g2_i1, TR67153|c0_g1_i1, TR69019|c1_g1_i1, TR69019|c1_g3_i2, TR69019|c1_g3_i5, TR24245|c0_g1_i1, TR69019|c1_g3_i4, TR37829|c0_g2_i1, TR67153|c0_g1_i2, TR47857|c1_g1_i1, TR47857|c0_g2_i1, TR36535|c0_g2_i1, TR69019|c1_g3_i1, TR69019|c1_g5_i1, TR65743|c0_g1_i1, TR42994|c0_g1_i1, TR65743|c0_g3_i1, TR20088|c0_g1_i1, TR88039|c0_g1_i1, TR20059|c0_g1_i1, TR69019|c1_g2_i2, TR6…	map00950
Isoquinoline alkaloid biosynthesis	292	decarboxylase	ec:4.1.1.25	12	TR84842|c0_g1_i1, TR10012|c0_g1_i1, TR63816|c0_g1_i1, TR12135|c0_g1_i1, TR76138|c0_g1_i1, TR77357|c0_g1_i1, TR12020|c0_g1_i1, TR59180|c0_g1_i2, TR59180|c0_g1_i1, TR24610|c0_g1_i1, TR10012|c0_g2_i1, TR59180|c0_g1_i3	map00950
Isoquinoline alkaloid biosynthesis	292	decarboxylase	ec:4.1.1.28	12	TR84842|c0_g1_i1, TR10012|c0_g1_i1, TR63816|c0_g1_i1, TR12135|c0_g1_i1, TR76138|c0_g1_i1, TR77357|c0_g1_i1, TR12020|c0_g1_i1, TR59180|c0_g1_i2, TR59180|c0_g1_i1, TR24610|c0_g1_i1, TR10012|c0_g2_i1, TR59180|c0_g1_i3	map00950
Isoquinoline alkaloid biosynthesis	292	transaminase	ec:2.6.1.57	75	TR42262|c0_g1_i1, TR62991|c0_g1_i1, TR44841|c0_g1_i1, TR52607|c0_g1_i1, TR10533|c0_g1_i1, TR56364|c0_g1_i1, TR57973|c0_g2_i1, TR68009|c1_g5_i2, TR68009|c1_g5_i3, TR67628|c0_g2_i1, TR67362|c0_g1_i1, TR68009|c1_g5_i1, TR52631|c1_g1_i1, TR57397|c0_g1_i1, TR58635|c0_g1_i1, TR40390|c0_g1_i1, TR67626|c1_g1_i1, TR66440|c0_g1_i2, TR66440|c0_g1_i3, TR53451|c0_g1_i1, TR59363|c0_g1_i4, TR66440|c0_g1_i8, TR5…	map00950
Isoquinoline alkaloid biosynthesis	292	7-O-acetyltransferase	ec:2.3.1.150	1	TR23644|c0_g1_i1	map00950
Isoquinoline alkaloid biosynthesis	292	synthase	ec:4.2.1.78	3	TR57967|c0_g1_i1, TR15424|c0_g1_i1, TR57967|c0_g1_i2	map00950
Isoquinoline alkaloid biosynthesis	292	transaminase	ec:2.6.1.5	68	TR62991|c0_g1_i1, TR10533|c0_g1_i1, TR56364|c0_g1_i1, TR57973|c0_g2_i1, TR68009|c1_g5_i2, TR68009|c1_g5_i3, TR67628|c0_g2_i1, TR68009|c1_g5_i1, TR52631|c1_g1_i1, TR57397|c0_g1_i1, TR58635|c0_g1_i1, TR67626|c1_g1_i1, TR66440|c0_g1_i2, TR66440|c0_g1_i3, TR53451|c0_g1_i1, TR59363|c0_g1_i4, TR66440|c0_g1_i8, TR52631|c1_g1_i2, TR79955|c0_g1_i1, TR59363|c0_g1_i1, TR66440|c0_g1_i5, TR57973|c0_g1_i1, TR5…	map00950
Isoquinoline alkaloid biosynthesis	292	transaminase	ec:2.6.1.1	75	TR42262|c0_g1_i1, TR62991|c0_g1_i1, TR44841|c0_g1_i1, TR52607|c0_g1_i1, TR10533|c0_g1_i1, TR56364|c0_g1_i1, TR57973|c0_g2_i1, TR68009|c1_g5_i2, TR68009|c1_g5_i3, TR67628|c0_g2_i1, TR67362|c0_g1_i1, TR68009|c1_g5_i1, TR52631|c1_g1_i1, TR57397|c0_g1_i1, TR58635|c0_g1_i1, TR40390|c0_g1_i1, TR67626|c1_g1_i1, TR66440|c0_g1_i2, TR66440|c0_g1_i3, TR53451|c0_g1_i1, TR59363|c0_g1_i4, TR66440|c0_g1_i8, TR5…	map00950
Isoquinoline alkaloid biosynthesis	292	oxidase	ec:1.10.3.1	26	TR86017|c0_g1_i1, TR68869|c1_g1_i5, TR23423|c0_g1_i1, TR68869|c1_g1_i6, TR40245|c0_g1_i1, TR62868|c0_g2_i1, TR62868|c0_g2_i2, TR68869|c1_g1_i3, TR63906|c0_g1_i3, TR53143|c1_g1_i1, TR37893|c0_g2_i1, TR18469|c0_g1_i1, TR64883|c0_g1_i1, TR64883|c0_g1_i2, TR64883|c0_g1_i3, TR23423|c0_g2_i1, TR68085|c3_g1_i3, TR93381|c0_g1_i1, TR53143|c0_g1_i3, TR53143|c0_g1_i2, TR53143|c0_g1_i4, TR53143|c0_g1_i1, TR6…	map00950
Isoquinoline alkaloid biosynthesis	292	monophenol monooxygenase	ec:1.14.18.1	15	TR18469|c0_g1_i1, TR68869|c1_g1_i5, TR68869|c1_g1_i6, TR93381|c0_g1_i1, TR53143|c0_g1_i3, TR53143|c0_g1_i2, TR53143|c0_g1_i4, TR53143|c0_g1_i1, TR68869|c1_g1_i3, TR63906|c0_g1_i3, TR31157|c0_g1_i1, TR50982|c0_g2_i1, TR53143|c1_g1_i1, TR37893|c0_g1_i1, TR37893|c0_g2_i1	map00950
Isoquinoline alkaloid biosynthesis	292	3'-monooxygenase	ec:1.14.13.71	3	TR15970|c0_g1_i1, TR82205|c0_g1_i1, TR63856|c1_g2_i11	map00950
Isoquinoline alkaloid biosynthesis	292	oxidase	ec:1.3.3.8	1	TR59579|c0_g2_i1	map00950
Isoquinoline alkaloid biosynthesis	292	6-monooxygenase	ec:1.14.13.55	3	TR68050|c2_g2_i1, TR16475|c0_g1_i1, TR16475|c0_g2_i1	map00950
Isoquinoline alkaloid biosynthesis	292	reductase (NADPH)	ec:1.1.1.247	29	TR64793|c0_g1_i12, TR54358|c1_g2_i1, TR54358|c1_g2_i2, TR15617|c0_g1_i1, TR64793|c0_g1_i6, TR64793|c0_g1_i5, TR64793|c0_g1_i4, TR64793|c0_g1_i3, TR59151|c0_g1_i2, TR64793|c0_g1_i2, TR59151|c0_g1_i1, TR64793|c0_g1_i1, TR54358|c1_g2_i3, TR59151|c0_g1_i4, TR59151|c0_g1_i3, TR64793|c0_g1_i9, TR69341|c0_g1_i1, TR64793|c0_g1_i8, TR83180|c0_g1_i1, TR84041|c0_g1_i1, TR54358|c1_g1_i1, TR84448|c0_g1_i1, TR…	map00950
Isoquinoline alkaloid biosynthesis	292	reductase (NADPH)	ec:1.1.1.248	2	TR61847|c2_g2_i1, TR61847|c2_g2_i3	map00950
Isoquinoline alkaloid biosynthesis	292	oxidase	ec:1.21.3.3	44	TR87913|c0_g1_i1, TR72933|c0_g1_i1, TR62639|c0_g1_i4, TR71639|c0_g1_i1, TR30138|c0_g1_i1, TR58483|c4_g1_i1, TR44859|c0_g1_i1, TR60683|c0_g1_i1, TR62091|c0_g2_i2, TR62091|c0_g2_i1, TR44218|c0_g1_i2, TR73368|c0_g1_i1, TR44218|c0_g1_i1, TR21061|c0_g1_i1, TR58483|c2_g1_i1, TR20728|c0_g1_i1, TR58483|c2_g1_i2, TR30238|c0_g1_i1, TR31055|c0_g1_i1, TR31858|c0_g1_i1, TR58483|c1_g2_i1, TR66903|c2_g2_i3, TR9…	map00950
Isoquinoline alkaloid biosynthesis	292	synthase	ec:1.14.21.3	2	TR56053|c0_g3_i1, TR23028|c0_g2_i1	map00950
Isoquinoline alkaloid biosynthesis	292	4'-O-methyltransferase	ec:2.1.1.116	1	TR74832|c0_g1_i1	map00950
Isoquinoline alkaloid biosynthesis	292	N-methyltransferase	ec:2.1.1.115	1	TR86542|c0_g1_i1	map00950
Isoquinoline alkaloid biosynthesis	292	6-O-methyltransferase	ec:2.1.1.128	3	TR70347|c0_g1_i1, TR59884|c0_g1_i1, TR74832|c0_g1_i1	map00950
Isoquinoline alkaloid biosynthesis	292	ec:2.1.1.140 (S)-coclaurine-N-methyltransferase	ec:2.1.1.140	5	TR67110|c0_g2_i1, TR36606|c0_g1_i1, TR44856|c0_g1_i1, TR67110|c0_g2_i2, TR86542|c0_g1_i1	map00950
Isoquinoline alkaloid biosynthesis	292	oxidase	ec:1.4.3.21	72	TR69019|c0_g2_i1, TR7903|c0_g1_i1, TR42252|c0_g2_i1, TR69019|c1_g1_i1, TR37829|c0_g2_i1, TR80134|c0_g1_i1, TR36535|c0_g2_i1, TR65311|c0_g1_i3, TR65311|c0_g1_i2, TR65311|c0_g1_i1, TR69019|c1_g5_i1, TR65743|c0_g1_i1, TR42994|c0_g1_i1, TR65390|c0_g1_i1, TR58713|c0_g2_i1, TR20088|c0_g1_i1, TR20059|c0_g1_i1, TR76736|c0_g1_i1, TR65311|c1_g1_i2, TR65311|c1_g1_i1, TR65311|c1_g1_i4, TR65311|c1_g1_i3, TR69…	map00950
Chlorocyclohexane and chlorobenzene degradation	59	1,2-dioxygenase	ec:1.13.11.1	1	TR6293|c0_g1_i1	map00361
Chlorocyclohexane and chlorobenzene degradation	59	reductase	ec:1.6.5.7	11	TR57904|c1_g1_i1, TR37479|c0_g1_i1, TR37479|c0_g1_i2, TR21417|c0_g1_i1, TR53332|c0_g1_i2, TR57904|c0_g2_i4, TR57904|c0_g2_i1, TR39005|c0_g1_i1, TR57904|c0_g2_i3, TR57904|c0_g1_i1, TR57904|c0_g2_i2	map00361
Chlorocyclohexane and chlorobenzene degradation	59	cycloisomerase	ec:5.5.1.1	11	TR67174|c0_g2_i1, TR67174|c0_g1_i7, TR61632|c0_g1_i2, TR67174|c0_g1_i5, TR61632|c0_g1_i3, TR67174|c0_g1_i6, TR67174|c0_g1_i3, TR61632|c0_g1_i1, TR67174|c0_g1_i4, TR67174|c0_g1_i1, TR67174|c0_g1_i2	map00361
Chlorocyclohexane and chlorobenzene degradation	59	dehalogenase	ec:3.8.1.5	9	TR80500|c0_g1_i1, TR67491|c1_g2_i1, TR8825|c0_g1_i1, TR78317|c0_g1_i1, TR54026|c0_g1_i2, TR54026|c0_g1_i1, TR73889|c0_g1_i1, TR4724|c0_g1_i1, TR4724|c0_g2_i1	map00361
Chlorocyclohexane and chlorobenzene degradation	59	maleylacetate enol-lactonase	ec:3.1.1.45	27	TR63715|c3_g6_i2, TR63715|c3_g6_i3, TR63715|c3_g6_i1, TR59528|c0_g1_i2, TR63715|c3_g6_i6, TR59528|c0_g1_i1, TR63715|c3_g6_i7, TR63715|c3_g6_i4, TR63715|c3_g6_i5, TR88674|c0_g1_i1, TR56393|c0_g3_i3, TR56393|c0_g3_i2, TR56393|c0_g3_i4, TR46965|c0_g1_i1, TR64169|c1_g1_i8, TR64169|c1_g1_i5, TR64169|c1_g1_i6, TR49981|c0_g1_i1, TR64169|c1_g1_i1, TR56393|c0_g3_i1, TR64169|c1_g1_i2, TR59528|c0_g2_i3, TR4…	map00361
Oxidative phosphorylation	661	dehydrogenase	ec:1.3.5.1	18	TR61051|c4_g2_i1, TR70249|c0_g1_i1, TR12634|c0_g1_i1, TR46855|c0_g1_i1, TR58752|c0_g1_i2, TR21630|c0_g1_i1, TR21630|c0_g2_i1, TR58752|c0_g1_i1, TR58752|c0_g1_i4, TR58752|c0_g1_i3, TR83296|c0_g1_i1, TR46855|c0_g1_i2, TR62990|c0_g1_i1, TR94776|c0_g1_i1, TR53311|c1_g1_i1, TR53311|c1_g1_i3, TR68327|c0_g4_i2, TR53311|c1_g1_i2	map00190
Oxidative phosphorylation	661	reductase (H+-translocating)	ec:1.6.5.3	188	TR50800|c0_g1_i1, TR66473|c1_g4_i4, TR66473|c1_g4_i5, TR66473|c1_g4_i2, TR92478|c0_g1_i1, TR66473|c1_g4_i3, TR74677|c0_g1_i1, TR56704|c1_g1_i5, TR56704|c1_g1_i6, TR56704|c1_g1_i7, TR28758|c0_g1_i1, TR34925|c0_g1_i1, TR40207|c0_g1_i1, TR71432|c0_g1_i1, TR40244|c0_g1_i1, TR56704|c1_g1_i1, TR56704|c1_g1_i2, TR24918|c0_g1_i1, TR56704|c1_g1_i3, TR53144|c0_g1_i1, TR37367|c0_g1_i1, TR92638|c0_g1_i1, TR6…	map00190
Oxidative phosphorylation	661	diphosphatase	ec:3.6.1.1	91	TR44305|c0_g1_i1, TR89084|c0_g1_i1, TR63648|c0_g1_i2, TR50468|c1_g1_i1, TR51259|c0_g3_i3, TR21017|c0_g1_i1, TR51259|c0_g3_i2, TR51259|c0_g3_i1, TR31848|c0_g2_i1, TR61329|c0_g2_i1, TR46832|c0_g1_i1, TR53662|c0_g1_i2, TR25092|c0_g2_i1, TR62222|c0_g2_i1, TR15012|c0_g1_i1, TR30894|c0_g2_i1, TR54450|c0_g1_i2, TR49682|c0_g1_i2, TR49682|c0_g1_i1, TR50468|c0_g1_i1, TR51259|c0_g2_i1, TR78558|c0_g1_i1, TR3…	map00190
Oxidative phosphorylation	661	ATPase	ec:3.6.3.6	105	TR59928|c0_g1_i1, TR61625|c2_g1_i3, TR59928|c0_g1_i2, TR61625|c2_g1_i2, TR61625|c2_g1_i1, TR35432|c0_g1_i1, TR55319|c3_g1_i2, TR43546|c0_g2_i1, TR55319|c3_g1_i1, TR59928|c0_g1_i3, TR80455|c0_g1_i1, TR55319|c2_g2_i1, TR77141|c0_g1_i1, TR55319|c0_g1_i1, TR58553|c0_g2_i3, TR67946|c5_g2_i1, TR58553|c0_g2_i5, TR75058|c0_g1_i1, TR58553|c0_g2_i9, TR25954|c0_g1_i1, TR75511|c0_g1_i1, TR64746|c0_g2_i1, TR4…	map00190
Oxidative phosphorylation	661	oxidase	ec:1.9.3.1	88	TR43302|c0_g1_i1, TR55334|c0_g1_i1, TR67461|c0_g1_i3, TR82005|c0_g1_i1, TR49840|c1_g1_i4, TR51521|c0_g1_i1, TR60022|c0_g4_i11, TR38343|c0_g1_i1, TR49840|c1_g1_i2, TR51118|c0_g3_i1, TR51521|c0_g1_i3, TR49840|c1_g1_i3, TR51521|c0_g1_i2, TR60022|c0_g4_i12, TR67461|c0_g1_i7, TR47218|c0_g2_i1, TR47218|c0_g2_i2, TR49840|c1_g1_i1, TR51118|c0_g3_i2, TR16388|c0_g2_i1, TR90941|c0_g1_i1, TR21764|c0_g1_i1, T…	map00190
Oxidative phosphorylation	661	reductase	ec:1.10.2.2	117	TR32536|c0_g1_i1, TR50398|c0_g1_i1, TR42244|c0_g1_i2, TR42244|c0_g1_i1, TR30095|c0_g1_i1, TR57557|c0_g1_i3, TR57557|c0_g1_i4, TR57557|c0_g1_i1, TR57557|c0_g1_i2, TR44822|c1_g1_i2, TR44822|c1_g1_i1, TR31962|c0_g1_i1, TR22327|c0_g1_i1, TR31569|c0_g1_i1, TR39996|c0_g1_i1, TR65523|c0_g1_i2, TR51641|c0_g1_i1, TR22522|c0_g1_i1, TR60919|c0_g1_i3, TR43516|c0_g1_i1, TR65097|c2_g2_i1, TR46178|c0_g1_i1, TR6…	map00190
Oxidative phosphorylation	661	dehydrogenase	ec:1.6.99.3	242	TR50800|c0_g1_i1, TR66473|c1_g4_i4, TR66473|c1_g4_i5, TR66473|c1_g4_i2, TR92478|c0_g1_i1, TR66473|c1_g4_i3, TR56704|c1_g1_i5, TR56704|c1_g1_i6, TR56704|c1_g1_i7, TR34925|c0_g1_i1, TR40207|c0_g1_i1, TR71432|c0_g1_i1, TR86197|c0_g1_i1, TR56704|c1_g1_i1, TR56704|c1_g1_i2, TR56704|c1_g1_i3, TR92638|c0_g1_i1, TR64831|c0_g1_i1, TR85854|c0_g1_i1, TR52356|c0_g1_i1, TR50371|c0_g2_i1, TR72450|c0_g1_i1, TR5…	map00190
Glycosaminoglycan biosynthesis - chondroitin sulfate / dermatan sulfate	162	3-beta-galactosyltransferase	ec:2.4.1.134	84	TR62499|c2_g1_i3, TR65919|c0_g3_i1, TR62499|c2_g1_i2, TR67216|c0_g1_i1, TR8146|c0_g1_i1, TR51533|c0_g1_i1, TR51533|c0_g1_i2, TR83727|c1_g1_i1, TR56781|c0_g1_i1, TR1605|c0_g2_i1, TR56781|c0_g1_i2, TR28537|c0_g1_i1, TR57171|c0_g1_i1, TR67237|c0_g1_i1, TR46095|c0_g2_i1, TR28068|c0_g1_i1, TR31126|c0_g1_i1, TR54956|c0_g1_i1, TR14159|c0_g1_i1, TR54956|c0_g1_i2, TR62499|c2_g1_i1, TR72914|c0_g1_i1, TR368…	map00532
Glycosaminoglycan biosynthesis - chondroitin sulfate / dermatan sulfate	162	3-beta-glucuronosyltransferase	ec:2.4.1.135	20	TR60893|c0_g1_i1, TR60893|c0_g1_i2, TR59128|c0_g1_i3, TR8805|c0_g1_i1, TR59128|c0_g1_i1, TR63450|c1_g1_i1, TR63450|c1_g2_i2, TR63450|c1_g2_i3, TR25509|c0_g1_i1, TR25509|c0_g1_i2, TR63450|c1_g2_i1, TR63747|c0_g1_i4, TR63139|c0_g1_i2, TR63747|c0_g1_i1, TR91682|c0_g1_i1, TR63747|c0_g1_i2, TR48661|c0_g1_i1, TR63139|c0_g1_i1, TR63139|c0_g2_i1, TR5209|c0_g1_i1	map00532
Glycosaminoglycan biosynthesis - chondroitin sulfate / dermatan sulfate	162	xylosyltransferase	ec:2.4.2.26	58	TR63321|c1_g3_i3, TR63321|c1_g3_i2, TR59799|c0_g1_i2, TR63321|c1_g3_i5, TR46179|c0_g1_i1, TR63321|c1_g3_i4, TR46071|c0_g2_i1, TR46071|c0_g2_i2, TR33383|c0_g1_i1, TR57988|c1_g1_i1, TR66956|c1_g1_i1, TR66956|c1_g1_i2, TR66956|c1_g1_i3, TR66956|c1_g1_i4, TR66956|c0_g3_i1, TR79426|c0_g1_i1, TR61725|c0_g1_i1, TR85820|c0_g1_i1, TR61149|c0_g1_i4, TR61725|c2_g3_i2, TR28902|c0_g1_i1, TR61149|c0_g1_i5, TR6…	map00532
Riboflavin metabolism	114	reductase	ec:1.1.1.193	14	TR70051|c0_g1_i1, TR63047|c0_g1_i3, TR63047|c0_g1_i2, TR38063|c0_g1_i1, TR4488|c0_g1_i1, TR15187|c0_g1_i1, TR16449|c0_g1_i1, TR88488|c0_g1_i1, TR63047|c0_g1_i1, TR88650|c0_g1_i1, TR7144|c0_g1_i1, TR68293|c1_g1_i2, TR68293|c1_g1_i1, TR68293|c1_g1_i4	map00740
Riboflavin metabolism	114	synthase	ec:4.1.99.12	18	TR63108|c2_g1_i1, TR63108|c2_g1_i3, TR63108|c2_g1_i2, TR60108|c2_g2_i3, TR67772|c0_g2_i2, TR67772|c0_g2_i1, TR91419|c0_g1_i1, TR64086|c0_g1_i2, TR64086|c0_g1_i1, TR64086|c0_g2_i2, TR64086|c0_g2_i1, TR67714|c0_g3_i4, TR17589|c0_g1_i1, TR67714|c0_g3_i3, TR63108|c3_g1_i1, TR67714|c0_g3_i2, TR67714|c0_g5_i1, TR67714|c0_g5_i2	map00740
Riboflavin metabolism	114	kinase	ec:2.7.1.26	22	TR32201|c0_g1_i1, TR25233|c0_g1_i1, TR25233|c0_g2_i1, TR25233|c0_g3_i1, TR33088|c0_g1_i1, TR62986|c0_g2_i8, TR62986|c0_g2_i9, TR45070|c0_g1_i1, TR62986|c0_g2_i4, TR62986|c0_g2_i5, TR45070|c0_g1_i3, TR62986|c0_g2_i6, TR25233|c0_g4_i1, TR45070|c0_g1_i2, TR62986|c0_g2_i7, TR62986|c0_g2_i1, TR62986|c0_g1_i1, TR62986|c0_g2_i2, TR62986|c0_g1_i2, TR62986|c0_g2_i3, TR10450|c0_g1_i1, TR62986|c0_g2_i10	map00740
Riboflavin metabolism	114	synthase	ec:2.5.1.9	10	TR61339|c0_g1_i1, TR59123|c0_g1_i3, TR59123|c0_g1_i2, TR77392|c0_g1_i1, TR86731|c0_g1_i1, TR7844|c0_g2_i1, TR7844|c0_g1_i1, TR59123|c0_g1_i1, TR61339|c0_g1_i2, TR61339|c0_g1_i4	map00740
Riboflavin metabolism	114	monophenol monooxygenase	ec:1.14.18.1	15	TR18469|c0_g1_i1, TR68869|c1_g1_i5, TR68869|c1_g1_i6, TR93381|c0_g1_i1, TR53143|c0_g1_i3, TR53143|c0_g1_i2, TR53143|c0_g1_i4, TR53143|c0_g1_i1, TR68869|c1_g1_i3, TR63906|c0_g1_i3, TR31157|c0_g1_i1, TR50982|c0_g2_i1, TR53143|c1_g1_i1, TR37893|c0_g1_i1, TR37893|c0_g2_i1	map00740
Riboflavin metabolism	114	diphosphatase	ec:3.6.1.18	5	TR9496|c0_g1_i1, TR35746|c0_g1_i1, TR12597|c0_g1_i1, TR12597|c0_g2_i1, TR42351|c0_g1_i1	map00740
Riboflavin metabolism	114	synthetase	ec:2.7.7.2	24	TR25233|c0_g1_i1, TR25233|c0_g2_i1, TR25233|c0_g3_i1, TR62986|c0_g2_i8, TR62986|c0_g2_i9, TR78278|c0_g1_i1, TR45070|c0_g1_i1, TR59053|c0_g2_i1, TR62986|c0_g2_i4, TR59053|c0_g1_i1, TR62986|c0_g2_i5, TR45070|c0_g1_i3, TR62986|c0_g2_i6, TR25233|c0_g4_i1, TR45070|c0_g1_i2, TR62986|c0_g2_i7, TR62986|c0_g2_i1, TR59053|c0_g1_i2, TR62986|c0_g1_i1, TR62986|c0_g2_i2, TR62986|c0_g1_i2, TR62986|c0_g2_i3, TR4…	map00740
Riboflavin metabolism	114	deaminase	ec:3.5.4.26	32	TR70051|c0_g1_i1, TR63145|c0_g2_i2, TR27318|c0_g4_i1, TR64000|c0_g1_i2, TR4488|c0_g1_i1, TR27318|c0_g2_i1, TR66351|c0_g2_i1, TR88488|c0_g1_i1, TR64000|c0_g1_i1, TR66351|c0_g2_i3, TR66351|c0_g2_i2, TR66351|c0_g2_i5, TR63145|c0_g2_i1, TR66351|c0_g2_i4, TR63145|c0_g1_i2, TR63145|c0_g1_i1, TR63047|c0_g1_i3, TR63047|c0_g1_i2, TR63145|c0_g1_i3, TR27318|c0_g1_i1, TR34442|c0_g1_i1, TR7196|c0_g1_i1, TR380…	map00740
Riboflavin metabolism	114	cyclohydrolase II	ec:3.5.4.25	22	TR63108|c2_g1_i1, TR63108|c2_g1_i3, TR63108|c2_g1_i2, TR67772|c0_g2_i2, TR67772|c0_g2_i1, TR91419|c0_g1_i1, TR64086|c0_g1_i2, TR91543|c0_g1_i1, TR64086|c0_g1_i1, TR64086|c0_g2_i2, TR64086|c0_g2_i1, TR67714|c0_g1_i1, TR67714|c0_g3_i4, TR17589|c0_g1_i1, TR67714|c0_g1_i2, TR67714|c0_g3_i3, TR67714|c0_g3_i5, TR67714|c0_g4_i1, TR63108|c3_g1_i1, TR67714|c0_g3_i2, TR67714|c0_g5_i1, TR67714|c0_g5_i2	map00740
Phenylalanine metabolism	598	transaminase	ec:2.6.1.21	10	TR18559|c0_g1_i1, TR28730|c0_g1_i1, TR65498|c0_g2_i2, TR65498|c0_g2_i1, TR27075|c0_g1_i1, TR40646|c0_g1_i1, TR25592|c0_g1_i1, TR36070|c0_g1_i1, TR8952|c0_g1_i1, TR25592|c0_g2_i1	map00360
Phenylalanine metabolism	598	oxidase	ec:1.4.3.2	35	TR20088|c0_g2_i1, TR69019|c0_g2_i1, TR67153|c0_g1_i1, TR69019|c1_g1_i1, TR69019|c1_g3_i2, TR69019|c1_g3_i5, TR24245|c0_g1_i1, TR69019|c1_g3_i4, TR37829|c0_g2_i1, TR67153|c0_g1_i2, TR47857|c1_g1_i1, TR47857|c0_g2_i1, TR36535|c0_g2_i1, TR69019|c1_g3_i1, TR69019|c1_g5_i1, TR65743|c0_g1_i1, TR42994|c0_g1_i1, TR65743|c0_g3_i1, TR20088|c0_g1_i1, TR88039|c0_g1_i1, TR20059|c0_g1_i1, TR69019|c1_g2_i2, TR6…	map00360
Phenylalanine metabolism	598	decarboxylase	ec:4.1.1.28	12	TR84842|c0_g1_i1, TR10012|c0_g1_i1, TR63816|c0_g1_i1, TR12135|c0_g1_i1, TR76138|c0_g1_i1, TR77357|c0_g1_i1, TR12020|c0_g1_i1, TR59180|c0_g1_i2, TR59180|c0_g1_i1, TR24610|c0_g1_i1, TR10012|c0_g2_i1, TR59180|c0_g1_i3	map00360
Phenylalanine metabolism	598	transaminase	ec:2.6.1.57	75	TR42262|c0_g1_i1, TR62991|c0_g1_i1, TR44841|c0_g1_i1, TR52607|c0_g1_i1, TR10533|c0_g1_i1, TR56364|c0_g1_i1, TR57973|c0_g2_i1, TR68009|c1_g5_i2, TR68009|c1_g5_i3, TR67628|c0_g2_i1, TR67362|c0_g1_i1, TR68009|c1_g5_i1, TR52631|c1_g1_i1, TR57397|c0_g1_i1, TR58635|c0_g1_i1, TR40390|c0_g1_i1, TR67626|c1_g1_i1, TR66440|c0_g1_i2, TR66440|c0_g1_i3, TR53451|c0_g1_i1, TR59363|c0_g1_i4, TR66440|c0_g1_i8, TR5…	map00360
Phenylalanine metabolism	598	transaminase	ec:2.6.1.58	1	TR53493|c0_g2_i5	map00360
Phenylalanine metabolism	598	ligase	ec:6.2.1.12	66	TR60449|c0_g1_i2, TR60449|c0_g1_i1, TR56533|c0_g1_i1, TR56533|c0_g1_i2, TR65103|c0_g1_i3, TR10622|c0_g1_i1, TR65103|c0_g1_i1, TR65103|c0_g1_i2, TR87201|c0_g1_i1, TR68516|c0_g1_i2, TR62911|c0_g2_i1, TR68516|c0_g1_i1, TR3581|c0_g1_i1, TR60317|c0_g2_i1, TR60317|c0_g2_i3, TR60317|c0_g2_i2, TR60578|c0_g1_i1, TR28511|c0_g3_i1, TR83777|c0_g1_i1, TR68516|c0_g1_i4, TR6593|c0_g1_i1, TR68516|c0_g1_i5, TR603…	map00360
Phenylalanine metabolism	598	dehydrogenase	ec:1.1.1.157	9	TR60882|c0_g1_i2, TR57084|c0_g1_i1, TR60882|c0_g1_i1, TR57084|c0_g1_i5, TR57084|c0_g1_i4, TR57084|c0_g1_i3, TR57084|c0_g1_i2, TR57084|c0_g1_i7, TR57084|c0_g1_i6	map00360
Phenylalanine metabolism	598	transaminase	ec:2.6.1.5	68	TR62991|c0_g1_i1, TR10533|c0_g1_i1, TR56364|c0_g1_i1, TR57973|c0_g2_i1, TR68009|c1_g5_i2, TR68009|c1_g5_i3, TR67628|c0_g2_i1, TR68009|c1_g5_i1, TR52631|c1_g1_i1, TR57397|c0_g1_i1, TR58635|c0_g1_i1, TR67626|c1_g1_i1, TR66440|c0_g1_i2, TR66440|c0_g1_i3, TR53451|c0_g1_i1, TR59363|c0_g1_i4, TR66440|c0_g1_i8, TR52631|c1_g1_i2, TR79955|c0_g1_i1, TR59363|c0_g1_i1, TR66440|c0_g1_i5, TR57973|c0_g1_i1, TR5…	map00360
Phenylalanine metabolism	598	transaminase	ec:2.6.1.9	67	TR62991|c0_g1_i1, TR10533|c0_g1_i1, TR56364|c0_g1_i1, TR57973|c0_g2_i1, TR68009|c1_g5_i2, TR68009|c1_g5_i3, TR67628|c0_g2_i1, TR68009|c1_g5_i1, TR52631|c1_g1_i1, TR57397|c0_g1_i1, TR58635|c0_g1_i1, TR67626|c1_g1_i1, TR66440|c0_g1_i2, TR66440|c0_g1_i3, TR53451|c0_g1_i1, TR59363|c0_g1_i4, TR66440|c0_g1_i8, TR52631|c1_g1_i2, TR59363|c0_g1_i1, TR66440|c0_g1_i5, TR57973|c0_g1_i1, TR59363|c0_g1_i2, TR6…	map00360
Phenylalanine metabolism	598	transaminase	ec:2.6.1.1	75	TR42262|c0_g1_i1, TR62991|c0_g1_i1, TR44841|c0_g1_i1, TR52607|c0_g1_i1, TR10533|c0_g1_i1, TR56364|c0_g1_i1, TR57973|c0_g2_i1, TR68009|c1_g5_i2, TR68009|c1_g5_i3, TR67628|c0_g2_i1, TR67362|c0_g1_i1, TR68009|c1_g5_i1, TR52631|c1_g1_i1, TR57397|c0_g1_i1, TR58635|c0_g1_i1, TR40390|c0_g1_i1, TR67626|c1_g1_i1, TR66440|c0_g1_i2, TR66440|c0_g1_i3, TR53451|c0_g1_i1, TR59363|c0_g1_i4, TR66440|c0_g1_i8, TR5…	map00360
Phenylalanine metabolism	598	hydrolase	ec:3.5.1.32	24	TR63541|c0_g2_i5, TR65274|c0_g1_i2, TR65274|c0_g1_i3, TR63541|c0_g2_i3, TR12183|c0_g1_i1, TR17728|c0_g1_i1, TR64816|c0_g1_i3, TR65274|c0_g1_i1, TR62359|c0_g2_i1, TR64816|c0_g1_i2, TR62093|c2_g1_i3, TR64816|c0_g1_i1, TR62093|c2_g2_i1, TR62093|c1_g1_i1, TR48871|c0_g2_i3, TR62028|c0_g1_i2, TR48871|c0_g2_i2, TR48871|c0_g2_i1, TR48084|c0_g1_i1, TR48084|c0_g2_i1, TR5265|c0_g1_i1, TR17728|c1_g1_i1, TR30…	map00360
Phenylalanine metabolism	598	ammonia-lyase	ec:4.3.1.24	39	TR28460|c0_g2_i1, TR29937|c0_g1_i1, TR86409|c0_g1_i1, TR4379|c0_g1_i1, TR13420|c0_g1_i1, TR15841|c0_g1_i1, TR54806|c0_g1_i2, TR54806|c0_g1_i1, TR52357|c2_g1_i2, TR42498|c0_g1_i1, TR46472|c0_g2_i2, TR52357|c2_g1_i1, TR84564|c0_g1_i1, TR33832|c0_g1_i1, TR65486|c0_g2_i1, TR46472|c0_g2_i1, TR16283|c1_g1_i1, TR23295|c0_g1_i1, TR28460|c0_g1_i1, TR28460|c0_g3_i1, TR13420|c0_g2_i1, TR64931|c0_g1_i5, TR48…	map00360
Phenylalanine metabolism	598	ammonia-lyase	ec:4.3.1.25	39	TR28460|c0_g2_i1, TR29937|c0_g1_i1, TR86409|c0_g1_i1, TR4379|c0_g1_i1, TR13420|c0_g1_i1, TR15841|c0_g1_i1, TR54806|c0_g1_i2, TR54806|c0_g1_i1, TR52357|c2_g1_i2, TR42498|c0_g1_i1, TR46472|c0_g2_i2, TR52357|c2_g1_i1, TR84564|c0_g1_i1, TR33832|c0_g1_i1, TR65486|c0_g2_i1, TR46472|c0_g2_i1, TR16283|c1_g1_i1, TR23295|c0_g1_i1, TR28460|c0_g1_i1, TR28460|c0_g3_i1, TR13420|c0_g2_i1, TR64931|c0_g1_i5, TR48…	map00360
Phenylalanine metabolism	598	dehydrogenase [NAD(P)+]	ec:1.2.1.5	52	TR54683|c0_g1_i1, TR59827|c0_g1_i2, TR17352|c0_g1_i1, TR59827|c0_g1_i1, TR54683|c0_g1_i5, TR62531|c1_g1_i3, TR54683|c0_g1_i4, TR62531|c1_g1_i2, TR73285|c0_g1_i1, TR47427|c0_g1_i1, TR85378|c0_g1_i1, TR3042|c0_g1_i1, TR40716|c0_g1_i2, TR40716|c0_g1_i1, TR55101|c0_g1_i1, TR62531|c1_g1_i1, TR67493|c1_g1_i3, TR67493|c1_g1_i4, TR67220|c0_g1_i3, TR44220|c0_g1_i1, TR53202|c0_g1_i2, TR69410|c0_g1_i1, TR47…	map00360
Phenylalanine metabolism	598	acylamidase	ec:3.5.1.4	59	TR34020|c0_g3_i1, TR37979|c1_g1_i1, TR59826|c1_g1_i2, TR59826|c1_g1_i1, TR58014|c0_g6_i2, TR58014|c0_g6_i5, TR34947|c0_g1_i1, TR12551|c0_g1_i1, TR55885|c0_g1_i1, TR55885|c0_g1_i2, TR64779|c0_g2_i2, TR64779|c0_g2_i1, TR37979|c0_g1_i1, TR59826|c0_g1_i1, TR58014|c0_g6_i13, TR67601|c0_g1_i1, TR67389|c2_g1_i7, TR67601|c0_g1_i3, TR67389|c2_g1_i8, TR67601|c0_g1_i2, TR67389|c2_g1_i5, TR67601|c0_g1_i5, TR…	map00360
Phenylalanine metabolism	598	racemase (ATP-hydrolysing)	ec:5.1.1.11	5	TR25256|c0_g1_i1, TR8232|c0_g1_i1, TR41159|c0_g1_i1, TR8232|c0_g3_i1, TR8232|c0_g2_i1	map00360
Phenylalanine metabolism	598	4-monooxygenase	ec:1.14.13.11	14	TR29937|c0_g2_i1, TR60300|c0_g1_i1, TR60300|c0_g2_i2, TR29937|c0_g1_i1, TR52125|c0_g1_i2, TR52125|c0_g1_i1, TR60300|c0_g2_i1, TR74435|c0_g1_i1, TR26792|c0_g1_i1, TR44864|c0_g1_i1, TR60300|c1_g2_i1, TR60300|c1_g1_i1, TR52125|c0_g1_i3, TR34672|c0_g1_i1	map00360
Phenylalanine metabolism	598	dioxygenase	ec:1.13.11.27	7	TR57047|c0_g1_i2, TR89570|c0_g1_i1, TR57047|c0_g1_i1, TR4265|c0_g1_i1, TR28867|c0_g1_i1, TR28867|c0_g2_i1, TR43539|c0_g2_i1	map00360
Phenylalanine metabolism	598	N-phenylacetyltransferase	ec:2.3.1.14	14	TR43955|c0_g1_i2, TR71152|c0_g1_i1, TR1332|c0_g1_i1, TR43955|c0_g1_i1, TR7852|c0_g1_i1, TR35218|c0_g1_i1, TR73463|c0_g1_i1, TR35218|c0_g3_i1, TR35218|c0_g2_i1, TR2519|c0_g1_i1, TR4655|c0_g1_i1, TR48712|c0_g1_i2, TR85496|c0_g1_i1, TR65208|c0_g1_i1	map00360
Phenylalanine metabolism	598	reductase	ec:1.1.1.237	12	TR54801|c0_g2_i1, TR54801|c0_g1_i1, TR54801|c0_g2_i2, TR54801|c0_g3_i1, TR59255|c0_g1_i1, TR57717|c0_g1_i1, TR59255|c0_g1_i2, TR57717|c0_g1_i2, TR68627|c0_g1_i1, TR68627|c0_g1_i2, TR1285|c0_g1_i1, TR2838|c0_g1_i1	map00360
Phenylalanine metabolism	598	O-methyltransferase	ec:2.1.1.104	25	TR21689|c0_g1_i1, TR25507|c0_g1_i2, TR53058|c0_g3_i1, TR25507|c0_g1_i1, TR21221|c0_g1_i1, TR56779|c1_g2_i1, TR41783|c0_g1_i2, TR41783|c0_g1_i1, TR50417|c0_g1_i1, TR21221|c0_g1_i2, TR41783|c0_g1_i3, TR53058|c0_g1_i1, TR49411|c0_g2_i1, TR64291|c1_g1_i1, TR64291|c1_g1_i2, TR9742|c0_g1_i1, TR53058|c0_g2_i1, TR3867|c0_g1_i1, TR56779|c1_g1_i2, TR88341|c0_g1_i1, TR56779|c1_g1_i1, TR56779|c1_g1_i4, TR567…	map00360
Phenylalanine metabolism	598	hydratase	ec:4.2.1.17	90	TR52291|c0_g1_i1, TR71380|c0_g1_i1, TR52291|c0_g1_i2, TR66556|c0_g1_i4, TR52095|c0_g1_i3, TR60535|c0_g1_i5, TR66556|c0_g1_i3, TR66556|c0_g1_i2, TR60535|c0_g1_i3, TR56575|c0_g2_i1, TR46182|c0_g1_i1, TR60535|c0_g1_i4, TR56575|c0_g2_i2, TR60535|c0_g1_i1, TR60535|c0_g1_i2, TR16231|c0_g3_i1, TR66785|c0_g2_i1, TR45849|c1_g1_i1, TR51650|c0_g1_i3, TR66785|c0_g2_i2, TR51650|c0_g1_i2, TR51650|c0_g1_i1, TR6…	map00360
Phenylalanine metabolism	598	tautomerase	ec:5.3.2.1	3	TR40518|c0_g1_i1, TR48622|c0_g1_i1, TR40518|c0_g1_i2	map00360
Phenylalanine metabolism	598	oxidase	ec:1.4.3.21	72	TR69019|c0_g2_i1, TR7903|c0_g1_i1, TR42252|c0_g2_i1, TR69019|c1_g1_i1, TR37829|c0_g2_i1, TR80134|c0_g1_i1, TR36535|c0_g2_i1, TR65311|c0_g1_i3, TR65311|c0_g1_i2, TR65311|c0_g1_i1, TR69019|c1_g5_i1, TR65743|c0_g1_i1, TR42994|c0_g1_i1, TR65390|c0_g1_i1, TR58713|c0_g2_i1, TR20088|c0_g1_i1, TR20059|c0_g1_i1, TR76736|c0_g1_i1, TR65311|c1_g1_i2, TR65311|c1_g1_i1, TR65311|c1_g1_i4, TR65311|c1_g1_i3, TR69…	map00360
Glycosaminoglycan degradation	261	hexosaminidase	ec:3.2.1.52	35	TR31671|c0_g1_i1, TR21395|c0_g1_i1, TR64444|c1_g4_i1, TR88392|c0_g1_i1, TR63535|c1_g4_i9, TR63535|c1_g4_i8, TR63535|c1_g4_i7, TR63535|c1_g4_i6, TR63535|c1_g4_i5, TR93621|c0_g1_i1, TR63535|c1_g4_i4, TR6478|c0_g2_i1, TR63535|c1_g4_i3, TR63535|c1_g2_i1, TR63535|c1_g4_i2, TR63535|c1_g4_i1, TR91336|c0_g1_i1, TR61437|c0_g1_i3, TR55547|c0_g1_i1, TR61437|c0_g1_i1, TR63385|c1_g2_i1, TR36286|c1_g1_i1, TR63…	map00531
Glycosaminoglycan degradation	261	alpha-acetylglucosaminidase	ec:3.2.1.50	12	TR50032|c0_g3_i1, TR53728|c0_g1_i1, TR54855|c0_g1_i2, TR54855|c0_g1_i1, TR12721|c0_g1_i1, TR82852|c0_g1_i1, TR94118|c0_g1_i1, TR69675|c0_g1_i1, TR50032|c0_g2_i1, TR33502|c0_g1_i1, TR50032|c0_g2_i2, TR81483|c0_g1_i1	map00531
Glycosaminoglycan degradation	261	lactase (ambiguous)	ec:3.2.1.23	197	TR41351|c0_g1_i1, TR66449|c0_g1_i6, TR22672|c0_g1_i1, TR58736|c1_g3_i1, TR66449|c0_g1_i2, TR68122|c0_g3_i1, TR56298|c0_g3_i1, TR66449|c0_g1_i1, TR66449|c0_g1_i4, TR66449|c0_g1_i3, TR67501|c1_g1_i4, TR67501|c1_g1_i2, TR34543|c0_g3_i1, TR67501|c1_g1_i3, TR22118|c0_g2_i1, TR42511|c0_g1_i1, TR67501|c1_g1_i1, TR3312|c0_g2_i1, TR15641|c0_g1_i1, TR59809|c1_g1_i1, TR18909|c0_g1_i1, TR65771|c0_g1_i2, TR65…	map00531
Glycosaminoglycan degradation	261	beta-glucuronide glucuronohydrolase glucuronidase	ec:3.2.1.31	17	TR59444|c0_g1_i1, TR59444|c0_g3_i2, TR69703|c0_g1_i1, TR59444|c0_g1_i2, TR59444|c0_g2_i2, TR59444|c0_g3_i1, TR15236|c0_g1_i1, TR52812|c0_g1_i2, TR52812|c0_g1_i3, TR55015|c0_g2_i1, TR52812|c0_g1_i1, TR55015|c0_g1_i1, TR82457|c0_g1_i1, TR41428|c0_g1_i1, TR31558|c0_g1_i1, TR41428|c0_g1_i2, TR14708|c0_g1_i1	map00531
Nitrogen metabolism	370	ligase	ec:6.3.1.2	55	TR24163|c0_g2_i1, TR41106|c0_g1_i1, TR60922|c2_g1_i1, TR66418|c0_g1_i1, TR45402|c0_g2_i1, TR9743|c0_g2_i1, TR28386|c0_g2_i1, TR46476|c0_g1_i2, TR46476|c0_g1_i1, TR26880|c0_g1_i2, TR41020|c0_g1_i1, TR42525|c0_g2_i1, TR26880|c0_g1_i1, TR41106|c0_g2_i2, TR41106|c0_g2_i1, TR60922|c2_g2_i1, TR24163|c0_g3_i1, TR5319|c0_g1_i1, TR58398|c1_g2_i1, TR58398|c1_g2_i2, TR28386|c0_g1_i1, TR58398|c1_g2_i3, TR583…	map00910
Nitrogen metabolism	370	synthase (ferredoxin)	ec:1.4.7.1	19	TR59007|c1_g1_i4, TR67690|c1_g1_i7, TR59007|c1_g1_i5, TR59007|c0_g1_i1, TR59007|c1_g1_i2, TR59007|c1_g1_i3, TR59007|c1_g1_i1, TR67690|c1_g2_i1, TR53051|c0_g1_i1, TR67690|c1_g1_i1, TR67690|c1_g1_i2, TR67690|c1_g1_i3, TR67690|c1_g1_i4, TR67690|c1_g1_i5, TR67690|c1_g1_i6, TR67690|c0_g1_i2, TR67690|c0_g1_i1, TR53051|c0_g1_i2, TR62591|c0_g1_i1	map00910
Nitrogen metabolism	370	monooxygenase	ec:1.13.12.16	14	TR65321|c0_g1_i1, TR65321|c0_g1_i2, TR65321|c0_g1_i3, TR65321|c0_g1_i4, TR77019|c0_g1_i1, TR47143|c0_g1_i1, TR89459|c0_g1_i1, TR7447|c0_g1_i1, TR7447|c0_g2_i1, TR26085|c0_g1_i1, TR73329|c0_g1_i1, TR79953|c0_g1_i1, TR81447|c0_g1_i1, TR26085|c0_g1_i2	map00910
Nitrogen metabolism	370	reductase [NAD(P)H]	ec:1.7.1.2	3	TR54598|c0_g1_i5, TR54598|c0_g2_i1, TR86174|c0_g1_i1	map00910
Nitrogen metabolism	370	reductase (NADH)	ec:1.7.1.1	34	TR67355|c2_g1_i2, TR67355|c2_g1_i3, TR67355|c1_g2_i1, TR59879|c0_g1_i2, TR59879|c0_g1_i4, TR59879|c0_g1_i6, TR67355|c2_g1_i4, TR59879|c0_g1_i8, TR67355|c2_g1_i5, TR2836|c0_g1_i1, TR54598|c0_g2_i1, TR42464|c0_g1_i1, TR54598|c0_g1_i5, TR46739|c0_g1_i3, TR46739|c0_g1_i1, TR54598|c0_g1_i2, TR67355|c1_g1_i1, TR7467|c0_g1_i1, TR46739|c0_g1_i2, TR54598|c0_g1_i1, TR54598|c0_g1_i4, TR54598|c0_g1_i3, TR861…	map00910
Nitrogen metabolism	370	reductase (NADPH)	ec:1.7.1.3	8	TR54598|c0_g1_i5, TR85083|c0_g1_i1, TR54598|c0_g1_i2, TR54598|c0_g1_i1, TR54598|c0_g1_i4, TR54598|c0_g1_i3, TR54598|c0_g2_i1, TR86174|c0_g1_i1	map00910
Nitrogen metabolism	370	ec:3.5.1.49 formamidase	ec:3.5.1.49	16	TR55210|c2_g3_i8, TR55210|c2_g3_i7, TR55210|c2_g3_i6, TR55210|c2_g3_i5, TR55210|c2_g3_i4, TR55210|c2_g3_i3, TR55210|c2_g3_i2, TR55210|c2_g3_i1, TR55210|c1_g2_i1, TR55210|c1_g2_i3, TR64959|c1_g3_i1, TR43301|c0_g1_i1, TR64959|c1_g5_i1, TR64959|c1_g5_i2, TR64959|c1_g5_i3, TR64959|c1_g5_i4	map00910
Nitrogen metabolism	370	dehydrogenase (NADP+)	ec:1.4.1.4	4	TR60267|c0_g1_i1, TR68265|c0_g1_i1, TR60267|c0_g1_i2, TR68265|c0_g1_i2	map00910
Nitrogen metabolism	370	dehydrogenase [NAD(P)+]	ec:1.4.1.3	20	TR63593|c3_g3_i1, TR55350|c0_g1_i1, TR44784|c0_g1_i1, TR67650|c1_g1_i2, TR44784|c0_g1_i2, TR67650|c1_g1_i1, TR63593|c3_g4_i1, TR34401|c0_g2_i1, TR63908|c0_g2_i1, TR63908|c0_g1_i1, TR55350|c0_g1_i2, TR63908|c0_g1_i2, TR62777|c0_g1_i4, TR62777|c0_g1_i3, TR58557|c0_g1_i1, TR62777|c0_g1_i2, TR58557|c0_g1_i2, TR62777|c0_g1_i1, TR46759|c0_g1_i2, TR46759|c0_g1_i1	map00910
Nitrogen metabolism	370	dehydrogenase	ec:1.4.1.2	10	TR63593|c3_g3_i1, TR44784|c0_g1_i1, TR67650|c1_g1_i2, TR44784|c0_g1_i2, TR67650|c1_g1_i1, TR80102|c0_g1_i1, TR63593|c3_g4_i1, TR58557|c0_g1_i2, TR46759|c0_g1_i2, TR55350|c0_g1_i2	map00910
Nitrogen metabolism	370	dehydratase	ec:4.2.1.1	111	TR68102|c0_g2_i2, TR58681|c2_g1_i1, TR68102|c0_g2_i3, TR58681|c2_g1_i2, TR52113|c1_g1_i3, TR52113|c1_g1_i1, TR52113|c1_g1_i2, TR60997|c0_g1_i1, TR60997|c0_g1_i2, TR68102|c0_g2_i6, TR68102|c0_g2_i7, TR7890|c0_g1_i1, TR69135|c0_g2_i3, TR35006|c0_g1_i2, TR35006|c0_g1_i1, TR69135|c0_g2_i1, TR9057|c0_g1_i1, TR40958|c0_g1_i1, TR42528|c1_g1_i1, TR82782|c0_g1_i1, TR57571|c0_g4_i1, TR43202|c0_g1_i1, TR432…	map00910
Nitrogen metabolism	370	acetonitrilase	ec:3.5.5.1	10	TR62376|c0_g1_i1, TR58283|c0_g1_i1, TR64724|c0_g1_i3, TR8024|c0_g1_i1, TR64724|c0_g1_i2, TR64724|c0_g1_i1, TR56119|c0_g1_i1, TR62376|c0_g1_i3, TR62376|c0_g1_i2, TR45759|c0_g1_i1	map00910
Nitrogen metabolism	370	reductase	ec:1.7.7.2	1	TR32112|c0_g1_i1	map00910
Nitrogen metabolism	370	reductase	ec:1.7.7.1	6	TR47728|c0_g1_i1, TR36508|c0_g1_i2, TR57882|c0_g1_i1, TR32112|c0_g1_i1, TR36508|c0_g1_i1, TR47728|c0_g1_i2	map00910
Nitrogen metabolism	370	synthase (ammonia)	ec:6.3.4.16	14	TR21635|c0_g1_i1, TR64758|c0_g5_i1, TR22154|c0_g1_i1, TR12753|c0_g1_i1, TR14162|c0_g1_i1, TR68899|c0_g2_i5, TR68899|c0_g2_i3, TR68899|c0_g2_i4, TR68899|c0_g2_i1, TR68899|c0_g2_i2, TR68899|c0_g1_i1, TR52166|c0_g2_i1, TR92149|c0_g1_i1, TR10566|c0_g1_i1	map00910
Nitrogen metabolism	370	reductase	ec:1.7.99.4	34	TR67355|c2_g1_i2, TR67355|c2_g1_i3, TR67355|c1_g2_i1, TR59879|c0_g1_i2, TR59879|c0_g1_i4, TR59879|c0_g1_i6, TR67355|c2_g1_i4, TR59879|c0_g1_i8, TR67355|c2_g1_i5, TR2836|c0_g1_i1, TR54598|c0_g2_i1, TR42464|c0_g1_i1, TR54598|c0_g1_i5, TR46739|c0_g1_i3, TR46739|c0_g1_i1, TR54598|c0_g1_i2, TR67355|c1_g1_i1, TR7467|c0_g1_i1, TR46739|c0_g1_i2, TR54598|c0_g1_i1, TR54598|c0_g1_i4, TR54598|c0_g1_i3, TR861…	map00910
Nitrogen metabolism	370	reductase (NO-forming)	ec:1.7.2.1	6	TR47728|c0_g1_i1, TR36508|c0_g1_i2, TR57882|c0_g1_i1, TR32112|c0_g1_i1, TR36508|c0_g1_i1, TR47728|c0_g1_i2	map00910
Nitrogen metabolism	370	cyanate lyase	ec:4.2.1.104	15	TR69983|c0_g1_i1, TR44220|c0_g2_i1, TR44220|c0_g1_i1, TR33280|c0_g2_i1, TR33280|c0_g1_i1, TR73285|c0_g1_i1, TR33280|c0_g3_i1, TR68119|c0_g1_i3, TR68119|c0_g1_i6, TR68119|c0_g1_i1, TR357|c0_g1_i1, TR84758|c0_g1_i1, TR27697|c0_g1_i1, TR15954|c0_g1_i1, TR15954|c0_g2_i1	map00910
Nitrogen metabolism	370	synthase (NADH)	ec:1.4.1.14	51	TR69104|c1_g2_i1, TR69104|c1_g2_i2, TR38830|c0_g1_i1, TR69104|c2_g1_i1, TR35319|c0_g1_i1, TR16658|c0_g1_i1, TR54601|c0_g1_i2, TR54601|c0_g1_i1, TR64721|c1_g1_i1, TR68127|c0_g1_i2, TR68127|c0_g1_i1, TR69104|c1_g1_i2, TR69104|c1_g1_i1, TR29250|c0_g1_i1, TR33071|c0_g1_i1, TR64721|c1_g4_i1, TR65497|c1_g3_i2, TR81248|c0_g1_i1, TR16658|c0_g2_i1, TR65497|c1_g3_i1, TR34795|c0_g1_i1, TR47076|c0_g2_i1, TR5…	map00910
Nitrogen metabolism	370	synthase (NADPH)	ec:1.4.1.13	2	TR67690|c1_g2_i1, TR81248|c0_g1_i1	map00910
Aflatoxin biosynthesis	78	carboxylase	ec:6.4.1.2	78	TR65200|c1_g1_i1, TR65200|c1_g1_i3, TR65200|c1_g1_i2, TR65200|c1_g1_i5, TR25352|c0_g3_i1, TR65200|c1_g1_i4, TR33196|c0_g1_i1, TR69156|c1_g2_i1, TR60442|c1_g1_i6, TR60442|c1_g1_i5, TR56397|c0_g2_i1, TR63639|c0_g3_i11, TR63639|c0_g3_i10, TR63639|c0_g3_i13, TR41603|c0_g3_i1, TR38172|c0_g1_i1, TR25352|c0_g4_i1, TR46558|c0_g1_i1, TR49866|c0_g1_i1, TR49866|c0_g1_i2, TR69156|c1_g1_i1, TR40692|c0_g2_i1, …	map00254
Tetracycline biosynthesis	78	carboxylase	ec:6.4.1.2	78	TR65200|c1_g1_i1, TR65200|c1_g1_i3, TR65200|c1_g1_i2, TR65200|c1_g1_i5, TR25352|c0_g3_i1, TR65200|c1_g1_i4, TR33196|c0_g1_i1, TR69156|c1_g2_i1, TR60442|c1_g1_i6, TR60442|c1_g1_i5, TR56397|c0_g2_i1, TR63639|c0_g3_i11, TR63639|c0_g3_i10, TR63639|c0_g3_i13, TR41603|c0_g3_i1, TR38172|c0_g1_i1, TR25352|c0_g4_i1, TR46558|c0_g1_i1, TR49866|c0_g1_i1, TR49866|c0_g1_i2, TR69156|c1_g1_i1, TR40692|c0_g2_i1, …	map00253
One carbon pool by folate	241	cyclo-ligase	ec:6.3.3.2	25	TR62282|c0_g1_i6, TR3125|c0_g1_i1, TR62282|c0_g1_i4, TR62282|c0_g1_i5, TR67921|c1_g1_i1, TR62282|c0_g1_i2, TR62282|c0_g1_i3, TR28514|c0_g2_i1, TR62282|c0_g1_i1, TR67921|c1_g1_i8, TR67921|c1_g1_i9, TR42304|c0_g1_i1, TR67921|c1_g1_i6, TR42304|c0_g1_i2, TR67921|c1_g1_i7, TR67921|c1_g1_i4, TR67921|c1_g1_i5, TR67921|c1_g1_i2, TR67921|c1_g1_i3, TR54686|c0_g1_i2, TR54686|c0_g1_i1, TR33684|c0_g1_i2, TR33…	map00670
One carbon pool by folate	241	cyclohydrolase	ec:3.5.4.9	11	TR46802|c0_g1_i1, TR66494|c0_g3_i3, TR66494|c0_g3_i1, TR56505|c0_g1_i1, TR56505|c0_g1_i2, TR13803|c0_g1_i1, TR46802|c1_g1_i2, TR46802|c1_g1_i1, TR53773|c0_g1_i2, TR54854|c0_g1_i1, TR53773|c0_g1_i1	map00670
One carbon pool by folate	241	synthase	ec:2.1.1.45	12	TR16060|c0_g1_i1, TR16060|c0_g1_i2, TR63049|c0_g2_i3, TR11990|c0_g1_i1, TR63049|c0_g2_i4, TR63049|c0_g2_i1, TR63049|c0_g2_i2, TR63049|c0_g2_i7, TR63049|c0_g2_i8, TR33251|c0_g1_i1, TR63049|c0_g2_i5, TR63049|c0_g2_i6	map00670
One carbon pool by folate	241	synthase	ec:2.1.1.13	24	TR13496|c0_g1_i1, TR5467|c0_g1_i1, TR6084|c0_g1_i1, TR32144|c0_g2_i1, TR58834|c0_g1_i2, TR68318|c0_g2_i6, TR54563|c0_g1_i1, TR54563|c0_g1_i2, TR70883|c0_g1_i1, TR87809|c0_g1_i1, TR16838|c0_g1_i1, TR67452|c1_g3_i4, TR9196|c0_g1_i1, TR18220|c0_g2_i1, TR67452|c1_g4_i2, TR67452|c1_g4_i3, TR18220|c0_g1_i1, TR67452|c1_g4_i1, TR67452|c1_g5_i1, TR1649|c0_g1_i1, TR68318|c0_g2_i3, TR29864|c0_g1_i1, TR58834…	map00670
One carbon pool by folate	241	deformylase	ec:3.5.1.10	36	TR55654|c0_g1_i2, TR55654|c0_g1_i1, TR50156|c0_g2_i1, TR64449|c1_g2_i1, TR64449|c1_g4_i4, TR48078|c1_g1_i1, TR55921|c0_g1_i1, TR64449|c1_g2_i2, TR64449|c1_g4_i3, TR48078|c1_g1_i2, TR64449|c1_g4_i2, TR55921|c0_g1_i3, TR64449|c1_g4_i1, TR64449|c1_g4_i8, TR64449|c1_g4_i7, TR64449|c1_g2_i3, TR64449|c1_g4_i6, TR64449|c1_g2_i4, TR64449|c1_g4_i5, TR46746|c0_g1_i1, TR16202|c0_g1_i1, TR16202|c0_g1_i2, TR4…	map00670
One carbon pool by folate	241	reductase	ec:1.5.1.3	18	TR63049|c0_g2_i3, TR11990|c0_g1_i1, TR63049|c0_g2_i4, TR93393|c0_g1_i1, TR63049|c0_g2_i1, TR63049|c0_g2_i2, TR41577|c1_g1_i1, TR34646|c0_g2_i1, TR16060|c0_g1_i1, TR16060|c0_g1_i2, TR75966|c0_g1_i1, TR54224|c2_g1_i1, TR41577|c0_g1_i1, TR63049|c0_g2_i7, TR63049|c0_g2_i8, TR33251|c0_g1_i1, TR63049|c0_g2_i5, TR63049|c0_g2_i6	map00670
One carbon pool by folate	241	dehydrogenase (NADP+)	ec:1.5.1.5	15	TR46802|c0_g1_i1, TR53773|c0_g1_i2, TR53773|c0_g1_i1, TR74035|c0_g1_i1, TR66494|c0_g3_i3, TR66494|c0_g3_i4, TR66494|c0_g3_i1, TR66494|c0_g3_i2, TR56505|c0_g1_i1, TR56505|c0_g1_i2, TR13803|c0_g1_i1, TR46802|c1_g1_i2, TR66494|c0_g3_i5, TR46802|c1_g1_i1, TR54854|c0_g1_i1	map00670
One carbon pool by folate	241	formyltransferase	ec:2.1.2.3	11	TR58343|c0_g2_i4, TR67885|c0_g2_i1, TR67885|c0_g1_i1, TR67885|c0_g2_i2, TR67885|c0_g2_i3, TR67885|c0_g2_i4, TR67885|c0_g2_i5, TR67885|c0_g2_i6, TR58343|c0_g2_i1, TR46340|c0_g1_i1, TR58343|c0_g2_i3	map00670
One carbon pool by folate	241	formyltransferase	ec:2.1.2.2	3	TR46746|c0_g1_i1, TR55921|c0_g1_i1, TR55921|c0_g1_i3	map00670
One carbon pool by folate	241	hydroxymethyltransferase	ec:2.1.2.1	69	TR66733|c1_g1_i7, TR66733|c1_g1_i5, TR66733|c1_g1_i4, TR66733|c1_g1_i3, TR66733|c1_g1_i2, TR78064|c0_g1_i1, TR48715|c0_g1_i1, TR63286|c0_g1_i2, TR63286|c0_g1_i1, TR47199|c0_g2_i1, TR51980|c0_g1_i1, TR55992|c0_g1_i1, TR32126|c0_g1_i1, TR63286|c0_g1_i3, TR66733|c1_g1_i1, TR42547|c0_g1_i1, TR44041|c0_g1_i2, TR33784|c0_g1_i1, TR9063|c0_g1_i1, TR95307|c0_g1_i1, TR1930|c0_g1_i1, TR62717|c0_g2_i1, TR317…	map00670
One carbon pool by folate	241	formyltransferase	ec:2.1.2.9	8	TR50156|c0_g2_i1, TR50156|c0_g1_i2, TR50156|c0_g1_i1, TR43105|c0_g1_i1, TR16202|c0_g1_i1, TR50156|c0_g1_i4, TR50156|c0_g1_i3, TR50156|c0_g1_i5	map00670
One carbon pool by folate	241	ligase	ec:6.3.4.3	4	TR74035|c0_g1_i1, TR68024|c0_g1_i1, TR57704|c0_g1_i1, TR68024|c0_g1_i2	map00670
One carbon pool by folate	241	reductase [NAD(P)H]	ec:1.5.1.20	10	TR88467|c0_g1_i1, TR38637|c0_g1_i1, TR20232|c0_g1_i1, TR59869|c1_g1_i1, TR20232|c0_g2_i1, TR58852|c0_g1_i1, TR59869|c1_g1_i4, TR59869|c1_g1_i3, TR59869|c1_g1_i2, TR79706|c0_g1_i1	map00670
One carbon pool by folate	241	S-aminomethyldihydrolipoylprotein:(6S)-tetrahydrofolate aminomethyltransferase (ammonia-forming)	ec:2.1.2.10	30	TR41167|c0_g1_i1, TR62835|c0_g1_i3, TR62835|c0_g1_i2, TR62835|c0_g1_i4, TR53342|c0_g1_i2, TR53342|c0_g1_i1, TR62835|c0_g1_i1, TR40529|c0_g1_i1, TR62309|c1_g3_i1, TR73980|c0_g1_i1, TR62309|c1_g3_i2, TR34746|c0_g1_i2, TR54588|c0_g1_i1, TR34746|c0_g1_i1, TR54588|c0_g2_i4, TR54588|c0_g2_i3, TR54588|c0_g2_i6, TR54588|c0_g2_i5, TR62309|c1_g2_i7, TR64785|c0_g1_i3, TR62309|c1_g2_i6, TR62309|c1_g2_i5, TR6…	map00670
Valine, leucine and isoleucine biosynthesis	192	synthase	ec:2.2.1.6	27	TR63733|c0_g2_i1, TR63733|c1_g1_i1, TR57418|c0_g1_i1, TR26237|c0_g1_i1, TR52766|c0_g1_i1, TR52766|c0_g3_i1, TR52766|c0_g1_i3, TR52766|c0_g1_i2, TR6864|c0_g2_i1, TR63733|c0_g1_i1, TR63733|c0_g1_i2, TR63733|c0_g1_i3, TR46791|c0_g1_i1, TR65975|c0_g1_i4, TR57418|c0_g2_i4, TR57418|c0_g2_i3, TR57418|c0_g2_i2, TR43373|c0_g1_i2, TR58896|c0_g1_i1, TR51261|c0_g1_i1, TR52766|c0_g2_i1, TR65975|c0_g1_i3, TR65…	map00290
Valine, leucine and isoleucine biosynthesis	192	transaminase	ec:2.6.1.42	43	TR48666|c0_g1_i2, TR93008|c0_g1_i1, TR48666|c0_g1_i3, TR48666|c0_g1_i1, TR59017|c0_g1_i3, TR59017|c0_g1_i2, TR33056|c0_g2_i1, TR68205|c0_g3_i1, TR59017|c0_g1_i4, TR59017|c0_g1_i1, TR68205|c0_g1_i4, TR62587|c0_g1_i2, TR68205|c0_g1_i3, TR62587|c0_g1_i1, TR64503|c0_g1_i1, TR68205|c0_g1_i2, TR68205|c0_g1_i1, TR62587|c0_g3_i1, TR68205|c0_g1_i8, TR68205|c0_g1_i7, TR58246|c0_g1_i1, TR68205|c0_g1_i6, TR6…	map00290
Valine, leucine and isoleucine biosynthesis	192	transaminase	ec:2.6.1.6	1	TR53493|c0_g2_i5	map00290
Valine, leucine and isoleucine biosynthesis	192	ammonia-lyase	ec:4.3.1.19	18	TR51534|c0_g2_i1, TR51534|c0_g1_i1, TR51534|c0_g2_i2, TR40658|c0_g1_i1, TR51534|c0_g2_i3, TR51534|c0_g2_i4, TR2731|c0_g1_i1, TR29592|c0_g1_i1, TR40658|c0_g2_i1, TR23661|c0_g2_i1, TR23661|c0_g1_i1, TR62441|c0_g1_i2, TR10944|c0_g1_i1, TR51859|c0_g1_i2, TR62441|c0_g1_i1, TR51859|c0_g1_i1, TR16516|c0_g1_i1, TR51859|c0_g2_i1	map00290
Valine, leucine and isoleucine biosynthesis	192	synthase	ec:2.3.3.13	17	TR5755|c0_g2_i1, TR5755|c0_g1_i1, TR63699|c0_g1_i4, TR63699|c0_g1_i3, TR63699|c0_g1_i2, TR63699|c0_g1_i1, TR60408|c0_g1_i1, TR60408|c0_g2_i2, TR60408|c0_g2_i1, TR56176|c0_g1_i1, TR85545|c0_g1_i1, TR23460|c0_g1_i1, TR54374|c0_g4_i1, TR54374|c0_g4_i2, TR63699|c0_g1_i6, TR63699|c0_g1_i5, TR23853|c0_g1_i1	map00290
Valine, leucine and isoleucine biosynthesis	192	dehydratase	ec:4.2.1.9	21	TR67036|c1_g1_i8, TR67036|c1_g1_i7, TR27542|c0_g1_i1, TR67036|c1_g1_i6, TR67036|c1_g1_i5, TR67036|c1_g1_i9, TR67036|c1_g1_i4, TR67036|c1_g1_i3, TR6057|c0_g1_i1, TR67036|c1_g1_i2, TR67036|c1_g1_i1, TR64967|c3_g7_i1, TR4786|c0_g1_i1, TR78482|c0_g1_i1, TR46561|c0_g2_i1, TR40025|c0_g1_i1, TR46561|c0_g1_i1, TR64967|c3_g1_i3, TR48052|c0_g1_i1, TR4786|c0_g2_i1, TR48052|c0_g1_i2	map00290
Valine, leucine and isoleucine biosynthesis	192	dehydratase	ec:4.2.1.33	25	TR61464|c2_g3_i5, TR61464|c2_g3_i6, TR61464|c2_g3_i3, TR91950|c0_g1_i1, TR61464|c2_g3_i4, TR61464|c0_g1_i1, TR61182|c0_g1_i2, TR61182|c0_g1_i3, TR35734|c0_g1_i1, TR61182|c0_g1_i1, TR61381|c0_g1_i1, TR61381|c0_g1_i2, TR61381|c0_g1_i3, TR61464|c2_g3_i1, TR61464|c2_g3_i2, TR61464|c0_g2_i1, TR53555|c0_g1_i2, TR53555|c0_g1_i1, TR35734|c0_g2_i1, TR86107|c0_g1_i1, TR35734|c0_g2_i2, TR61381|c0_g2_i1, TR3…	map00290
Valine, leucine and isoleucine biosynthesis	192	reductoisomerase (NADP+)	ec:1.1.1.86	21	TR62357|c0_g1_i1, TR57731|c0_g5_i12, TR62357|c0_g2_i1, TR48617|c0_g1_i2, TR67659|c0_g1_i1, TR67659|c3_g3_i4, TR67659|c3_g3_i5, TR30049|c0_g1_i1, TR48617|c0_g1_i1, TR72175|c0_g1_i1, TR50663|c0_g1_i1, TR57731|c0_g1_i1, TR50663|c0_g1_i2, TR45577|c0_g1_i2, TR57731|c0_g2_i1, TR67659|c3_g3_i1, TR45577|c0_g1_i1, TR67659|c3_g3_i2, TR67659|c3_g3_i3, TR79731|c0_g1_i1, TR67659|c3_g2_i1	map00290
Valine, leucine and isoleucine biosynthesis	192	dehydrogenase	ec:1.1.1.85	19	TR64204|c0_g1_i2, TR65154|c0_g1_i4, TR63772|c0_g2_i2, TR65154|c0_g1_i3, TR65154|c0_g1_i2, TR64204|c0_g1_i1, TR65154|c0_g1_i1, TR4598|c0_g1_i1, TR65154|c0_g1_i9, TR65154|c0_g1_i8, TR67759|c2_g1_i2, TR65154|c0_g1_i6, TR65154|c0_g1_i5, TR67759|c2_g1_i1, TR65154|c0_g1_i11, TR67759|c1_g1_i1, TR68263|c0_g1_i1, TR68263|c0_g1_i3, TR76468|c0_g1_i1	map00290
Cyanoamino acid metabolism	528	ligase	ec:6.3.1.1	4	TR50945|c0_g1_i1, TR59472|c1_g1_i2, TR59472|c1_g1_i1, TR54644|c0_g1_i1	map00460
Cyanoamino acid metabolism	528	hydratase	ec:4.2.1.65	5	TR62376|c0_g1_i1, TR8024|c0_g1_i1, TR62376|c0_g1_i3, TR62376|c0_g1_i2, TR45759|c0_g1_i1	map00460
Cyanoamino acid metabolism	528	ec:3.5.1.49 formamidase	ec:3.5.1.49	16	TR55210|c2_g3_i8, TR55210|c2_g3_i7, TR55210|c2_g3_i6, TR55210|c2_g3_i5, TR55210|c2_g3_i4, TR55210|c2_g3_i3, TR55210|c2_g3_i2, TR55210|c2_g3_i1, TR55210|c1_g2_i1, TR55210|c1_g2_i3, TR64959|c1_g3_i1, TR43301|c0_g1_i1, TR64959|c1_g5_i1, TR64959|c1_g5_i2, TR64959|c1_g5_i3, TR64959|c1_g5_i4	map00460
Cyanoamino acid metabolism	528	beta-glucosidase	ec:3.2.1.117	9	TR66385|c0_g1_i1, TR51657|c1_g1_i1, TR66385|c0_g1_i2, TR66385|c0_g1_i3, TR57480|c0_g3_i6, TR57480|c0_g3_i1, TR70328|c0_g1_i1, TR68215|c1_g1_i11, TR57480|c0_g3_i8	map00460
Cyanoamino acid metabolism	528	beta-glucosidase	ec:3.2.1.118	7	TR57480|c0_g3_i7, TR57480|c0_g3_i6, TR57480|c0_g3_i1, TR68215|c1_g1_i11, TR57480|c0_g3_i3, TR57480|c0_g3_i8, TR68215|c1_g3_i1	map00460
Cyanoamino acid metabolism	528	synthase	ec:4.4.1.9	4	TR80466|c0_g1_i1, TR60473|c0_g1_i1, TR54741|c1_g1_i1, TR60473|c0_g1_i2	map00460
Cyanoamino acid metabolism	528	gentiobiase	ec:3.2.1.21	358	TR19326|c0_g3_i1, TR48548|c0_g3_i1, TR48323|c0_g1_i1, TR67017|c0_g1_i1, TR48323|c0_g1_i2, TR48323|c0_g1_i3, TR48323|c0_g1_i4, TR66449|c0_g1_i6, TR55749|c0_g3_i1, TR66449|c0_g1_i5, TR66599|c0_g4_i1, TR68591|c3_g3_i1, TR68591|c3_g3_i2, TR68591|c3_g3_i3, TR68591|c3_g3_i5, TR16164|c0_g2_i1, TR68727|c0_g2_i1, TR66449|c0_g1_i2, TR68215|c1_g1_i9, TR66449|c0_g1_i1, TR66449|c0_g1_i4, TR68215|c1_g1_i7, TR3…	map00460
Cyanoamino acid metabolism	528	asparaginase II	ec:3.5.1.1	27	TR57350|c0_g2_i1, TR44763|c0_g1_i1, TR6159|c0_g2_i1, TR16380|c0_g2_i1, TR59785|c0_g1_i2, TR59785|c0_g1_i3, TR59785|c0_g1_i1, TR48707|c0_g2_i2, TR48707|c0_g2_i1, TR45812|c0_g1_i1, TR59785|c0_g1_i4, TR45812|c0_g1_i2, TR59785|c0_g1_i5, TR48817|c0_g1_i1, TR48817|c0_g1_i3, TR48817|c0_g1_i2, TR57350|c0_g1_i1, TR66957|c1_g7_i1, TR31773|c0_g1_i1, TR39095|c0_g1_i1, TR16380|c0_g3_i1, TR90177|c0_g1_i1, TR16…	map00460
Cyanoamino acid metabolism	528	hydroxymethyltransferase	ec:2.1.2.1	69	TR66733|c1_g1_i7, TR66733|c1_g1_i5, TR66733|c1_g1_i4, TR66733|c1_g1_i3, TR66733|c1_g1_i2, TR78064|c0_g1_i1, TR48715|c0_g1_i1, TR63286|c0_g1_i2, TR63286|c0_g1_i1, TR47199|c0_g2_i1, TR51980|c0_g1_i1, TR55992|c0_g1_i1, TR32126|c0_g1_i1, TR63286|c0_g1_i3, TR66733|c1_g1_i1, TR42547|c0_g1_i1, TR44041|c0_g1_i2, TR33784|c0_g1_i1, TR9063|c0_g1_i1, TR95307|c0_g1_i1, TR1930|c0_g1_i1, TR62717|c0_g2_i1, TR317…	map00460
Cyanoamino acid metabolism	528	lyase	ec:4.1.2.10	9	TR15909|c0_g1_i1, TR71857|c0_g1_i1, TR65185|c0_g1_i1, TR65185|c0_g2_i1, TR62133|c0_g2_i2, TR92884|c0_g1_i1, TR46240|c0_g1_i1, TR63333|c0_g1_i1, TR7488|c0_g1_i1	map00460
Cyanoamino acid metabolism	528	oxime monooxygenase	ec:1.14.13.68	15	TR41553|c0_g1_i1, TR89205|c0_g1_i1, TR89946|c0_g1_i1, TR68038|c0_g1_i7, TR65789|c0_g1_i1, TR22250|c0_g2_i1, TR85761|c0_g1_i1, TR40706|c0_g1_i2, TR22250|c0_g3_i1, TR40706|c0_g1_i1, TR65789|c0_g2_i1, TR33404|c0_g1_i1, TR65153|c3_g1_i1, TR22250|c0_g1_i1, TR26297|c0_g1_i1	map00460
Cyanoamino acid metabolism	528	nitrilase	ec:3.5.5.4	5	TR62376|c0_g1_i1, TR8024|c0_g1_i1, TR62376|c0_g1_i3, TR62376|c0_g1_i2, TR45759|c0_g1_i1	map00460
Cyanoamino acid metabolism	528	acetonitrilase	ec:3.5.5.1	10	TR62376|c0_g1_i1, TR58283|c0_g1_i1, TR64724|c0_g1_i3, TR8024|c0_g1_i1, TR64724|c0_g1_i2, TR64724|c0_g1_i1, TR56119|c0_g1_i1, TR62376|c0_g1_i3, TR62376|c0_g1_i2, TR45759|c0_g1_i1	map00460
Cyanoamino acid metabolism	528	glutamyl transpeptidase	ec:2.3.2.2	16	TR59653|c1_g1_i5, TR59653|c1_g1_i3, TR59653|c1_g1_i4, TR70579|c0_g1_i1, TR70579|c0_g2_i1, TR28748|c0_g1_i1, TR64403|c0_g1_i2, TR15965|c0_g1_i1, TR15965|c0_g2_i1, TR59653|c1_g1_i2, TR84657|c0_g1_i1, TR65700|c0_g1_i1, TR40360|c0_g1_i1, TR53775|c0_g1_i1, TR89416|c0_g1_i1, TR53775|c0_g1_i2	map00460
Glyoxylate and dicarboxylate metabolism	742	carboxylase	ec:6.4.1.3	3	TR64362|c0_g1_i2, TR56363|c0_g1_i1, TR64362|c0_g1_i1	map00630
Glyoxylate and dicarboxylate metabolism	742	carboxylase	ec:4.1.1.39	9	TR45202|c0_g1_i1, TR44155|c0_g1_i1, TR32787|c0_g1_i1, TR53800|c0_g2_i1, TR41638|c2_g1_i1, TR53800|c0_g1_i1, TR14538|c0_g1_i1, TR7353|c0_g1_i1, TR35201|c0_g1_i1	map00630
Glyoxylate and dicarboxylate metabolism	742	ligase	ec:6.3.1.2	55	TR24163|c0_g2_i1, TR41106|c0_g1_i1, TR60922|c2_g1_i1, TR66418|c0_g1_i1, TR45402|c0_g2_i1, TR9743|c0_g2_i1, TR28386|c0_g2_i1, TR46476|c0_g1_i2, TR46476|c0_g1_i1, TR26880|c0_g1_i2, TR41020|c0_g1_i1, TR42525|c0_g2_i1, TR26880|c0_g1_i1, TR41106|c0_g2_i2, TR41106|c0_g2_i1, TR60922|c2_g2_i1, TR24163|c0_g3_i1, TR5319|c0_g1_i1, TR58398|c1_g2_i1, TR58398|c1_g2_i2, TR28386|c0_g1_i1, TR58398|c1_g2_i3, TR583…	map00630
Glyoxylate and dicarboxylate metabolism	742	dehydrogenase	ec:1.1.99.14	5	TR47375|c0_g1_i1, TR51714|c0_g1_i1, TR51714|c0_g1_i2, TR40530|c0_g1_i1, TR43463|c0_g1_i1	map00630
Glyoxylate and dicarboxylate metabolism	742	3-kinase	ec:2.7.1.31	9	TR58933|c0_g1_i1, TR58933|c0_g2_i1, TR27677|c0_g1_i1, TR74850|c0_g1_i1, TR62938|c0_g2_i1, TR62938|c0_g2_i2, TR58933|c0_g1_i2, TR58933|c0_g1_i3, TR58933|c0_g1_i4	map00630
Glyoxylate and dicarboxylate metabolism	742	transaminase	ec:2.6.1.45	17	TR62417|c1_g1_i9, TR49488|c0_g2_i1, TR49488|c0_g1_i1, TR49488|c0_g1_i2, TR62417|c0_g1_i1, TR62417|c1_g1_i11, TR62417|c1_g1_i10, TR58654|c0_g1_i2, TR58654|c0_g1_i3, TR62417|c1_g1_i3, TR62417|c1_g1_i4, TR62417|c1_g1_i1, TR62417|c1_g1_i2, TR62417|c1_g1_i7, TR62417|c1_g1_i8, TR62417|c1_g1_i5, TR62417|c1_g1_i6	map00630
Glyoxylate and dicarboxylate metabolism	742	ligase	ec:6.2.1.8	14	TR68516|c0_g1_i2, TR68516|c0_g1_i3, TR68516|c0_g1_i1, TR60317|c0_g2_i1, TR84510|c0_g1_i1, TR60317|c0_g2_i3, TR60317|c0_g2_i2, TR83777|c0_g1_i1, TR68516|c0_g1_i4, TR68516|c0_g1_i5, TR29008|c0_g2_i1, TR29008|c0_g3_i1, TR29008|c0_g1_i1, TR60317|c0_g2_i4	map00630
Glyoxylate and dicarboxylate metabolism	742	synthase (ferredoxin)	ec:1.4.7.1	19	TR59007|c1_g1_i4, TR67690|c1_g1_i7, TR59007|c1_g1_i5, TR59007|c0_g1_i1, TR59007|c1_g1_i2, TR59007|c1_g1_i3, TR59007|c1_g1_i1, TR67690|c1_g2_i1, TR53051|c0_g1_i1, TR67690|c1_g1_i1, TR67690|c1_g1_i2, TR67690|c1_g1_i3, TR67690|c1_g1_i4, TR67690|c1_g1_i5, TR67690|c1_g1_i6, TR67690|c0_g1_i2, TR67690|c0_g1_i1, TR53051|c0_g1_i2, TR62591|c0_g1_i1	map00630
Glyoxylate and dicarboxylate metabolism	742	transaminase	ec:2.6.1.4	10	TR59653|c1_g1_i5, TR59653|c1_g1_i3, TR59653|c1_g1_i4, TR28748|c0_g1_i1, TR15965|c0_g1_i1, TR59653|c1_g1_i1, TR59653|c1_g1_i2, TR53775|c0_g1_i1, TR89416|c0_g1_i1, TR53775|c0_g1_i2	map00630
Glyoxylate and dicarboxylate metabolism	742	ec:3.5.1.49 formamidase	ec:3.5.1.49	16	TR55210|c2_g3_i8, TR55210|c2_g3_i7, TR55210|c2_g3_i6, TR55210|c2_g3_i5, TR55210|c2_g3_i4, TR55210|c2_g3_i3, TR55210|c2_g3_i2, TR55210|c2_g3_i1, TR55210|c1_g2_i1, TR55210|c1_g2_i3, TR64959|c1_g3_i1, TR43301|c0_g1_i1, TR64959|c1_g5_i1, TR64959|c1_g5_i2, TR64959|c1_g5_i3, TR64959|c1_g5_i4	map00630
Glyoxylate and dicarboxylate metabolism	742	deformylase	ec:3.5.1.10	36	TR55654|c0_g1_i2, TR55654|c0_g1_i1, TR50156|c0_g2_i1, TR64449|c1_g2_i1, TR64449|c1_g4_i4, TR48078|c1_g1_i1, TR55921|c0_g1_i1, TR64449|c1_g2_i2, TR64449|c1_g4_i3, TR48078|c1_g1_i2, TR64449|c1_g4_i2, TR55921|c0_g1_i3, TR64449|c1_g4_i1, TR64449|c1_g4_i8, TR64449|c1_g4_i7, TR64449|c1_g2_i3, TR64449|c1_g4_i6, TR64449|c1_g2_i4, TR64449|c1_g4_i5, TR46746|c0_g1_i1, TR16202|c0_g1_i1, TR16202|c0_g1_i2, TR4…	map00630
Glyoxylate and dicarboxylate metabolism	742	dehydrogenase	ec:1.2.1.2	20	TR18830|c0_g1_i1, TR38995|c0_g1_i1, TR69757|c0_g1_i1, TR38995|c0_g1_i2, TR48496|c0_g1_i1, TR92049|c0_g1_i1, TR17596|c0_g2_i1, TR17596|c0_g1_i1, TR30276|c0_g1_i1, TR30276|c0_g2_i1, TR90182|c0_g1_i1, TR15845|c0_g1_i1, TR24417|c0_g1_i1, TR51029|c0_g1_i1, TR31358|c0_g1_i1, TR51029|c0_g1_i2, TR71751|c0_g1_i1, TR48496|c1_g1_i1, TR9137|c0_g2_i1, TR9137|c0_g1_i1	map00630
Glyoxylate and dicarboxylate metabolism	742	C-acetyltransferase	ec:2.3.1.9	19	TR83008|c0_g1_i1, TR24831|c0_g1_i1, TR24831|c0_g2_i1, TR61952|c0_g1_i4, TR54322|c0_g1_i1, TR61952|c0_g1_i3, TR18094|c0_g2_i1, TR54322|c1_g1_i1, TR61952|c0_g2_i1, TR18094|c0_g1_i1, TR18094|c0_g2_i2, TR54322|c1_g2_i2, TR54322|c1_g2_i1, TR61952|c0_g1_i2, TR61952|c0_g1_i1, TR70663|c0_g1_i1, TR91314|c0_g1_i1, TR17926|c0_g1_i1, TR24831|c0_g3_i1	map00630
Glyoxylate and dicarboxylate metabolism	742	oxidase	ec:1.2.3.4	15	TR23900|c0_g1_i1, TR80172|c0_g1_i1, TR56531|c1_g2_i1, TR88522|c0_g1_i1, TR18686|c1_g1_i1, TR51853|c0_g1_i1, TR52500|c0_g1_i1, TR56531|c1_g1_i4, TR68531|c0_g1_i1, TR56531|c1_g1_i3, TR56531|c1_g1_i2, TR56531|c1_g1_i1, TR56531|c1_g2_i2, TR32575|c0_g2_i1, TR32575|c0_g2_i2	map00630
Glyoxylate and dicarboxylate metabolism	742	synthase	ec:2.3.3.9	8	TR18577|c0_g1_i1, TR69264|c0_g1_i1, TR74366|c0_g1_i1, TR27449|c0_g1_i1, TR70319|c0_g1_i1, TR88056|c0_g1_i1, TR69845|c0_g1_i1, TR88485|c0_g1_i1	map00630
Glyoxylate and dicarboxylate metabolism	742	(Si)-synthase	ec:2.3.3.1	41	TR64024|c1_g1_i9, TR48431|c0_g2_i1, TR64024|c1_g1_i7, TR64024|c1_g1_i8, TR44930|c0_g1_i2, TR63314|c0_g3_i1, TR64024|c1_g1_i1, TR64024|c1_g3_i4, TR64024|c1_g1_i2, TR64024|c1_g3_i3, TR24096|c0_g1_i1, TR64024|c1_g3_i2, TR64024|c1_g3_i1, TR63314|c0_g1_i2, TR64024|c1_g1_i5, TR63314|c0_g1_i1, TR64024|c1_g1_i6, TR64024|c1_g3_i7, TR63314|c0_g1_i4, TR64024|c1_g1_i3, TR64024|c1_g3_i6, TR63314|c0_g1_i3, TR6…	map00630
Glyoxylate and dicarboxylate metabolism	742	kynurenine formamidase	ec:3.5.1.9	16	TR55707|c0_g1_i2, TR43351|c0_g2_i1, TR43351|c0_g1_i1, TR57173|c3_g1_i2, TR55707|c0_g1_i1, TR57173|c3_g1_i1, TR57173|c2_g1_i3, TR57173|c2_g1_i2, TR57173|c2_g1_i1, TR54766|c0_g1_i3, TR11623|c0_g1_i1, TR54766|c0_g1_i2, TR57173|c1_g1_i2, TR11623|c0_g1_i2, TR54766|c0_g1_i1, TR57173|c1_g1_i1	map00630
Glyoxylate and dicarboxylate metabolism	742	hydroxymethyltransferase	ec:2.1.2.1	69	TR66733|c1_g1_i7, TR66733|c1_g1_i5, TR66733|c1_g1_i4, TR66733|c1_g1_i3, TR66733|c1_g1_i2, TR78064|c0_g1_i1, TR48715|c0_g1_i1, TR63286|c0_g1_i2, TR63286|c0_g1_i1, TR47199|c0_g2_i1, TR51980|c0_g1_i1, TR55992|c0_g1_i1, TR32126|c0_g1_i1, TR63286|c0_g1_i3, TR66733|c1_g1_i1, TR42547|c0_g1_i1, TR44041|c0_g1_i2, TR33784|c0_g1_i1, TR9063|c0_g1_i1, TR95307|c0_g1_i1, TR1930|c0_g1_i1, TR62717|c0_g2_i1, TR317…	map00630
Glyoxylate and dicarboxylate metabolism	742	hydratase	ec:4.2.1.3	61	TR56381|c1_g2_i1, TR22919|c0_g3_i1, TR65538|c1_g3_i1, TR65538|c0_g1_i1, TR86473|c0_g1_i1, TR23203|c0_g2_i1, TR22919|c0_g2_i1, TR61699|c0_g1_i3, TR61699|c0_g1_i2, TR42551|c0_g1_i2, TR61699|c0_g1_i1, TR94479|c0_g1_i1, TR66066|c0_g1_i1, TR66066|c0_g1_i2, TR66066|c0_g1_i3, TR80289|c0_g1_i1, TR66066|c0_g1_i4, TR66066|c0_g1_i5, TR23203|c0_g1_i1, TR42575|c0_g1_i1, TR23848|c0_g1_i1, TR85018|c0_g1_i1, TR6…	map00630
Glyoxylate and dicarboxylate metabolism	742	lyase	ec:4.1.3.1	7	TR86165|c0_g1_i1, TR77432|c0_g1_i1, TR4627|c0_g1_i1, TR87666|c0_g1_i1, TR74882|c0_g1_i1, TR29446|c0_g1_i1, TR87162|c0_g1_i1	map00630
Glyoxylate and dicarboxylate metabolism	742	equilase	ec:1.11.1.6	64	TR78539|c0_g1_i1, TR1838|c0_g2_i1, TR32207|c0_g3_i1, TR10039|c0_g2_i1, TR13018|c0_g2_i1, TR64092|c1_g1_i1, TR40235|c0_g1_i1, TR83979|c0_g1_i1, TR56145|c2_g1_i2, TR56145|c2_g1_i1, TR55497|c2_g1_i1, TR26595|c0_g1_i1, TR46118|c0_g1_i1, TR52303|c0_g2_i3, TR52303|c0_g2_i2, TR55497|c2_g1_i2, TR4686|c0_g1_i1, TR32207|c0_g2_i1, TR59402|c1_g4_i5, TR2841|c0_g1_i1, TR1838|c0_g1_i1, TR59402|c1_g4_i4, TR59402…	map00630
Glyoxylate and dicarboxylate metabolism	742	decarboxylase	ec:4.1.1.8	3	TR61933|c0_g1_i2, TR61933|c0_g1_i1, TR69253|c0_g1_i1	map00630
Glyoxylate and dicarboxylate metabolism	742	phosphatase	ec:3.1.3.18	37	TR63861|c0_g1_i2, TR63861|c0_g1_i3, TR27986|c0_g1_i1, TR25233|c0_g1_i1, TR25233|c0_g3_i1, TR62986|c0_g2_i8, TR62986|c0_g2_i9, TR19219|c0_g1_i1, TR45070|c0_g1_i1, TR62986|c0_g2_i4, TR62986|c0_g2_i5, TR45070|c0_g1_i3, TR62986|c0_g2_i6, TR25233|c0_g4_i1, TR45070|c0_g1_i2, TR62986|c0_g2_i7, TR46260|c0_g1_i1, TR62986|c0_g2_i1, TR62986|c0_g2_i2, TR62986|c0_g2_i3, TR42052|c0_g1_i2, TR42052|c0_g1_i1, TR6…	map00630
Glyoxylate and dicarboxylate metabolism	742	reductase (NADP+)	ec:1.1.1.79	40	TR40733|c0_g4_i1, TR48147|c0_g1_i4, TR48147|c0_g1_i5, TR40733|c0_g2_i3, TR27305|c0_g1_i1, TR48147|c0_g1_i1, TR48147|c0_g1_i2, TR37268|c0_g1_i1, TR48147|c0_g1_i3, TR51022|c0_g1_i1, TR24785|c0_g2_i1, TR27305|c0_g3_i1, TR81181|c0_g1_i1, TR87260|c0_g1_i1, TR51022|c1_g1_i1, TR51022|c1_g1_i2, TR59255|c0_g1_i1, TR57717|c0_g1_i1, TR59255|c0_g1_i2, TR57717|c0_g1_i2, TR2838|c0_g1_i1, TR62494|c0_g1_i3, TR16…	map00630
Glyoxylate and dicarboxylate metabolism	742	oxidase	ec:1.1.3.15	41	TR21746|c0_g1_i1, TR47375|c0_g1_i1, TR83933|c0_g1_i1, TR55128|c1_g1_i7, TR51714|c0_g1_i1, TR45971|c0_g1_i1, TR55128|c1_g1_i2, TR56251|c0_g1_i2, TR56251|c0_g1_i1, TR56251|c0_g1_i3, TR51714|c0_g1_i2, TR40530|c0_g1_i1, TR47537|c0_g4_i1, TR55491|c0_g3_i1, TR47537|c0_g2_i1, TR53748|c0_g1_i1, TR87645|c0_g1_i1, TR55491|c0_g3_i6, TR55491|c0_g3_i3, TR55491|c0_g3_i2, TR55491|c0_g3_i5, TR16269|c0_g1_i1, TR5…	map00630
Glyoxylate and dicarboxylate metabolism	742	reductase	ec:1.1.1.81	14	TR34738|c0_g2_i1, TR37268|c0_g1_i1, TR68627|c0_g1_i2, TR81181|c0_g1_i1, TR87260|c0_g1_i1, TR54801|c0_g1_i1, TR6199|c0_g1_i1, TR54801|c0_g3_i1, TR59255|c0_g1_i1, TR57717|c0_g1_i1, TR59255|c0_g1_i2, TR57717|c0_g1_i2, TR2838|c0_g1_i1, TR39994|c0_g1_i1	map00630
Glyoxylate and dicarboxylate metabolism	742	reductase	ec:1.1.1.60	11	TR51022|c1_g1_i1, TR58100|c0_g1_i1, TR51022|c1_g1_i2, TR27305|c0_g1_i1, TR27305|c0_g2_i1, TR24785|c0_g2_i1, TR27305|c0_g3_i1, TR47854|c0_g1_i1, TR24785|c0_g1_i1, TR27431|c0_g1_i1, TR35310|c0_g1_i1	map00630
Glyoxylate and dicarboxylate metabolism	742	dehydrogenase	ec:1.1.1.37	67	TR54334|c0_g1_i1, TR21941|c0_g2_i1, TR51013|c0_g1_i1, TR73114|c0_g1_i1, TR45008|c0_g1_i1, TR8044|c0_g2_i1, TR58722|c0_g2_i4, TR58722|c0_g2_i3, TR60678|c1_g1_i4, TR58722|c0_g2_i2, TR6912|c0_g2_i1, TR58182|c1_g1_i2, TR60678|c1_g1_i1, TR58182|c1_g1_i1, TR58722|c0_g2_i6, TR60678|c1_g1_i3, TR58722|c0_g2_i5, TR60678|c1_g1_i2, TR58182|c0_g2_i1, TR58182|c1_g1_i4, TR58182|c1_g1_i3, TR70456|c0_g1_i1, TR618…	map00630
Glyoxylate and dicarboxylate metabolism	742	reductase	ec:1.1.1.36	7	TR63257|c0_g1_i2, TR63257|c0_g1_i1, TR4678|c0_g1_i1, TR63257|c0_g2_i1, TR55948|c0_g1_i2, TR55948|c0_g1_i1, TR63257|c0_g1_i3	map00630
Glyoxylate and dicarboxylate metabolism	742	reductase	ec:1.1.1.26	18	TR55609|c1_g1_i5, TR55609|c1_g1_i3, TR55609|c1_g1_i2, TR34738|c0_g2_i1, TR55609|c1_g2_i1, TR68627|c0_g1_i1, TR37268|c0_g1_i1, TR34738|c0_g1_i1, TR87260|c0_g1_i1, TR54801|c0_g2_i1, TR54801|c0_g2_i2, TR59255|c0_g1_i1, TR57717|c0_g1_i1, TR59255|c0_g1_i2, TR57717|c0_g1_i2, TR1285|c0_g1_i1, TR2838|c0_g1_i1, TR39994|c0_g1_i1	map00630
Glyoxylate and dicarboxylate metabolism	742	dehydrogenase	ec:1.1.1.29	28	TR57222|c0_g3_i1, TR57222|c0_g3_i3, TR57222|c0_g3_i4, TR57222|c0_g3_i5, TR57222|c0_g3_i6, TR57222|c0_g3_i7, TR57222|c0_g3_i8, TR57222|c0_g3_i9, TR66363|c0_g1_i1, TR66363|c0_g1_i2, TR57222|c0_g3_i13, TR66363|c0_g1_i3, TR57222|c0_g3_i14, TR53887|c1_g2_i1, TR53887|c0_g1_i1, TR52087|c0_g1_i1, TR52087|c0_g1_i2, TR9996|c0_g1_i1, TR5801|c0_g1_i1, TR50721|c0_g1_i1, TR62440|c1_g1_i3, TR62440|c1_g1_i2, TR6…	map00630
Alanine, aspartate and glutamate metabolism	495	transaminase	ec:2.6.1.12	28	TR59653|c1_g1_i5, TR59653|c1_g1_i3, TR59653|c1_g1_i4, TR15965|c0_g1_i1, TR59653|c1_g1_i1, TR59653|c1_g1_i2, TR53279|c0_g1_i1, TR53279|c1_g1_i2, TR58468|c0_g1_i2, TR53279|c1_g1_i1, TR58468|c0_g1_i1, TR58468|c0_g1_i4, TR58468|c0_g1_i3, TR58468|c0_g1_i6, TR58468|c0_g1_i5, TR63633|c0_g1_i1, TR63633|c0_g1_i2, TR63633|c0_g3_i2, TR63633|c0_g3_i1, TR53775|c0_g1_i1, TR53775|c0_g1_i2, TR28748|c0_g1_i1, TR5…	map00250
Alanine, aspartate and glutamate metabolism	495	transaminase (isomerizing)	ec:2.6.1.16	8	TR36594|c0_g1_i1, TR57178|c0_g1_i6, TR77451|c0_g1_i1, TR57178|c0_g1_i4, TR57178|c0_g1_i5, TR91696|c0_g1_i1, TR57178|c0_g1_i2, TR57178|c0_g1_i1	map00250
Alanine, aspartate and glutamate metabolism	495	transaminase	ec:2.6.1.19	3	TR52558|c0_g1_i1, TR55762|c0_g1_i2, TR55762|c0_g1_i1	map00250
Alanine, aspartate and glutamate metabolism	495	oxidase	ec:1.4.3.2	35	TR20088|c0_g2_i1, TR69019|c0_g2_i1, TR67153|c0_g1_i1, TR69019|c1_g1_i1, TR69019|c1_g3_i2, TR69019|c1_g3_i5, TR24245|c0_g1_i1, TR69019|c1_g3_i4, TR37829|c0_g2_i1, TR67153|c0_g1_i2, TR47857|c1_g1_i1, TR47857|c0_g2_i1, TR36535|c0_g2_i1, TR69019|c1_g3_i1, TR69019|c1_g5_i1, TR65743|c0_g1_i1, TR42994|c0_g1_i1, TR65743|c0_g3_i1, TR20088|c0_g1_i1, TR88039|c0_g1_i1, TR20059|c0_g1_i1, TR69019|c1_g2_i2, TR6…	map00250
Alanine, aspartate and glutamate metabolism	495	ligase	ec:6.3.1.1	4	TR50945|c0_g1_i1, TR59472|c1_g1_i2, TR59472|c1_g1_i1, TR54644|c0_g1_i1	map00250
Alanine, aspartate and glutamate metabolism	495	ligase	ec:6.3.1.2	55	TR24163|c0_g2_i1, TR41106|c0_g1_i1, TR60922|c2_g1_i1, TR66418|c0_g1_i1, TR45402|c0_g2_i1, TR9743|c0_g2_i1, TR28386|c0_g2_i1, TR46476|c0_g1_i2, TR46476|c0_g1_i1, TR26880|c0_g1_i2, TR41020|c0_g1_i1, TR42525|c0_g2_i1, TR26880|c0_g1_i1, TR41106|c0_g2_i2, TR41106|c0_g2_i1, TR60922|c2_g2_i1, TR24163|c0_g3_i1, TR5319|c0_g1_i1, TR58398|c1_g2_i1, TR58398|c1_g2_i2, TR28386|c0_g1_i1, TR58398|c1_g2_i3, TR583…	map00250
Alanine, aspartate and glutamate metabolism	495	dehydrogenase (NAD+)	ec:1.2.1.24	5	TR67493|c1_g1_i3, TR58549|c0_g1_i2, TR71883|c0_g1_i1, TR58549|c0_g1_i1, TR67493|c1_g1_i4	map00250
Alanine, aspartate and glutamate metabolism	495	lyase	ec:4.3.2.1	9	TR48636|c0_g1_i3, TR48636|c0_g1_i4, TR48636|c0_g1_i1, TR48636|c0_g2_i2, TR48636|c0_g1_i2, TR66677|c0_g1_i1, TR66677|c0_g1_i2, TR48636|c0_g2_i1, TR66677|c0_g1_i3	map00250
Alanine, aspartate and glutamate metabolism	495	lyase	ec:4.3.2.2	10	TR66862|c0_g1_i4, TR66862|c0_g1_i3, TR66862|c0_g1_i2, TR66862|c0_g1_i1, TR66862|c0_g2_i1, TR66862|c0_g3_i1, TR48215|c0_g1_i2, TR55550|c0_g1_i2, TR48215|c0_g1_i1, TR55550|c0_g1_i1	map00250
Alanine, aspartate and glutamate metabolism	495	carbamoyltransferase	ec:2.1.3.2	7	TR77343|c0_g1_i1, TR44185|c0_g1_i1, TR48898|c0_g1_i1, TR48898|c0_g1_i2, TR32558|c0_g1_i1, TR34276|c0_g1_i1, TR7895|c0_g1_i1	map00250
Alanine, aspartate and glutamate metabolism	495	transaminase	ec:2.6.1.44	36	TR59653|c1_g1_i5, TR84426|c0_g1_i1, TR59653|c1_g1_i3, TR59653|c1_g1_i4, TR64388|c0_g2_i1, TR49488|c0_g1_i1, TR49488|c0_g1_i2, TR15965|c0_g1_i1, TR59653|c1_g1_i1, TR62417|c1_g1_i11, TR59653|c1_g1_i2, TR62417|c1_g1_i10, TR57830|c0_g1_i2, TR57830|c0_g1_i1, TR53775|c0_g1_i1, TR57830|c0_g1_i4, TR53775|c0_g1_i2, TR57830|c0_g1_i3, TR29979|c0_g1_i1, TR33220|c0_g1_i1, TR62417|c1_g1_i9, TR64388|c0_g3_i1, T…	map00250
Alanine, aspartate and glutamate metabolism	495	dehydrogenase [NAD(P)+]	ec:1.2.1.16	5	TR67493|c1_g1_i3, TR58549|c0_g1_i2, TR71883|c0_g1_i1, TR58549|c0_g1_i1, TR67493|c1_g1_i4	map00250
Alanine, aspartate and glutamate metabolism	495	decarboxylase	ec:4.1.1.15	28	TR57308|c0_g1_i5, TR7751|c0_g1_i1, TR55622|c2_g1_i1, TR3381|c0_g2_i1, TR65148|c1_g1_i1, TR5463|c0_g1_i1, TR55622|c2_g1_i2, TR65148|c1_g1_i2, TR43191|c0_g1_i1, TR88412|c0_g1_i1, TR57308|c0_g1_i1, TR92973|c0_g1_i1, TR57308|c0_g1_i2, TR57308|c0_g1_i3, TR55622|c0_g1_i1, TR57308|c0_g1_i4, TR64477|c0_g1_i1, TR39789|c0_g1_i1, TR72180|c0_g1_i1, TR38581|c0_g1_i1, TR72376|c0_g1_i1, TR55622|c1_g1_i1, TR5562…	map00250
Alanine, aspartate and glutamate metabolism	495	transaminase	ec:2.6.1.2	28	TR59653|c1_g1_i5, TR59653|c1_g1_i3, TR59653|c1_g1_i4, TR15965|c0_g1_i1, TR59653|c1_g1_i1, TR59653|c1_g1_i2, TR53279|c0_g1_i1, TR53279|c1_g1_i2, TR58468|c0_g1_i2, TR53279|c1_g1_i1, TR58468|c0_g1_i1, TR58468|c0_g1_i4, TR58468|c0_g1_i3, TR58468|c0_g1_i6, TR58468|c0_g1_i5, TR63633|c0_g1_i1, TR63633|c0_g1_i2, TR63633|c0_g3_i2, TR63633|c0_g3_i1, TR53775|c0_g1_i1, TR53775|c0_g1_i2, TR28748|c0_g1_i1, TR5…	map00250
Alanine, aspartate and glutamate metabolism	495	transaminase	ec:2.6.1.1	75	TR42262|c0_g1_i1, TR62991|c0_g1_i1, TR44841|c0_g1_i1, TR52607|c0_g1_i1, TR10533|c0_g1_i1, TR56364|c0_g1_i1, TR57973|c0_g2_i1, TR68009|c1_g5_i2, TR68009|c1_g5_i3, TR67628|c0_g2_i1, TR67362|c0_g1_i1, TR68009|c1_g5_i1, TR52631|c1_g1_i1, TR57397|c0_g1_i1, TR58635|c0_g1_i1, TR40390|c0_g1_i1, TR67626|c1_g1_i1, TR66440|c0_g1_i2, TR66440|c0_g1_i3, TR53451|c0_g1_i1, TR59363|c0_g1_i4, TR66440|c0_g1_i8, TR5…	map00250
Alanine, aspartate and glutamate metabolism	495	synthase (glutamine-hydrolysing)	ec:6.3.5.4	27	TR36850|c0_g1_i1, TR39675|c0_g1_i1, TR91956|c0_g1_i1, TR35752|c0_g1_i1, TR65199|c0_g1_i1, TR59472|c1_g1_i2, TR59472|c1_g1_i1, TR65199|c0_g1_i3, TR88470|c0_g1_i1, TR65199|c0_g1_i2, TR24038|c0_g1_i1, TR64210|c0_g1_i3, TR56631|c0_g1_i1, TR88198|c0_g1_i1, TR58679|c0_g1_i2, TR27555|c0_g1_i1, TR58679|c0_g1_i1, TR39675|c0_g2_i1, TR82825|c0_g1_i1, TR54644|c0_g1_i1, TR59472|c0_g1_i1, TR59472|c1_g2_i2, TR5…	map00250
Alanine, aspartate and glutamate metabolism	495	synthase (glutamine-hydrolysing)	ec:6.3.5.5	21	TR21635|c0_g1_i1, TR64758|c0_g5_i1, TR22154|c0_g1_i1, TR64758|c0_g3_i1, TR82282|c0_g1_i1, TR66055|c0_g2_i1, TR12753|c0_g1_i1, TR14162|c0_g1_i1, TR64758|c0_g2_i1, TR68899|c0_g2_i5, TR86230|c0_g1_i1, TR68899|c0_g2_i3, TR68899|c0_g2_i4, TR68899|c0_g2_i1, TR68899|c0_g2_i2, TR68899|c0_g1_i1, TR11310|c0_g1_i1, TR52166|c0_g2_i1, TR92149|c0_g1_i1, TR61749|c0_g1_i1, TR10566|c0_g1_i1	map00250
Alanine, aspartate and glutamate metabolism	495	dehydrogenase (NADP+)	ec:1.4.1.4	4	TR60267|c0_g1_i1, TR68265|c0_g1_i1, TR60267|c0_g1_i2, TR68265|c0_g1_i2	map00250
Alanine, aspartate and glutamate metabolism	495	dehydrogenase [NAD(P)+]	ec:1.4.1.3	20	TR63593|c3_g3_i1, TR55350|c0_g1_i1, TR44784|c0_g1_i1, TR67650|c1_g1_i2, TR44784|c0_g1_i2, TR67650|c1_g1_i1, TR63593|c3_g4_i1, TR34401|c0_g2_i1, TR63908|c0_g2_i1, TR63908|c0_g1_i1, TR55350|c0_g1_i2, TR63908|c0_g1_i2, TR62777|c0_g1_i4, TR62777|c0_g1_i3, TR58557|c0_g1_i1, TR62777|c0_g1_i2, TR58557|c0_g1_i2, TR62777|c0_g1_i1, TR46759|c0_g1_i2, TR46759|c0_g1_i1	map00250
Alanine, aspartate and glutamate metabolism	495	dehydrogenase	ec:1.4.1.2	10	TR63593|c3_g3_i1, TR44784|c0_g1_i1, TR67650|c1_g1_i2, TR44784|c0_g1_i2, TR67650|c1_g1_i1, TR80102|c0_g1_i1, TR63593|c3_g4_i1, TR58557|c0_g1_i2, TR46759|c0_g1_i2, TR55350|c0_g1_i2	map00250
Alanine, aspartate and glutamate metabolism	495	glutaminase I	ec:3.5.1.2	12	TR93143|c0_g1_i1, TR65290|c0_g1_i7, TR65290|c0_g1_i6, TR43714|c0_g1_i1, TR45800|c0_g1_i2, TR45800|c0_g1_i1, TR65290|c0_g1_i8, TR65290|c0_g1_i3, TR65290|c0_g1_i2, TR65290|c0_g1_i5, TR65290|c0_g1_i4, TR65290|c0_g1_i1	map00250
Alanine, aspartate and glutamate metabolism	495	asparaginase II	ec:3.5.1.1	27	TR57350|c0_g2_i1, TR44763|c0_g1_i1, TR6159|c0_g2_i1, TR16380|c0_g2_i1, TR59785|c0_g1_i2, TR59785|c0_g1_i3, TR59785|c0_g1_i1, TR48707|c0_g2_i2, TR48707|c0_g2_i1, TR45812|c0_g1_i1, TR59785|c0_g1_i4, TR45812|c0_g1_i2, TR59785|c0_g1_i5, TR48817|c0_g1_i1, TR48817|c0_g1_i3, TR48817|c0_g1_i2, TR57350|c0_g1_i1, TR66957|c1_g7_i1, TR31773|c0_g1_i1, TR39095|c0_g1_i1, TR16380|c0_g3_i1, TR90177|c0_g1_i1, TR16…	map00250
Alanine, aspartate and glutamate metabolism	495	alpha-keto acid-omega-amidase	ec:3.5.1.3	10	TR54355|c0_g1_i3, TR54355|c0_g1_i2, TR54355|c0_g1_i1, TR58283|c0_g1_i1, TR94977|c0_g1_i1, TR37064|c0_g1_i4, TR1670|c0_g1_i1, TR37064|c0_g1_i2, TR37064|c0_g1_i3, TR37064|c0_g1_i1	map00250
Alanine, aspartate and glutamate metabolism	495	synthase	ec:6.3.4.4	8	TR62286|c0_g1_i2, TR39379|c0_g1_i2, TR62286|c0_g1_i3, TR93864|c0_g1_i1, TR59268|c0_g1_i1, TR60356|c0_g1_i1, TR59268|c0_g1_i2, TR87596|c0_g1_i1	map00250
Alanine, aspartate and glutamate metabolism	495	synthase	ec:6.3.4.5	12	TR67694|c0_g1_i4, TR67694|c0_g1_i5, TR67694|c0_g1_i6, TR67694|c0_g1_i7, TR67694|c0_g1_i8, TR56527|c0_g1_i2, TR67694|c0_g1_i1, TR56527|c0_g1_i1, TR67694|c0_g1_i2, TR75734|c0_g1_i1, TR67694|c0_g1_i3, TR56527|c0_g1_i3	map00250
Alanine, aspartate and glutamate metabolism	495	synthase (ammonia)	ec:6.3.4.16	14	TR21635|c0_g1_i1, TR64758|c0_g5_i1, TR22154|c0_g1_i1, TR12753|c0_g1_i1, TR14162|c0_g1_i1, TR68899|c0_g2_i5, TR68899|c0_g2_i3, TR68899|c0_g2_i4, TR68899|c0_g2_i1, TR68899|c0_g2_i2, TR68899|c0_g1_i1, TR52166|c0_g2_i1, TR92149|c0_g1_i1, TR10566|c0_g1_i1	map00250
Alanine, aspartate and glutamate metabolism	495	oxidase	ec:1.4.3.16	8	TR47857|c1_g1_i1, TR47857|c0_g2_i1, TR65257|c0_g2_i3, TR65257|c0_g2_i2, TR65257|c0_g2_i5, TR47857|c0_g1_i1, TR65257|c0_g2_i4, TR65257|c0_g2_i1	map00250
Alanine, aspartate and glutamate metabolism	495	synthase (NADH)	ec:1.4.1.14	51	TR69104|c1_g2_i1, TR69104|c1_g2_i2, TR38830|c0_g1_i1, TR69104|c2_g1_i1, TR35319|c0_g1_i1, TR16658|c0_g1_i1, TR54601|c0_g1_i2, TR54601|c0_g1_i1, TR64721|c1_g1_i1, TR68127|c0_g1_i2, TR68127|c0_g1_i1, TR69104|c1_g1_i2, TR69104|c1_g1_i1, TR29250|c0_g1_i1, TR33071|c0_g1_i1, TR64721|c1_g4_i1, TR65497|c1_g3_i2, TR81248|c0_g1_i1, TR16658|c0_g2_i1, TR65497|c1_g3_i1, TR34795|c0_g1_i1, TR47076|c0_g2_i1, TR5…	map00250
Alanine, aspartate and glutamate metabolism	495	synthase (NADPH)	ec:1.4.1.13	2	TR67690|c1_g2_i1, TR81248|c0_g1_i1	map00250
Alanine, aspartate and glutamate metabolism	495	phosphoribosyldiphosphate 5-amidotransferase	ec:2.4.2.14	13	TR46517|c0_g1_i1, TR66601|c0_g2_i4, TR66601|c0_g1_i1, TR66601|c0_g2_i3, TR66601|c0_g2_i2, TR66601|c0_g2_i1, TR696|c0_g1_i1, TR54018|c0_g1_i3, TR64692|c0_g1_i1, TR54018|c0_g1_i2, TR64692|c0_g1_i2, TR30443|c0_g1_i1, TR54018|c0_g1_i1	map00250
Pentose and glucuronate interconversions	830	lyase	ec:4.2.2.2	62	TR13916|c0_g1_i1, TR66103|c0_g1_i1, TR66103|c0_g1_i2, TR52885|c0_g1_i2, TR52885|c0_g1_i1, TR51597|c0_g1_i3, TR7759|c0_g1_i1, TR38382|c0_g1_i1, TR52030|c0_g2_i3, TR52030|c0_g2_i2, TR52030|c0_g2_i1, TR38382|c0_g1_i2, TR46166|c0_g1_i1, TR61278|c0_g1_i2, TR61278|c0_g1_i1, TR62099|c0_g1_i2, TR62099|c0_g1_i3, TR62099|c0_g1_i1, TR85498|c0_g1_i1, TR73444|c0_g1_i1, TR19268|c0_g1_i1, TR33203|c0_g1_i1, TR47…	map00040
Pentose and glucuronate interconversions	830	glucuronokinase (phosphorylating)	ec:2.7.1.43	6	TR63297|c0_g1_i2, TR27880|c0_g1_i1, TR63297|c0_g1_i1, TR63297|c0_g1_i4, TR63297|c0_g1_i3, TR23294|c0_g1_i1	map00040
Pentose and glucuronate interconversions	830	xylulokinase (phosphorylating)	ec:2.7.1.17	11	TR67961|c0_g1_i1, TR67961|c0_g1_i2, TR67961|c0_g1_i3, TR28230|c0_g1_i1, TR31332|c0_g1_i1, TR12032|c0_g1_i1, TR29068|c0_g2_i1, TR63346|c0_g1_i2, TR29068|c0_g1_i1, TR29068|c0_g1_i2, TR63346|c0_g1_i1	map00040
Pentose and glucuronate interconversions	830	1,4-alpha-galacturonidase	ec:3.2.1.67	57	TR14147|c0_g1_i1, TR446|c0_g1_i1, TR68480|c0_g1_i11, TR69390|c0_g1_i1, TR60425|c0_g1_i1, TR60425|c0_g1_i2, TR60425|c0_g1_i3, TR64463|c1_g1_i6, TR60425|c0_g1_i4, TR60425|c0_g1_i5, TR60425|c0_g1_i6, TR64463|c1_g1_i1, TR94126|c0_g1_i1, TR64463|c1_g1_i4, TR68480|c0_g1_i7, TR64463|c1_g1_i5, TR68480|c0_g1_i6, TR64463|c1_g1_i2, TR68480|c0_g1_i9, TR64463|c1_g1_i3, TR68480|c0_g1_i3, TR68480|c0_g1_i2, TR68…	map00040
Pentose and glucuronate interconversions	830	isomerase	ec:5.3.1.5	14	TR63893|c0_g1_i6, TR63893|c0_g1_i5, TR63893|c0_g1_i8, TR63893|c0_g1_i7, TR63893|c0_g1_i2, TR63893|c0_g1_i1, TR63893|c0_g1_i4, TR63893|c0_g2_i2, TR63893|c0_g1_i3, TR63893|c0_g2_i3, TR57772|c0_g1_i2, TR57772|c0_g1_i1, TR92312|c0_g1_i1, TR63893|c0_g2_i1	map00040
Pentose and glucuronate interconversions	830	uridylyltransferase	ec:2.7.7.64	29	TR56407|c4_g1_i1, TR44294|c0_g1_i1, TR58548|c0_g1_i1, TR19044|c0_g1_i1, TR44294|c0_g5_i1, TR44294|c0_g3_i1, TR47465|c0_g1_i1, TR41023|c0_g1_i2, TR41023|c0_g1_i1, TR85325|c0_g1_i1, TR25675|c0_g1_i2, TR25675|c0_g1_i1, TR79168|c0_g1_i1, TR56407|c4_g2_i2, TR56707|c0_g1_i4, TR56407|c4_g2_i1, TR56707|c0_g1_i3, TR73699|c0_g1_i1, TR56707|c0_g1_i2, TR56707|c0_g1_i1, TR58548|c0_g2_i1, TR63010|c0_g1_i2, TR6…	map00040
Pentose and glucuronate interconversions	830	dehydrogenase (NADP+)	ec:1.1.1.2	41	TR58105|c0_g2_i4, TR58979|c1_g3_i1, TR18922|c0_g1_i1, TR76585|c0_g1_i1, TR58105|c0_g2_i1, TR65293|c0_g2_i1, TR58105|c0_g2_i2, TR58105|c0_g2_i3, TR69369|c0_g1_i1, TR18922|c0_g3_i1, TR62593|c0_g5_i5, TR62593|c0_g5_i4, TR62593|c0_g5_i3, TR62593|c0_g5_i2, TR25306|c0_g2_i1, TR62593|c0_g5_i1, TR49379|c0_g1_i1, TR75761|c0_g1_i1, TR36668|c1_g1_i1, TR52731|c0_g1_i1, TR21544|c0_g1_i1, TR42618|c0_g1_i1, TR5…	map00040
Pentose and glucuronate interconversions	830	uridylyltransferase	ec:2.7.7.44	11	TR47465|c0_g1_i1, TR63010|c0_g1_i2, TR73699|c0_g1_i1, TR63010|c0_g1_i3, TR41023|c0_g1_i2, TR63010|c0_g1_i1, TR41023|c0_g1_i1, TR19044|c0_g1_i1, TR85325|c0_g1_i1, TR25675|c0_g1_i2, TR25675|c0_g1_i1	map00040
Pentose and glucuronate interconversions	830	dehydrogenase (NAD+)	ec:1.2.1.3	128	TR54683|c0_g1_i1, TR54683|c0_g1_i5, TR54683|c0_g1_i4, TR54683|c0_g1_i2, TR47427|c0_g1_i1, TR42314|c0_g1_i2, TR48032|c0_g1_i1, TR48032|c0_g1_i2, TR3042|c0_g1_i1, TR42314|c0_g1_i1, TR52019|c0_g1_i1, TR41900|c0_g1_i1, TR55101|c0_g1_i1, TR11984|c0_g1_i1, TR44220|c0_g1_i1, TR71883|c0_g1_i1, TR69410|c0_g1_i1, TR61544|c3_g2_i1, TR61544|c3_g2_i2, TR61544|c3_g2_i3, TR61544|c3_g2_i4, TR61544|c3_g2_i5, TR61…	map00040
Pentose and glucuronate interconversions	830	beta-glucuronide glucuronohydrolase glucuronidase	ec:3.2.1.31	17	TR59444|c0_g1_i1, TR59444|c0_g3_i2, TR69703|c0_g1_i1, TR59444|c0_g1_i2, TR59444|c0_g2_i2, TR59444|c0_g3_i1, TR15236|c0_g1_i1, TR52812|c0_g1_i2, TR52812|c0_g1_i3, TR55015|c0_g2_i1, TR52812|c0_g1_i1, TR55015|c0_g1_i1, TR82457|c0_g1_i1, TR41428|c0_g1_i1, TR31558|c0_g1_i1, TR41428|c0_g1_i2, TR14708|c0_g1_i1	map00040
Pentose and glucuronate interconversions	830	1-naphthol glucuronyltransferase	ec:2.4.1.17	83	TR64360|c0_g1_i1, TR60893|c0_g1_i1, TR64360|c0_g1_i2, TR60893|c0_g1_i2, TR63164|c0_g1_i4, TR45360|c0_g1_i1, TR61988|c0_g1_i2, TR46071|c0_g2_i1, TR45360|c0_g1_i2, TR46071|c0_g2_i2, TR33383|c0_g1_i1, TR42494|c0_g2_i1, TR62102|c0_g2_i1, TR61988|c0_g1_i1, TR64360|c0_g1_i5, TR8805|c0_g1_i1, TR64360|c0_g1_i3, TR64360|c0_g1_i4, TR63450|c1_g2_i2, TR63450|c1_g2_i3, TR63450|c1_g2_i1, TR79426|c0_g1_i1, TR85…	map00040
Pentose and glucuronate interconversions	830	pectin depolymerase	ec:3.2.1.15	157	TR39545|c0_g1_i1, TR45216|c0_g1_i1, TR68480|c0_g1_i10, TR446|c0_g1_i1, TR68480|c0_g1_i12, TR68480|c0_g1_i11, TR60265|c0_g1_i2, TR60265|c0_g1_i1, TR66669|c0_g1_i1, TR66669|c0_g1_i2, TR69390|c0_g1_i1, TR60425|c0_g1_i1, TR51492|c0_g2_i1, TR60425|c0_g1_i2, TR60425|c0_g1_i3, TR64463|c1_g1_i6, TR60425|c0_g1_i4, TR67170|c2_g2_i2, TR60425|c0_g1_i5, TR60265|c0_g1_i5, TR60425|c0_g1_i6, TR5897|c0_g1_i1, TR6…	map00040
Pentose and glucuronate interconversions	830	3-epimerase	ec:5.1.3.1	8	TR56665|c0_g1_i1, TR55344|c1_g1_i8, TR46175|c0_g1_i2, TR55880|c0_g1_i1, TR55880|c0_g2_i2, TR46175|c0_g1_i1, TR55880|c0_g2_i1, TR55880|c0_g2_i3	map00040
Pentose and glucuronate interconversions	830	uridylyltransferase	ec:2.7.7.9	26	TR56407|c4_g1_i1, TR44294|c0_g1_i1, TR19044|c0_g1_i1, TR44294|c0_g5_i1, TR44294|c0_g3_i1, TR47465|c0_g1_i1, TR41023|c0_g1_i2, TR41023|c0_g1_i1, TR85325|c0_g1_i1, TR25675|c0_g1_i2, TR25675|c0_g1_i1, TR79168|c0_g1_i1, TR56407|c4_g2_i2, TR56707|c0_g1_i4, TR56407|c4_g2_i1, TR56707|c0_g1_i3, TR73699|c0_g1_i1, TR56707|c0_g1_i2, TR56707|c0_g1_i1, TR63010|c0_g1_i2, TR63010|c0_g1_i3, TR63010|c0_g1_i1, TR3…	map00040
Pentose and glucuronate interconversions	830	pectin demethoxylase	ec:3.1.1.11	223	TR54815|c0_g1_i1, TR28415|c0_g1_i1, TR47014|c0_g1_i1, TR81455|c0_g1_i1, TR17079|c0_g1_i1, TR67040|c0_g2_i3, TR4554|c0_g1_i1, TR58480|c0_g1_i1, TR41984|c0_g1_i2, TR59434|c0_g1_i1, TR52338|c0_g1_i1, TR41984|c0_g1_i1, TR56534|c0_g1_i1, TR65434|c0_g1_i1, TR54178|c0_g1_i4, TR54178|c0_g1_i3, TR77208|c0_g1_i1, TR65434|c0_g1_i2, TR55120|c0_g1_i1, TR22706|c0_g1_i1, TR30706|c0_g1_i1, TR54178|c0_g1_i2, TR54…	map00040
Pentose and glucuronate interconversions	830	2-dehydrogenase	ec:1.1.1.14	12	TR44762|c0_g1_i1, TR44762|c0_g1_i2, TR7252|c0_g1_i1, TR55825|c0_g1_i1, TR7252|c0_g1_i2, TR55825|c0_g1_i2, TR55825|c0_g1_i3, TR55870|c0_g1_i1, TR40437|c0_g2_i1, TR55825|c0_g1_i4, TR40437|c0_g1_i1, TR55825|c0_g1_i5	map00040
Pentose and glucuronate interconversions	830	reductase	ec:1.1.1.10	3	TR6248|c0_g1_i1, TR94987|c0_g1_i1, TR36295|c0_g2_i1	map00040
Pentose and glucuronate interconversions	830	reductase	ec:1.1.1.19	1	TR1926|c0_g1_i1	map00040
Pentose and glucuronate interconversions	830	6-dehydrogenase	ec:1.1.1.22	35	TR58732|c0_g1_i1, TR33382|c1_g1_i1, TR59049|c3_g1_i1, TR20060|c0_g1_i1, TR28723|c0_g1_i1, TR59049|c3_g1_i2, TR59049|c3_g1_i4, TR39718|c0_g1_i1, TR59049|c1_g1_i1, TR59049|c2_g2_i6, TR40846|c0_g1_i1, TR22858|c0_g1_i1, TR59049|c2_g2_i5, TR59049|c2_g2_i4, TR35880|c0_g1_i1, TR55473|c0_g1_i2, TR30398|c0_g1_i1, TR55473|c0_g1_i1, TR25275|c0_g1_i1, TR59049|c2_g2_i3, TR59049|c2_g2_i2, TR59049|c2_g2_i1, TR3…	map00040
Pentose and glucuronate interconversions	830	reductase	ec:1.1.1.21	23	TR58105|c0_g2_i4, TR51376|c0_g1_i1, TR58979|c1_g3_i1, TR76585|c0_g1_i1, TR58105|c0_g2_i1, TR58105|c0_g2_i2, TR42171|c0_g1_i1, TR58105|c0_g2_i3, TR42848|c0_g1_i1, TR25306|c0_g1_i1, TR25306|c0_g2_i1, TR56250|c0_g1_i1, TR56250|c0_g1_i2, TR12172|c0_g1_i1, TR53970|c0_g1_i1, TR49379|c0_g1_i1, TR42171|c0_g2_i1, TR52731|c0_g2_i1, TR36668|c1_g1_i1, TR52731|c0_g1_i1, TR42618|c0_g1_i1, TR52731|c0_g1_i3, TR5…	map00040
Sesquiterpenoid and triterpenoid biosynthesis	57	synthase	ec:2.5.1.21	13	TR49172|c0_g1_i1, TR62965|c0_g1_i1, TR62965|c0_g2_i2, TR49172|c0_g1_i2, TR62965|c0_g2_i1, TR62965|c0_g2_i4, TR62965|c0_g1_i2, TR62965|c0_g2_i3, TR80808|c0_g1_i1, TR50010|c0_g1_i2, TR32032|c0_g1_i1, TR11436|c0_g2_i1, TR11436|c0_g1_i1	map00909
Sesquiterpenoid and triterpenoid biosynthesis	57	synthase	ec:4.2.3.22	5	TR65397|c2_g2_i1, TR65397|c0_g1_i1, TR61294|c0_g1_i2, TR61294|c0_g1_i1, TR65397|c2_g1_i6	map00909
Sesquiterpenoid and triterpenoid biosynthesis	57	synthase	ec:4.2.3.23	4	TR80961|c0_g1_i1, TR14305|c0_g2_i1, TR14305|c0_g1_i1, TR44833|c0_g1_i1	map00909
Sesquiterpenoid and triterpenoid biosynthesis	57	synthase	ec:4.2.3.13	1	TR65397|c2_g1_i6	map00909
Sesquiterpenoid and triterpenoid biosynthesis	57	dehydrogenase (NADP+)	ec:1.1.1.216	5	TR58046|c0_g1_i1, TR59887|c0_g1_i2, TR58046|c0_g1_i2, TR59887|c0_g1_i1, TR59887|c0_g1_i3	map00909
Sesquiterpenoid and triterpenoid biosynthesis	57	monooxygenase	ec:1.14.13.132	30	TR35815|c0_g1_i2, TR35815|c0_g1_i1, TR30419|c0_g2_i1, TR68115|c1_g2_i4, TR68115|c1_g2_i3, TR20253|c0_g1_i1, TR56921|c0_g1_i8, TR9852|c0_g1_i1, TR68115|c1_g2_i5, TR56921|c0_g1_i7, TR56921|c0_g1_i6, TR56921|c0_g1_i5, TR68115|c1_g2_i2, TR56921|c0_g1_i4, TR68115|c1_g2_i1, TR2610|c0_g2_i1, TR56921|c0_g1_i3, TR56921|c0_g1_i2, TR56921|c0_g1_i1, TR1319|c0_g1_i1, TR65926|c0_g1_i2, TR82822|c0_g1_i1, TR4100…	map00909
Steroid degradation	84	dehydrogenase	ec:1.1.1.145	53	TR35679|c0_g2_i1, TR44201|c0_g1_i1, TR65259|c0_g1_i6, TR44201|c0_g1_i2, TR65259|c0_g1_i5, TR18539|c0_g1_i1, TR65259|c0_g1_i4, TR65259|c0_g1_i3, TR46639|c0_g1_i2, TR14450|c0_g1_i1, TR46639|c0_g1_i1, TR65259|c0_g1_i2, TR65259|c0_g1_i1, TR63330|c1_g3_i1, TR63330|c1_g3_i2, TR63330|c1_g3_i3, TR29748|c0_g1_i2, TR29748|c0_g1_i1, TR22866|c0_g1_i1, TR12700|c0_g2_i1, TR54088|c0_g1_i1, TR65573|c0_g2_i1, TR6…	map00984
Steroid degradation	84	4-dehydrogenase (acceptor)	ec:1.3.99.5	30	TR28286|c0_g1_i1, TR58319|c1_g1_i1, TR58319|c1_g1_i2, TR16305|c0_g1_i1, TR53412|c0_g1_i1, TR34544|c0_g1_i1, TR48876|c0_g1_i1, TR8878|c0_g1_i1, TR48876|c0_g1_i2, TR53412|c0_g1_i5, TR8275|c0_g2_i1, TR53412|c0_g1_i3, TR53412|c0_g1_i4, TR62096|c0_g1_i3, TR62096|c0_g1_i1, TR58319|c1_g1_i3, TR6502|c0_g1_i1, TR65943|c0_g2_i2, TR65943|c0_g2_i1, TR24894|c0_g1_i1, TR46996|c0_g1_i1, TR76255|c0_g1_i1, TR4699…	map00984
Steroid degradation	84	17)beta-hydroxysteroid dehydrogenase	ec:1.1.1.51	1	TR69274|c0_g1_i1	map00984
Zeatin biosynthesis	44	O-beta-D-glucosyltransferase	ec:2.4.1.203	15	TR61069|c0_g2_i1, TR63164|c0_g1_i4, TR87081|c0_g1_i1, TR54103|c1_g1_i3, TR69622|c0_g1_i1, TR69622|c0_g2_i1, TR84603|c0_g1_i1, TR56096|c1_g2_i1, TR31830|c0_g1_i1, TR63976|c0_g1_i1, TR82153|c0_g1_i1, TR73564|c0_g1_i1, TR20826|c0_g1_i1, TR61610|c1_g2_i2, TR61610|c1_g4_i5	map00908
Zeatin biosynthesis	44	O-beta-D-glucosyltransferase	ec:2.4.1.215	7	TR31830|c0_g1_i1, TR82153|c0_g1_i1, TR61069|c0_g2_i1, TR63164|c0_g1_i4, TR61610|c1_g2_i2, TR56096|c1_g2_i1, TR61610|c1_g4_i5	map00908
Zeatin biosynthesis	44	dimethylallyltransferase	ec:2.5.1.27	9	TR25504|c0_g1_i1, TR47084|c0_g1_i1, TR47084|c0_g2_i2, TR63534|c0_g1_i1, TR63534|c0_g1_i2, TR34794|c0_g1_i1, TR47084|c0_g2_i1, TR73116|c0_g1_i1, TR25504|c0_g1_i2	map00908
[truncated: 775 more rows]

## Sheet: Matched with B2G
Pathway	Seqs in Pathway	Seqs of Enzyme	Pathway ID
[truncated: 146 more rows]

[truncated: 1 more sheets: Sheet4]
