# Supplementary material for: RNA-seq Transcriptome Analysis of Panax japonicus, and Its Comparison with Other Panax Species to Identify Potential Genes Involved in the Saponins Biosynthesis
Source: Front Plant Sci. 2016 Apr 12;7:481. doi: 10.3389/fpls.2016.00481 (PMC4828455; doi:10.3389/fpls.2016.00481)
Supplement: TABLE S3 — Identified SSRs motifs and its frequency in the P. japonicus transcriptome assembly. [file Table_3.XLSX]

## Sheet: Sheet1
Frequency of identified SSR motifs
----------------------------------
Repeats	5	6	7	8	9	10	11	12	13	14	15	16	17	18	19	20	21	22	23	24	25	26	27	28	29	30	31	32	33	34	35	36	total
A	-	-	-	-	-	3216	2288	1919	1559	949	557	292	146	96	44	44	14	15	17	13	7	2	7	3			1					3	11192
C	-	-	-	-	-	85	81	26	17	11	3	4	6	5	2		1		3			2											246
G	-	-	-	-	-	44	29	13	8	5	2	1	2		1						1												106
T	-	-	-	-	-	2021	732	301	124	117	59	34	34	14	11	14	8	15	8	13	4	9	1							1			3520
AC	-	60	43	19	12	9	13	2	1		3	1																					163
AG	-	389	241	123	61	49	22	22	16	8	7	2		3	1			1															945
AT	-	267	215	164	134	78	50	45	13	5	12	8	5	4	1	1																	1002
CA	-	73	34	28	14	11	9	5		1	1	7	1	3																			187
CG	-		8																														8
CT	-	528	301	181	86	71	57	44	10	11	6	4	5	2	1	4		1															1312
GA	-	340	153	83	52	26	22	25	6	7	9	1	4	2				3		1													734
GC	-	5	2																														7
GT	-	40	19	20	4	5	5	1	1		1				1		1																98
TA	-	456	332	214	118	87	42	42	7	10	4	4	3		3	1					2												1325
TC	-	615	319	218	114	37	28	35	17	5	5	3	4	6	4	2																	1412
TG	-	68	42	30	27	17	14	11	2	2	4	2	2			1			1														223
AAC	44	17	4	3		1																											69
AAG	215	65	18	18	3	9	2		3	2																							335
AAT	33	29	14	8		1		3	3			1	1																				93
ACA	35	8	4	5	2	1	1	1		2																							59
ACC	70	30	7	12	5				1																								125
ACG	7	2	2			4																											15
ACT	27	2	1	5	1																												36
AGA	192	43	33	25	14	14	7		5	1		1																					335
AGC	88	53	28	10		6																											185
AGG	37	33	11	4																													85
AGT	25	3	2																														30
ATA	36	21	15	7	1	3	1	1					1																				86
ATC	43	32	9	6	2		2	2	1	1																							98
ATG	92	27	27	10	4	1					2				2																		165
ATT	46	18	15	11	4	4	1	1	1	3		1	2	1	1	1	1																111
CAA	77	35	15	10	1				1			1		1																			141
CAC	75	28	20	7	1	2	1																										134
CAG	165	75	38	27	7	9	2		3	1																							327
CAT	52	16	22	4	2		2		1																								99
CCA	108	45	27	13	5		6		1																								205
CCG	26	11	5	9																													51
CCT	92	43	18	4																													157
CGA	18	8	1	2	1			5																									35
CGC	11	8	4																														23
CGG	12	11	6																														29
CGT	4	1																															5
CTA	18	25	2	2					2																								49
CTC	104	45	16	6																													171
CTG	45	23	13	11	1	1	4																										98
CTT	145	41	23	11	5	8	2	1	2																1								239
GAA	317	138	51	57	11	22	4	7	4	5	3																						619
GAC	42	3	8	1	4																												58
GAG	90	17	13	6																													126
GAT	108	48	11	16	8	1	3	1	1	3		4		2																			206
GCA	99	44	30	15	2	1	5	5		2																							203
GCC	21	4				2																											27
GCG	10	3	5	2	1																												21
GCT	35	20	20	5	6	5																											91
GGA	67	29	6	4																													106
GGC	40	11	7	5																													63
GGT	70	36	12	1																													119
GTA	33	23		7		2	2				1																						68
GTC	8	2		3			1																										14
GTG	73	20	8	2																													103
GTT	15	4	1																														20
TAA	24	3	12	3	3		1	1	1	4																							52
TAC	34	19	7	2	1	3															1												67
TAG	17	5	4	2			4	1																									33
TAT	45	42	23	12	1	1										1																	125
TCA	71	28	5	16		3	1				2		1						1														128
TCC	85	30	4	6	1																												126
TCG	11	1		3																													15
TCT	158	78	37	27	13	6	2	1	3		5																						330
TGA	103	29	7	17	1	3	2	1																									163
TGC	73	16	15	12				1																									117
TGG	72	27	10		1																												110
TGT	17	7		7		1																											32
TTA	34	50	16	7	1		2		2	1	2			1	1																		117
TTC	170	69	24	26	3	9	4	3	1	2	2		1	1																			315
TTG	34	17	8	3	1		6	1		3																							73
AAAC	1	1																															2
AAAG	5	4	1					2																									12
AAAT	7	1																															8
AACA			2	2																													4
AACG	2																																2
AAGA	9	1		4																													14
AAGG		1																															1
AATA	1	1																															2
AATT	4																																4
ACAG	3		1																														4
ACAT	2																																2
ACCA	1																																1
ACCG	1																																1
ACCT	2																																2
ACGT	3																																3
AGAA	4	1		1	1																												7
AGAC		2																															2
AGAT	6	3																															9
AGCC	2	2	1																														5
AGCT	1																																1
AGGA	4																																4
AGGC	5				1																												6
AGGT			2																														2
AGTG					1																												1
AGTT		2																															2
ATAA	3																																3
ATAC	8	1			5																												14
ATCC	4	2		2	1																												9
ATCT		7		1																													8
ATGC		1																															1
ATGG		2																															2
ATGT	1	2			1																												4
ATTA	2																																2
ATTC	2																																2
ATTT	11																																11
CAAA	1																																1
CAAG	1																																1
CACT				3																													3
CAGA	1		1																														2
CAGC	1	1																															2
CAGG	4																																4
CATA	4			1																													5
CATC	5	1																															6
CATG	2																																2
CCAA	1																																1
CCAT	2																																2
CCCT	10	1	2																														13
CCTC	3	1																															4
CCTG		2																															2
CCTT	1																																1
CGAT	4																																4
CGGT	2																																2
CGTA		1																															1
CTAC	2																																2
CTAG	13	1																															14
CTAT					3		2																										5
CTCA	1	1																															2
CTCC	9	9	5																														23
CTCG	2																																2
CTGA	1																																1
CTGC	2																																2
CTGT	1																																1
CTTC	5	1																															6
CTTT	4	1	1																														6
GAAA	4	2																															6
GAAG		2																															2
GAAT	1																																1
GACA		3																															3
GACC		1																															1
GACG	1																																1
GACT		2																															2
GAGC	1																																1
GAGT			2		1																												3
GATA				1		1																											2
GATC	1																																1
GATG	2	7																															9
GATT	1																																1
GCAC		1																															1
GCAG	4	7																															11
GCCA	4	4																															8
GCCT	2	1																															3
GCTA	2																																2
GCTC	6																																6
GCTG	2		1																														3
GCTT	1	2																															3
GGAA		1		2																													3
GGAC	1																																1
GGAG	2																																2
GGAT	2																																2
GGCA	1	5																															6
GGCT	3	4																															7
GGTT	1																																1
GTAC		1																															1
GTAT	1																																1
GTCC	1		1																														2
GTCG	4																																4
GTGC	2																																2
GTTT	4																																4
TAAC	1																																1
TAAT	2																																2
TACA	9	1	2																														12
TAGA	4	2	1																														7
TAGC	2																																2
TAGG	2																																2
TAGT	1	1																															2
TATC	1	1		1	1																												4
TATG	6			1	1																												8
TATT	8	1																															9
TCAC				2																													2
TCAG	1																																1
TCCA	8	3																															11
TCCC	4	3	1																														8
TCCG	2																																2
TCCT	1	16																															17
TCGA	1																																1
TCGC		1																															1
TCTA	6				5																												11
TCTT	9	3	3							3																							18
TGAA	1			1																													2
TGCA	1																																1
TGCC		6		4																													10
TGGA	5																																5
TGGC		3	2	2																													7
TGGT	1	1																															2
TGTA	2	2	1																														5
TGTC	2																																2
TGTT	2	1																															3
TTAG	2				1																												3
TTAT	1																																1
TTCA	1																																1
TTCC	1																																1
TTCT	3	1		1	1		2																										8
TTGG		1																															1
TTGT	1	3																															4
TTTA	19	8																															27
TTTC	10	10																															20
TTTG	11	5	1																														17
AAAAG	1		6																														7
AAACC	1																																1
AAAGA	4		1																														5
AACCA			2																														2
AACCC	1	1																															2
AACCT		1																															1
AAGAA	3																																3
AAGAG				2																													2
AAGGC	1	1																															2
ACCAA		2																															2
ACCCC		1																															1
ACCTC	2																																2
ACTCC	1																																1
AGAAA			2																														2
AGAAG	2																																2
AGAGA	2	2	1																														5
AGATT		2																															2
AGGAC	1																																1
AGGAT	1																																1
AGGGA	1																																1
AGTCC	2																																2
ATGAT	2																																2
ATGTG	3																																3
ATTTA	2																																2
ATTTT	1																																1
CAACA	1																																1
CAGAG	1																																1
CATGC	3																																3
CCAAT	1																																1
CCACC		1																															1
CCAGC	1																																1
CCCAA	1		1																														2
CCCAC	1																																1
CCCCT	1																																1
CCCTA	2																																2
CCCTC	1																																1
CCCTT	1																																1
CCTCA	3																																3
CCTCT	1	3																															4
CCTGC		1																															1
CGCCT		2																															2
CTACC	2		1																														3
CTCCT	6		1																														7
CTCTA	2																																2
CTCTC	5																																5
CTCTT	2	2																															4
CTGAT	1																																1
CTGCC					1																												1
CTGTC		1																															1
CTTCT		4																															4
GAAAG		1																															1
GAAGA	4		1																														5
GAAGG		1	1																														2
GAATT		1																															1
GACCC		1																															1
GAGAA			1																														1
GAGAG	4																																4
GAGCA	1																																1
GAGGA	2																																2
GATCA	1																																1
GATTG	2	3																															5
GCACA	1																																1
GCATA		3																															3
GCCAG	1																																1
GCCCG	1																																1
GCCCT	1	1																															2
GCCTA	3																																3
GCCTC	3																																3
GCCTG	1																																1
GCTCA	3																																3
GCTCT	1																																1
GCTGT	1																																1
GGAGT			2																														2
GGCAT	1																																1
GGCGA		1																															1
GGCTA	1																																1
GGGAA	4																																4
GGTGA	1																																1
GTCAG	2																																2
GTCCT	4																																4
GTCTG	1																																1
GTCTT		1																															1
GTGGA		2																															2
GTTGT	1																																1
TAGCA	2																																2
TATCC	4																																4
TCACC		1																															1
TCATC		1																															1
TCCAA	1																																1
TCCCA	5																																5
TCCGA	3																																3
TCCTC	1	1																															2
TCTAC	2																																2
TCTCC	1	1	1																														3
TCTCT	2																																2
TCTTC	1																																1
TGAGG	5																																5
TGCCC		1	2																														3
TGCTG	3																																3
TGGAT	4																																4
TGGTT	1																																1
TGTGA	1																																1
TGTTG	2																																2
TTCCC	2																																2
TTCGA	1																																1
TTCTC	2																																2
TTCTT	2																																2
TTGAG	1																																1
TTGGA		4																															4
TTGGG	2																																2
TTTGG	2		1																														3
TTTTC	5																																5
TTTTG	2																																2
AAAAAC		2																															2
AAAAAG			1																														1
AAAACC	1	1	1																														3
AAACCA		2	1																														3
AAACCC		1																															1
AAATCC		2																															2
AAATGA	1																																1
AAATGC	1																																1
AACCCA		1																															1
AACCCT	1																																1
AACCTC	1																																1
AAGAGA	1																																1
AAGAGG	1																																1
AAGCAG	3	4																															7
AAGCCA			1																														1
AAGGAG	2			2																													4
AAGTAG		2																															2
AATCAT	1																																1
AATCCC	1									1																							2
AATGGG			1																														1
AATTGG		2																															2
ACACCG	1																																1
ACACCT						1																											1
ACAGAG				1																													1
ACAGCA					1																												1
ACAGCC								1																									1
ACAGGC	1																																1
ACATAC	1																																1
ACCAAC				1																													1
ACCCAG		1																															1
ACCCAT				2																													2
ACGAGG	1																																1
AGAAAG	1		5																														6
AGAAGG	1		1																														2
AGAGAA		2																															2
AGAGAC				1																													1
AGAGCA	2																																2
AGAGGA		1																															1
AGATGG		1																															1
AGCACC	2																																2
AGCAGG	2	2		1																													5
AGCAGT		1																															1
AGCCAC		1			2																												3
AGCGGC	2																																2
AGGAAA		1	2																														3
AGGACC		2																															2
AGGAGA	1																																1
AGGAGC	1	1	2																														4
AGGCAC	2																																2
AGGCAG	1																																1
AGGCAT		3																															3
AGGGCA	1																																1
AGGGTT	1																																1
ATAACC			1																														1
ATAGAA		2																															2
ATATAA		1																															1
ATATAG	1																																1
ATCAAA				2																													2
ATCCAC	1																																1
ATCGTC						3																											3
ATCTAT	2																																2
ATGAAG			1																														1
ATGGCA		1																															1
ATGGGA	3																																3
ATGTGC		1																															1
ATTCCC	1																																1
ATTGGA		1																															1
ATTTTG	1																																1
CAAAAC		1																															1
CAAATC	1																																1
CAACAG	5			6																													11
CAAGCT				1																													1
CAATGA		1																															1
CACAGC					2																												2
CACCAA		4																															4
CACCAT	1	3																															4
CAGAGG	1																																1
CAGCAA	1				2																												3
CAGCCA	1																																1
CAGCCC	2																																2
CAGGAG						2																											2
CAGGCA	2																																2
CAGGGA				1																													1
CAGTCC	1																																1
CATCGC			1																														1
CATGCC										1																							1
CATGGG	2																																2
CATTAC	1																																1
CATTTC	2																																2
CCAACA	1	1		2				1																									5
CCACTG				2																													2
CCATAA			1																														1
CCCACA			1																														1
CCCACT	1																																1
CCCATA			1																														1
CCCATT	3																																3
CCCTAA	1																																1
CCCTCA		1																															1
CCCTCT	5																																5
CCGACC		1																															1
CCGACG			1																														1
CCGGCT	1	1	1																														3
CCTCAG					6																												6
CCTCCA	2	2																															4
CCTCTC	2																																2
CCTTCC	1																																1
CGAGTT		1																															1
CGTGAG					2																												2
CTCACG						1		1																									2
CTCCCT	1																																1
CTCCGT	1																																1
CTCCTG	2																																2
CTCCTT					3																												3
CTCTCC	2	2																															4
CTCTTC		1																															1
CTCTTT			1																														1
CTGCTA	4	1																															5
CTGCTC		1																															1
CTGCTT		1																															1
CTGGAC		2																															2
CTTCCT			1																														1
CTTCTC	1	1																															2
CTTCTG			2																														2
CTTTCT		2	1																														3
GAAAAG	2	1																															3
GAAAGA	1					1																											2
GAAGAG	4	1																															5
GAATCT	1																																1
GACGAG			2																														2
GAGAGC	1																																1
GAGAGG	6	2																															8
GAGCAG	1																																1
GAGCCC	2																																2
GAGGAA	2				1																												3
GAGGAC		1																															1
GAGTCG	1																																1
GATGAA			1																														1
GATGAG		1																															1
GCACCA		1	1																														2
GCAGAA			1																														1
GCAGGA	1					1																											2
GCAGTA		2																															2
GCCAAA		1																															1
GCCACC	1																																1
GCCATT		1																															1
GCCTCC		1																															1
GCTCTT			1																														1
GCTGTG	1																																1
GCTTCC		1																															1
GCTTCT					1																												1
GGAAAA	1																																1
GGAACA			1																														1
GGACCT		2																															2
GGAGAA		5																															5
GGATGA			2																														2
GGGAAT		2																															2
GGTAGG	1																																1
GGTCAC	1																																1
GGTTCA	1	2	2																														5
GGTTTT	1																																1
GTTGCT				1																													1
TAATTG	2																																2
TAGAGG		1																															1
TATAGA	1																																1
TCACCA		1																															1
TCACCC		1																															1
TCACCT				1																													1
TCCAAC	1																																1
TCCATT	1																																1
TCCCAA					2																												2
TCCCAC	1																																1
TCCCCA	1																																1
TCCGAC		2																															2
TCGAGA		1																															1
TCTATA	2																																2
TCTCGG	3																																3
TCTCTT	3																																3
TCTTCC	1	2	2																														5
TCTTCG	2																																2
TCTTTC		4																															4
TGAAGG			3																														3
TGAATG		1																															1
TGAGAC			1																														1
TGATGT	1																																1
TGCGAG	1																																1
TGGAAC		1																															1
TGGAGC			3																														3
TGGCAA	2																																2
TGGGAC		2																															2
TGGTTT		1																															1
TGTGGC	3																																3
TGTTCT	1																																1
TGTTGC	2																																2
TGTTGG	2																																2
TTCATC			1																														1
TTGCCA	2																																2
TTGCTG	2																																2
TTGGTG	1					1																											2
TTGTAG		1																															1
TTTATT	1																																1
TTTCCC		2																															2
TTTCTA				1																													1
TTTTCC		1																															1
TTTTCT		1																															1
TTTTTG	1																																1
Frequency of classified repeat types (considering sequence complementary)
-------------------------------------------------------------------------
Repeats	5	6	7	8	9	10	11	12	13	14	15	16	17	18	19	20	21	22	23	24	25	26	27	28	29	30	31	32	33	34	35	36	total
A/T	-	-	-	-	-	5237	3020	2220	1683	1066	616	326	180	110	55	58	22	30	25	26	11	11	8	3			1			1		3	14712
C/G	-	-	-	-	-	129	110	39	25	16	5	5	8	5	3		1		3		1	2											352
AC/GT	-	241	138	97	57	42	41	19	4	3	9	10	3	3	1	1	1		1														671
AG/CT	-	1872	1014	605	313	183	129	126	49	31	27	10	13	13	6	6		5		1													4403
AT/AT	-	723	547	378	252	165	92	87	20	15	16	12	8	4	4	2					2												2327
CG/CG	-	5	10																														15
AAC/GTT	222	88	32	28	4	3	7	2	1	5		1		1																			394
AAG/CTT	1197	434	186	164	49	68	21	12	18	10	10	1	1	1											1								2173
AAT/ATT	218	163	95	48	10	9	5	6	7	8	2	2	4	2	2	2	1																584
ACC/GGT	468	186	84	35	12	2	7		2																								796
ACG/CGT	90	17	11	9	5	4	1	5																									142
ACT/AGT	154	77	16	18	2	5	6	1	2		1										1												283
AGC/CTG	505	231	144	80	16	22	11	6	3	3																							1021
AGG/CCT	475	197	68	30	1																												771
ATC/ATG	469	180	81	69	17	8	10	4	3	4	4	4	1	2	2				1														859
CCG/CGG	120	48	27	16	1	2																											214
AAAC/GTTT	20	10	3	2																													35
AAAG/CTTT	48	23	5	6	2		2	2		3																							91
AAAT/ATTT	50	11																															61
AACC/GGTT	4	2																															6
AACG/CGTT	2																																2
AACT/AGTT	4	3			1																												8
AAGC/CTTG	2	2																															4
AAGG/CCTT	12	21		2																													35
AATC/ATTG	1																																1
AATG/ATTC	5			1																													6
AATT/AATT	8																																8
ACAG/CTGT	7	5	2																														14
ACAT/ATGT	33	6	3	2	7																												51
ACCG/CGGT	7	1																															8
ACCT/AGGT	6		2																														8
ACGC/CGTG	2	1																															3
ACGG/CCGT	5		1																														6
ACGT/ACGT	3	2																															5
ACTC/AGTG	1	1	2	5	2																												11
ACTG/AGTC	2	2																															4
AGAT/ATCT	17	13	1	3	9	1	2																										46
AGCC/CTGG	12	14	4	2																													32
AGCG/CGCT	9	1																															10
AGCT/AGCT	18	1																															19
AGGC/CCTG	18	21		4	1																												44
AGGG/CCCT	28	14	8																														50
ATCC/ATGG	28	15		2	1																												46
ATCG/ATCG	6																																6
ATGC/ATGC	3	1																															4
AAAAC/GTTTT	2																																2
AAAAG/CTTTT	15		9																														24
AAAAT/ATTTT	1																																1
AAACC/GGTTT	4	2	3																														9
AAAGG/CCTTT		1																															1
AAATT/AATTT	2																																2
AACAC/GTGTT	4																																4
AACCC/GGGTT	4	1	1																														6
AACCT/AGGTT		1																															1
AACTC/AGTTG	1																																1
AAGAC/CTTGT		1																															1
AAGAG/CTCTT	15	8	3	2																													28
AAGGC/CCTTG	1	1																															2
AAGGG/CCCTT	8	1	1																														10
AATCC/ATTGG	8	7																															15
AATCG/ATTCG	1																																1
AATCT/AGATT		2																															2
AATTC/AATTG		1																															1
ACAGC/CTGTG	5																																5
ACAGG/CCTGT	5	1																															6
ACATC/ATGTG	4																																4
ACCAG/CTGGT	1																																1
ACCCC/GGGGT	1	2																															3
ACCCG/CGGGT		1																															1
ACCCT/AGGGT	4		1																														5
ACCTC/AGGTG	11	1																															12
ACCTG/AGGTC	2																																2
ACTCC/AGTGG	1	2	2																														5
ACTCT/AGAGT	4																																4
ACTGG/AGTCC	2																																2
AGAGC/CTCTG	3																																3
AGAGG/CCTCT	20	5	2																														27
AGATC/ATCTG	2																																2
AGATG/ATCTC		1																															1
AGCAT/ATGCT	2	3																															5
AGCCC/CTGGG	1																																1
AGCCT/AGGCT	4																																4
AGCTC/AGCTG	3																																3
AGGAT/ATCCT	5																																5
AGGCC/CCTGG	2																																2
AGGCG/CCTCG	3	3																															6
AGGGC/CCCTG	1	3	2		1																												7
AGGGG/CCCCT	2																																2
ATATC/ATATG	2																																2
ATCCC/ATGGG	5																																5
ATCCG/ATCGG	3																																3
ATGCC/ATGGC	4																																4
CCCGG/CCGGG	1																																1
AAAAAC/GTTTTT	1	2																															3
AAAAAG/CTTTTT		1	1																														2
AAAAAT/ATTTTT	1																																1
AAAACC/GGTTTT	2	5	2																														9
AAAAGG/CCTTTT	3	3	2																														8
AAAATC/ATTTTG	1			2																													3
AAAATG/ATTTTC	1																																1
AAACCC/GGGTTT		2																															2
AAAGAG/CTCTTT	6	8	7			1																											22
AAAGCC/CTTTGG		1	1																														2
AAAGGG/CCCTTT		2																															2
AAATAG/ATTTCT		2		1																													3
AAATAT/ATATTT		1																															1
AAATCC/ATTTGG	1	2																															3
AAATGC/ATTTGC	1																																1
AAATGG/ATTTCC	3																																3
AACAAG/CTTGTT	1																																1
AACACC/GGTGTT	4	5		3		1		1																									14
AACAGC/CTGTTG	10			7	3																												20
AACAGG/CCTGTT			1																														1
AACATC/ATGTTG	1																																1
AACCAT/ATGGTT			2																														2
AACCCT/AGGGTT	3																																3
AACCTC/AGGTTG	1																																1
AACCTG/AGGTTC	1	2	2																														5
AACTAC/AGTTGT		1																															1
AACTCC/AGTTGG	1																																1
AACTCG/AGTTCG		1																															1
AACTGG/AGTTCC		1																															1
AAGACG/CGTCTT	2																																2
AAGAGC/CTCTTG	2		1																														3
AAGAGG/CCTCTT	8	5	3		1																												17
AAGATG/ATCTTC			3																														3
AAGCAG/CTGCTT	3	5	3		1																												12
AAGCGG/CCGCTT		1																															1
AAGCTC/AGCTTG				1																													1
AAGGAG/CCTTCT	5	6	1	2	3																												17
AAGGGC/CCCTTG	1																																1
AAGGGG/CCCCTT	1																																1
AAGGTG/ACCTTC			3	1																													4
AAGTAG/ACTTCT		2																															2
AATCAT/ATGATT	1																																1
AATCCC/ATTGGG	1				2					1																							4
AATCTG/AGATTC	1																																1
AATGAC/ATTGTC		1																															1
AATGGC/ATTGCC	4	2																															6
AATGGG/ATTCCC	7	2	1																														10
AATGGT/ACCATT	1																																1
AATGTG/ACATTC		1																															1
AATTAC/AATTGT	2																																2
AATTCC/AATTGG		3																															3
ACACAT/ATGTGT	1																																1
ACACCC/GGGTGT			1																														1
ACACCG/CGGTGT	1																																1
ACACCT/AGGTGT						1																											1
ACAGAG/CTCTGT				2																													2
ACAGCC/CTGTGG	5	1			4			1																									11
ACAGGC/CCTGTG	5																																5
ACAGGG/CCCTGT				1																													1
ACATCC/ATGTGG	1																																1
ACATGC/ATGTGC		1																															1
ACCAGC/CTGGTG	2	1	1																														4
ACCAGG/CCTGGT		2																															2
ACCATC/ATGGTG	1	4																															5
ACCCAG/CTGGGT		1																															1
ACCCAT/ATGGGT			1	2																													3
ACCCCG/CGGGGT		1																															1
ACCCCT/AGGGGT	1																																1
ACCCTC/AGGGTG		2																															2
ACCGAG/CGGTCT	3																																3
ACCGCC/CGGTGG	1																																1
ACCGTG/ACGGTC	1																																1
ACCTCC/AGGTGG	2	2																															4
ACCTCT/AGAGGT		1																															1
ACCTGG/AGGTCC		4																															4
ACGAGG/CCTCGT	1	1	2																														4
ACGATG/ATCGTC						3																											3
ACGCCG/CGGCGT			1																														1
ACGCTC/AGCGTG					2	1		1																									4
ACGGAG/CCGTCT	1																																1
ACTCCC/AGTGGG	2																																2
ACTCCG/AGTCGG	1	2																															3
ACTCGC/AGTGCG	1																																1
ACTGAG/AGTCTC			1																														1
ACTGCC/AGTGGC				2																													2
ACTGCT/AGCAGT	4	4																															8
ACTGGG/AGTCCC	1	2																															3
AGAGCG/CGCTCT	1																																1
AGAGGC/CCTCTG	2																																2
AGAGGG/CCCTCT	16	4																															20
AGATAT/ATATCT	6																																6
AGATCG/ATCTCG		1																															1
AGATGG/ATCTCC		1																															1
AGCAGG/CCTGCT	7	4	2	1		3																											17
AGCCCC/CTGGGG	2																																2
AGCCCG/CGGGCT	2																																2
AGCCGG/CCGGCT	1	1	1																														3
AGCCTC/AGGCTG					6																												6
AGCGGC/CCGCTG	2																																2
AGCTCC/AGCTGG			3																														3
AGGATG/ATCCTC		1	2																														3
AGGCAT/ATGCCT		3																															3
AGGCGG/CCGCCT		1																															1
ATCCCC/ATGGGG	1																																1
ATCGCC/ATGGCG			1																														1
ATGCCC/ATGGGC	2									1																							3
