# Supplementary material for: RNA-seq Transcriptome Analysis of Panax japonicus, and Its Comparison with Other Panax Species to Identify Potential Genes Involved in the Saponins Biosynthesis
Source: Front Plant Sci. 2016 Apr 12;7:481. doi: 10.3389/fpls.2016.00481 (PMC4828455; doi:10.3389/fpls.2016.00481)
Supplement: TABLE S5 — Unigenes from the P. japonicus transcriptome assembly grouped in six different gene clusters by k-mean clustering analysis. [file Table_5.XLSX]

## Sheet: Cluster1
Unigenes	[Flower](FPKM)	[Leaf](FPKM)	[Rhizome_Y](FPKM)	[Rhizome_O](FPKM)	[secRoot](FPKM)
TR12826|c0_g1	0	0	4.54	3.8	3.93
TR14136|c0_g1	0	0	4.91	1.37	9.44
TR14309|c0_g1	0	0	7.28	4.27	4.62
TR15970|c0_g1	2.51	0	16.01	6.26	3.69
TR17979|c0_g1	0	0	6.4	5.36	3.69
TR19372|c0_g1	1.29	0	13.76	0	9.7
TR20407|c0_g1	1.33	0	6.76	18.9	16.9
TR22716|c0_g1	1.36	0	5.21	5.33	2
TR22858|c0_g2	0	0	4.37	7.3	12.61
TR23343|c0_g1	2.02	1.06	3.45	7.22	16.91
TR23343|c0_g2	4.04	0	5.18	5.78	11.94
TR23379|c0_g1	0	0	28.24	31.48	99.51
TR23888|c0_g1	0	0	26.88	22.45	25.84
TR24819|c0_g1	0	0	6.37	1.78	4.28
TR25567|c0_g1	2.23	0	19.02	15.92	4.39
TR25567|c0_g2	2.23	0	9.51	11.15	5.48
TR26325|c0_g1	2.13	0	1.81	10.63	4.18
TR28325|c0_g1	0	0	1.95	3.81	10.12
TR28619|c0_g1	1.4	0	16.66	21.92	30.87
TR29499|c0_g1	0	0	16.84	29.61	60.21
TR29694|c0_g1	0	0	3.03	5.07	5.24
TR30081|c0_g1	4.25	0	7.31	3.06	8.43
TR30118|c0_g1	0	0	3.35	2.81	10.63
TR31168|c0_g1	4.45	0	11.14	12.95	13.16
TR328|c0_g1	0	0	5.71	4.78	3.29
TR35769|c0_g2	4.01	0	13.78	14.39	21.84
TR35978|c0_g1	1.83	0	14.78	13.03	28.7
TR36335|c0_g1	0	0	4.15	8.12	3.99
TR36446|c0_g1	4.42	0	17.85	4.72	14.62
TR36587|c0_g1	1.63	0	8.32	8.13	11.99
TR38458|c0_g1	0	0	18.28	18.33	6.33
TR39876|c0_g1	0	0	3.62	3.02	6.26
TR40555|c0_g1	1.98	0	9.27	8.47	9.23
TR40800|c0_g1	4.95	0	11.23	8.27	15.72
TR42365|c1_g1	0	0	16.83	2.17	11.94
TR42365|c1_g2	0	0	15.7	4.58	22.34
TR43052|c0_g2	0	0	3.9	1.63	6.19
TR43147|c0_g1	2.87	0	13.02	30	7.51
TR44294|c0_g3	1.35	0	8.03	2.88	3.97
TR45033|c0_g1	2.49	0	3.08	4.98	5.44
TR47480|c0_g2	0	0	2.48	4.14	5.71
TR48097|c0_g2	3.39	0	12.99	15.71	5.82
TR49234|c0_g1	2.76	0	4.72	15.8	10.89
TR49862|c0_g1	0	0	8.22	9.83	8.12
TR50569|c1_g1	2.17	0	3.7	4.65	12.82
TR51171|c0_g1	1.18	0	6.93	9	24.86
TR51475|c0_g1	2.6	0.48	17.59	14.35	8.03
TR51532|c1_g1	1.95	0	17.14	4.26	2.77
TR52229|c0_g5	2.74	0	7.04	11.77	1.35
TR53573|c0_g2	2.34	0	6.89	14.17	16.97
TR55025|c2_g1	2.17	0.28	3.23	6.19	3.72
TR55856|c0_g1	0	0	7.19	2.24	6.46
TR55939|c1_g1	0.78	0	7.56	8.98	13.33
TR55996|c0_g2	3.7	0	5.94	2.39	15.34
TR56320|c0_g1	0.81	0	14.39	18.96	32.41
TR56320|c1_g1	2.46	0	15.84	25.87	33.89
TR56384|c0_g1	4.63	0	0	19.97	25.27
TR56563|c0_g2	0.56	0	7.18	4.01	4.83
TR56781|c0_g2	3.39	0	17.43	9.72	6.7
TR60102|c0_g2	0.8	0	14.51	6.09	9.28
TR60142|c0_g1	0.38	0	9.02	20.14	58.4
TR60374|c1_g3	3.62	0	13.44	20.03	20.82
TR61069|c0_g1	3.32	0	17.12	15.45	13.5
TR61069|c0_g2	3.79	0	16.27	13.6	9.38
TR61610|c0_g1	0.82	0	4.5	5.23	10.39
TR61725|c0_g1	1.86	0	2.37	8.62	4.11
TR61961|c1_g1	0.84	0	11.09	7.65	18.35
TR62141|c0_g1	3.84	0	31.13	8.78	28.26
TR62522|c0_g1	1.49	0	14.62	15.83	13.13
TR62882|c0_g1	0.4	0	25.34	8.98	31.25
TR63168|c1_g2	2.07	0	17.14	27.16	72.09
TR63168|c1_g3	0	0	10.66	0	8.61
TR63974|c0_g1	1.29	0.14	7.04	8.48	12.42
TR64095|c0_g1	2.05	0	12.39	14.04	15.92
TR64269|c0_g2	0	0	38.63	8.8	20.25
TR64321|c0_g2	0	0	4.21	4.7	26.69
TR64576|c0_g4	4.82	0	18.65	18.71	14.29
TR65752|c0_g1	2.15	0	16.84	11.46	42.4
TR65789|c1_g5	0	0	13.7	13.77	39.5
TR65802|c0_g3	0	0	10.75	5.99	0
TR66344|c0_g1	5.55	0	7.89	15.86	23.67
TR66501|c0_g1	4.06	0	21.96	25.07	13.76
TR66789|c0_g3	0	0	14.18	33.19	8.17
TR66872|c0_g2	1.01	0	2.57	6.09	3.7
TR68483|c0_g4	2.64	0	4.51	13.21	9.1
TR68597|c2_g2	3.75	0	11.2	4.02	10.15
TR68603|c1_g6	0	0	7.7	2.15	8.88
TR68603|c1_g7	0	0	4.69	1.96	6.76
TR68686|c0_g2	3.88	0	3.3	4.84	14.27
TR68765|c5_g2	2.59	0	6.64	7.41	8.93
TR69804|c0_g1	1.76	0	8.96	3.75	4.3
TR71839|c0_g1	0	0	7.24	12.1	0
TR74048|c0_g1	0	0	6.06	15.2	10.48
TR74843|c0_g1	4.43	0	3.81	3.19	8.8
TR75543|c0_g1	0	0	4.66	2.79	4.61
TR88974|c0_g1	0	0	10.58	2.21	3.05
TR891|c0_g1	0	0	19.28	6.05	8.34
TR95396|c0_g1	0	0	48.69	40.68	52.13
TR9895|c0_g1	0	0	3.08	2.58	5.33

## Sheet: Cluster2
Unigenes	[Flower](FPKM)	[Leaf](FPKM)	[Rhizome_Y](FPKM)	[Rhizome_O](FPKM)	[secRoot](FPKM)
TR39742|c0_g1	11.75	0.12	48.61	33.41	22.86
TR54322|c1_g2	73.08	0.36	40.09	44.98	32.62
TR56921|c0_g1	26.7	1.27	46.83	55.19	31.75
TR57902|c0_g1	47.04	0.36	58.37	41.71	42.08
TR57974|c2_g1	48.46	0.66	29.97	9.98	17.05
TR58457|c0_g1	41.14	0.71	27.29	21.88	22.61
TR60355|c0_g1	11.42	0	32.42	34.37	26.89
TR60511|c0_g1	103.69	0	69.46	66.01	37.44
TR63527|c1_g2	18.06	0	21.46	17.17	37.45
TR65926|c0_g1	28.43	0.26	23.92	7.67	25.69
TR67053|c1_g2	22.23	0	29.44	12.05	13.86
TR68099|c2_g1	113.4	0.66	37.97	14.59	11.86
TR68600|c4_g3	47.83	0	40.11	41.26	26.05
TR71337|c0_g1	22.71	0	74.8	46.5	33.39
TR63573|c2_g1	17.26	0	73.54	22.09	29.86
TR61557|c0_g3	34.42	0	26.71	52.51	29.87
TR68686|c0_g1	13.5	0	16.1	8.97	34.46
TR65837|c0_g1	17.61	0	20.05	19.75	22.09
TR18983|c0_g1	11.26	0	83.83	51.2	115.25
TR29694|c0_g2	13.89	1.46	45.16	23.86	37
TR12065|c0_g1	20.33	0	41.27	43.62	71.38
TR39924|c0_g1	29.34	0	51.72	18.16	45.21
TR87887|c0_g1	20.04	0	75.77	43.17	47.65
TR67841|c1_g1	20.18	0.11	21.7	24.74	19.56
TR60909|c0_g2	33.32	0.38	29.73	39.73	25.58
TR45850|c0_g1	7.26	0.76	29.66	22.77	42.03
TR54610|c0_g1	8.74	0.41	42	15.24	38.33
TR68698|c0_g1	14.19	0	32.6	30.63	35.24
TR68698|c0_g2	28.95	0.06	85.98	53.93	156.17
TR68698|c0_g3	14.61	0	32.9	17.19	39.86
TR43405|c0_g1	66.6	0.26	97.65	88.83	34.26
TR65399|c2_g4	48.68	0	42.43	25.42	25.66
TR65803|c0_g2	34.77	0.48	35.77	26.07	37.22
TR15034|c0_g1	45.67	0	65.96	34.74	87.32
TR15034|c0_g2	22.83	0	43.97	24.52	56.34
TR17120|c0_g1	93.63	0.52	39.8	46.12	20.51
TR35124|c0_g1	29.5	0	67.1	17.96	8.43
TR39549|c0_g1	77.58	0.39	66.84	43.77	16.88
TR39549|c0_g2	117.12	1.04	96.54	66.9	27.28
TR44595|c0_g1	146.27	0.28	32.23	48.13	24.84
TR54948|c0_g1	64.83	0	52.89	42.02	10.67
TR56282|c0_g1	14.33	0.13	65.1	27.47	35.91
TR57841|c0_g1	24.45	0	36.18	18.66	7.55
TR60941|c0_g1	18.77	0.15	41.19	60.09	30.52
TR6197|c0_g1	8.28	0	51.94	57.28	21.78
TR6197|c0_g2	22.08	0	28.33	33.58	19.06
TR63168|c2_g1	24.1	0	64.55	57.74	48.21
TR64380|c0_g1	10.49	0	21.73	50.73	76.91
TR65789|c0_g2	0	0	252.41	56.08	86.58
TR65789|c1_g3	18.12	0	28.77	7.41	22.97
TR66379|c0_g1	20.19	0	24.4	14.17	14.88
TR66422|c1_g2	33.78	0.15	22.78	38.52	21.4
TR66511|c0_g1	5.67	0.17	80.85	33.48	15.06
TR68430|c0_g2	60.17	0.14	41.32	61.38	16.66
TR69727|c0_g1	62.38	1.31	81.04	37.47	12.3
TR92452|c0_g1	29.77	0	76.47	63.95	61.72
TR68038|c0_g1	84.39	0.28	33.79	40.74	7.17
TR58704|c0_g1	89.4	0.2	26.46	36.26	18.42
TR58704|c1_g1	54.86	0.16	58.75	173.7	28.93
TR55591|c0_g1	35.47	0.81	22.87	15.87	29.68
TR8718|c0_g1	19.16	0	28.64	17.12	43.65
TR66897|c2_g3	24.31	0	32.26	39.81	25.55
TR66087|c1_g3	47.45	0	62.68	66.02	57.94
TR55430|c1_g1	28.53	0.42	24.08	21.29	11.82
TR56021|c0_g1	45.52	0	36.19	33.92	15.28
TR57540|c0_g1	25.66	0	54.17	37.12	51.27
TR57701|c0_g1	25.44	0	16.79	18.44	23.08
TR56701|c0_g1	30.34	0.3	21.6	25.85	24.91
TR53917|c0_g1	37.4	0	80.32	40.3	74.78
TR61165|c0_g1	30.69	0	22.79	30.32	19.84
TR66717|c1_g1	34.65	0	42.01	42.76	27.97
TR68508|c0_g1	21.33	0.36	21.29	22.87	19.78
TR68629|c0_g1	29.48	0.06	16.06	20.18	13.18
TR64080|c0_g1	56.92	0	19.53	29.04	24.35
TR62510|c1_g3	11.52	0	32.72	20.14	24.35
TR66836|c1_g4	41.16	0	26.74	33.52	23.6
TR63535|c1_g4	21.45	0	19.47	28.17	26.58
TR64602|c0_g1	56.46	0	18.68	12.51	14.18
TR65562|c3_g2	21	0	25.8	17.33	12.44
TR64604|c0_g1	17.22	0.09	27.28	25.54	48.73
TR66718|c0_g1	19.6	0.18	16.52	19.07	17.54
TR67099|c0_g2	18.7	0	20.63	21.21	22.75
TR67567|c0_g1	44.5	7.61	34.4	18	16.5
TR68003|c0_g2	25.76	15.55	38.84	20.44	57.26
TR67631|c0_g1	11.28	0.16	19.03	14.18	17.15
TR64961|c2_g3	24.51	0	31.58	12.58	64.16
TR62261|c1_g1	16.53	0	51.83	40.75	61.2
TR63425|c0_g2	13.31	0	28.55	29.52	21.87
TR64776|c1_g1	15.15	0	18.17	23.29	21.56
TR68932|c0_g2	13.88	0.14	11.42	12.08	25.36
TR93782|c0_g1	10.65	0	59.73	30.7	63.59
TR63373|c0_g1	20.68	0	16.91	41.67	11.57
TR63491|c0_g1	15.56	0	24.66	31.79	38.12
TR67491|c1_g2	54.38	0	41.21	62.01	54.6
TR59237|c0_g1	37.66	0	36.81	27.63	33.7
TR67814|c0_g2	41.38	0.24	29.05	27.22	23.03
TR63747|c0_g1	22.86	0	57.57	57.81	74.83
TR64928|c0_g2	115.62	0.16	36.57	25.96	29.07
TR67019|c1_g5	99.37	0.29	22.49	30.64	41.49
TR45067|c0_g1	36.86	0	31.32	42.33	41.42
TR61131|c0_g1	26.93	0.27	50.09	42.19	35.15
TR59939|c0_g1	35.28	0.41	69.31	35.15	95.36
TR62248|c0_g2	38.78	37.68	46.81	44.8	72.91
TR59571|c0_g2	33.44	0	26.43	14.77	14.11
TR59571|c0_g3	56.31	0	81.92	32.25	47.23
TR59571|c0_g4	48	0	32.48	31.11	21.92
TR63623|c0_g2	20.63	0.19	18.83	13.46	10.42
TR65047|c0_g2	37.04	0	15.8	21.66	21.12
TR65616|c0_g1	29.42	0.19	21.41	21.87	13.62
TR67951|c0_g1	21.5	0.14	26.76	21.96	23.82
TR69098|c1_g1	24.37	0.11	15.77	14.97	15.14
TR69098|c1_g4	38.48	0.35	21.2	24.42	28.57
TR66113|c0_g1	48.7	0.1	52.48	61.11	45.51
TR62592|c2_g1	36.9	0	42.06	34.33	41.33
TR67216|c0_g2	25.91	0	25.84	26.19	30.97
TR67237|c0_g2	34.7	0.09	41.52	36.47	42.23
TR68597|c1_g1	14.8	0	20.53	23.6	20.56
TR68597|c2_g1	16.19	0	20.53	17.48	26.17
TR57798|c0_g1	28.68	0.15	80.02	88.92	95.22
TR64360|c0_g1	41.11	0.13	41.76	44.43	58.84
TR63450|c1_g1	23.83	0.17	36.82	23.44	26.34
TR63450|c1_g2	15.51	0	20.46	21.2	27.53
TR64380|c1_g1	107	0.66	57.09	85.41	32.92
TR18762|c0_g1	102.91	0.49	73.83	52.45	46.73
TR23618|c0_g1	49.74	0	79.6	59.23	40.79
TR23618|c0_g2	22.28	0	57.07	36.62	28.52
TR23618|c0_g3	31.19	0	98.93	42.99	27.42
TR88565|c0_g1	61.55	1.24	88.99	66.01	29.15
TR88617|c0_g1	27.28	0	52.73	33.76	27.72
TR5007|c0_g1	3.09	0	71.4	59.71	82.33
TR61492|c0_g1	38.07	0.35	39.71	39.05	30.95
TR67908|c0_g2	24.56	0	18.89	21.4	40.06
TR67908|c0_g1	27.47	0	25.48	23.53	36.17
TR55625|c0_g1	42.11	0.24	13.89	18.64	22.3
TR62450|c0_g1	57.19	0	44.25	39.43	41.14
TR58047|c0_g1	33.4	0.35	52.41	45.56	50.42
TR64048|c1_g1	26.62	1.04	39.67	26.73	28.2
TR31629|c0_g1	10.78	0	27.75	12.89	28.44
TR54599|c0_g1	6.72	0	31.17	19.43	20.36
TR57260|c0_g2	3.41	0.13	14.14	36.48	45.97
TR58766|c0_g1	15.9	0.3	19.71	24.16	15.27
TR61149|c0_g1	35.45	0.27	22.89	23.48	25.47
TR64228|c0_g1	10.54	0.16	37.07	18.45	53.47
TR68603|c1_g5	33.09	0.04	43.12	22.26	50.04
TR56092|c1_g3	2.65	0	47.99	32.28	28.97
TR66481|c0_g4	24.74	0.21	32.88	25.53	40.13
TR27356|c0_g1	14.37	1.51	56.58	72.02	46.8
TR58580|c0_g1	37.2	0	36.26	21.13	18.02
TR68322|c0_g3	28.52	0	10.77	21.88	37.76
TR37634|c0_g1	75.47	0	79.71	17.94	68.6
TR64649|c1_g2	59.75	0	53.2	17.56	42.3
TR61014|c1_g1	48.5	0.16	60.78	74.03	89.02
TR19214|c0_g1	19.48	0	20.08	22.37	19.29
TR62826|c1_g1	20.18	0	36.94	42.26	50.55
TR62826|c1_g2	12.38	0	42.57	26.67	24.54
TR60706|c0_g1	16.31	0.16	31.76	30.07	26.58
TR41822|c0_g1	26.58	0	23.68	26.47	26.55
TR30398|c1_g1	13.55	0	26.15	14.58	26.8
TR59049|c3_g1	14.8	0.11	96.78	75.81	102.15
TR66229|c1_g1	14.37	0	39.36	39.09	63.82
TR20060|c0_g1	5.26	0	31.76	26.53	44.48
TR25275|c0_g1	4.53	0	23.21	22.66	51.29
TR63465|c2_g2	38.24	0.42	17.23	58.06	18.59
TR64149|c1_g1	34.65	0.39	34.92	58.77	20.45
TR64149|c1_g2	17.47	0.34	26.58	23.71	12.88
TR64149|c1_g3	38.73	1.21	21.71	47.36	7.18
TR36567|c0_g1	21.77	0	76.96	28.46	51.78
TR61797|c0_g1	18.41	0.1	21.54	27.06	23.48
TR55424|c0_g1	9.57	0	24.35	43.93	99.48
TR29225|c0_g1	18.16	0.15	207.34	31.3	23.17
TR68451|c0_g1	16.56	0	25.19	15.34	16.98
TR68451|c0_g2	30.87	0.36	40.49	34.33	31.27
TR65857|c0_g2	42.04	0.28	51.03	55.8	45.87
TR68322|c0_g2	67	0.1	13.29	11.54	22.72
TR20262|c0_g2	36.58	0	64.17	64.83	36.34
TR63091|c0_g1	112.42	0.28	73.93	40.59	42.91
TR63852|c1_g1	28.69	0	18.29	34	19.86
TR48505|c0_g1	14.87	0.16	19.05	31.3	24.49
TR63133|c2_g1	28.06	0.14	18.3	19.39	13.21
TR68796|c0_g1	30.87	0	37.02	22.11	32.02
TR68796|c2_g1	80.56	1.03	28.5	22.45	40.59
TR42494|c0_g2	93.57	0.41	13.19	20.61	13.4
TR68898|c2_g2	17.02	0.18	24.06	28.72	31.23
TR57040|c0_g1	16.41	0	7.98	21.61	27.49
TR67406|c0_g3	28.87	0.15	43.26	31.32	23.14
TR55362|c0_g2	33.99	0.13	58.05	44.71	64.09
TR65720|c0_g1	28.72	0.73	34.42	54.11	36.28
TR63010|c0_g1	43.97	0.53	40.18	29.45	23.72
TR22818|c0_g1	59.02	0	47.5	10.59	38.34
TR37861|c0_g1	35.13	0.54	56.22	28.71	35.45
TR42847|c0_g1	43.29	0	25.41	29.37	33.34
TR66872|c0_g1	23.67	0.15	18.55	22.65	24.17
TR56384|c0_g2	23.15	0	36.46	58.17	68.8
TR56384|c3_g1	15.12	0	17.58	21.75	25.13
TR56384|c4_g1	43.28	0.18	76.92	75.66	79.92
TR48717|c0_g1	191.48	0.65	159.63	39.55	23.12
TR52341|c0_g1	2.81	0	73.82	17.48	27.49
TR65452|c0_g1	20.62	0.09	37.08	38.42	95.02
TR61028|c0_g1	30.72	0	78.81	22.03	124.13
TR44513|c0_g1	11.71	0.2	39.41	25.52	47.84
TR58864|c0_g1	31.3	0.14	37.99	31.68	46.98
TR4793|c0_g1	10.78	0	61.74	40.38	61.51
TR63893|c0_g1	146.54	1.27	50.14	53.62	40.35
TR63321|c1_g3	20.94	0	32.95	24.77	31.59
TR67507|c1_g2	60.35	0.62	49.36	67.42	41.31
TR67961|c0_g1	39.81	0.58	19.41	23.13	13.04

## Sheet: Cluster3
Unigenes	[Flower](FPKM)	[Leaf](FPKM)	[Rhizome_Y](FPKM)	[Rhizome_O](FPKM)	[secRoot](FPKM)
TR51183|c0_g1	48.03	0.27	249.85	182.56	161.06
TR51426|c3_g1	39.72	0.17	130.97	71.6	101.02
TR54322|c1_g1	45.54	0.63	273.57	193.56	190.7
TR61651|c0_g1	229.3	0.51	189.16	198.96	164.06
TR61952|c0_g1	50.89	0	200.94	115.75	126.05
TR62965|c0_g2	63.56	0.15	139.95	84.24	110.11
TR63099|c0_g1	37.48	0.24	115.38	74.8	90.76
TR8430|c0_g1	44.27	0.25	403.9	287.45	94.49
TR69021|c0_g1	50.81	0.66	64.2	82.14	94.15
TR66894|c5_g2	36.99	0	85.21	117.48	158.85
TR66894|c9_g1	145.3	0	295.57	293.67	439.26
TR68313|c1_g1	50.07	0.25	227.52	129.83	222.84
TR64269|c0_g3	32.19	0	101.53	70.28	81.95
TR65432|c0_g1	106.91	1.3	272.18	220.46	290.22
TR65432|c1_g1	37.16	0	104.42	89.25	73.29
TR66894|c8_g1	113.85	1.45	287.83	288.55	366.89
TR28470|c0_g1	48.22	0	162.5	111.15	131.16
TR55618|c0_g1	42.5	0.37	205.49	136.76	211.7
TR64145|c0_g1	55.76	0.38	137.83	99.54	66.57
TR64269|c0_g1	81.11	0.53	254.51	195.59	228.59
TR68598|c2_g1	36.85	0.59	167.7	100.64	165.85
TR68598|c2_g4	197.09	2.41	573.62	497.06	555.94
TR68598|c3_g1	45.63	0	144.28	113.21	133.63
TR69821|c0_g1	98.51	2	146.42	116.93	86.29
TR46818|c0_g1	154.84	1.06	232.62	194.02	133.49
TR61067|c0_g1	71.39	0.39	157.55	94.27	83.42
TR62262|c0_g1	50.16	0.57	168.36	165.4	60.98
TR43076|c0_g1	889.19	844.34	445.69	560.19	474.9
TR34844|c0_g1	1735.73	1103.42	340.91	410.95	430.03
TR55273|c0_g1	82.7	0	70.43	75.07	89.33
TR65803|c0_g3	243.81	0.65	211.83	245.37	494.57
TR33932|c0_g1	137.79	1.46	301.22	168.14	336.62
TR45427|c0_g1	43.21	0.54	242.3	129.66	48.79
TR54948|c1_g1	376.59	2.25	270.87	201.02	57.29
TR57508|c0_g1	110.73	0.58	143.98	108.13	112.88
TR58098|c0_g1	31.14	0	134.06	128.03	151.05
TR60759|c2_g1	191.88	1.36	101.57	83.45	30.46
TR63168|c1_g4	98.82	0.12	279.17	268.04	303.29
TR63315|c1_g1	66.15	0.43	96.68	47.77	86.8
TR64514|c1_g1	43.42	0.47	120.86	131.15	309.92
TR64514|c1_g2	87.19	0.62	192.27	109.58	222.3
TR64514|c2_g1	72.56	0	161.97	105.42	198.29
TR65789|c0_g1	7.86	0	236.47	70.57	118.8
TR65789|c1_g1	122.71	0.32	266.51	97.11	128.45
TR65789|c1_g2	82.51	0.89	142.44	143.29	266.23
TR55128|c1_g1	119.83	1.79	66.31	55.57	77.2
TR63779|c0_g1	33.19	0.72	71.11	55.19	116.36
TR62963|c1_g2	50.79	0.37	78.36	65.17	130.64
TR64007|c0_g1	95.71	0.5	115.18	94.35	30.37
TR63135|c0_g1	85.35	0.35	184.78	106.45	175.73
TR58558|c0_g1	76.96	0.57	120.64	143.96	182.17
TR59571|c0_g5	57.28	0.36	90.03	80.13	102.64
TR64574|c1_g1	61.64	0.12	77.86	94.35	89.08
TR30606|c0_g1	235.55	0.82	93.02	77.9	73.55
TR33606|c0_g4	46.26	0	159.36	116.48	55.13
TR65577|c1_g1	119.94	0	392.06	225.73	138.59
TR65577|c2_g1	406.8	1.65	819.52	470.39	350.85
TR28852|c0_g1	28.42	0	267.82	223.95	262.03
TR37685|c0_g1	67.87	0.65	403.29	384.23	400.33
TR62824|c1_g1	19.07	0.16	158.77	35.02	329.87
TR6606|c0_g1	19.45	0	178.28	43.75	359.06
TR63506|c0_g1	62.45	0.46	126.14	99.01	139.82
TR59618|c0_g1	42.54	0	223.64	192.32	316.25
TR59618|c0_g2	41.83	0.91	224.32	192.81	322.06
TR64267|c2_g3	99.52	1.16	334.75	289.76	367.7
TR16488|c0_g1	107.72	0	480.37	180.61	211.21
TR43621|c0_g1	76.22	0	131.46	30.37	71.44
TR45831|c0_g1	142.62	3.18	530.89	220.26	305.44
TR61766|c0_g1	250.15	0.87	895.96	362.07	565.23
TR63118|c0_g1	337.73	1.14	407.79	245	445.26
TR61089|c1_g1	44.24	0.48	118.47	123.44	67.75
TR28723|c0_g1	61.64	0	245.62	214.01	329.07
TR28723|c0_g2	39.99	0	208.71	179.53	254.58
TR30398|c0_g1	41.28	0	152.87	91.72	158.41
TR58732|c0_g1	96.9	0.81	455.52	429.62	598.94
TR60499|c1_g1	69.21	0.14	412.97	152.54	352.73
TR56407|c4_g2	234.6	0.86	465.55	244.23	146.79
TR62326|c0_g1	57.02	0.47	73.59	60.32	88.08
TR62996|c1_g1	92.33	0.75	227.35	308.81	232.78
TR62996|c0_g1	68.41	0	67.95	45.07	97.74
TR66386|c2_g1	46.58	0	93.97	144.06	74.37
TR66789|c0_g1	75.93	0	115.17	194.06	94.12
TR54880|c0_g1	22.62	0.64	67.46	168.34	343.18
TR54880|c1_g1	39.42	0.49	112.48	280.1	614.46
TR81953|c0_g1	12.33	0	48.46	86.4	230.82
TR55203|c0_g1	105.3	0.13	114.66	61.32	79.86
TR63004|c0_g1	43.8	0	82.46	53.68	125.37
TR55669|c0_g1	384.54	2.23	1114.04	785.8	712.24
TR49639|c0_g1	89.54	1.02	57.5	107.82	130.33
TR28528|c0_g1	176.3	0.57	80.59	41.18	81.11
TR61846|c2_g1	17.21	0.17	387.54	147.55	427.07

## Sheet: Cluster4
Unigenes	[Flower](FPKM)	[Leaf](FPKM)	[Rhizome_Y](FPKM)	[Rhizome_O](FPKM)	[secRoot](FPKM)
TR53195|c0_g1	12.21	0	9.5	6.15	8.71
TR57974|c2_g2	7.88	0.23	13.37	9.65	8.35
TR70123|c0_g1	13.46	0	5.38	3.94	4.26
TR60187|c0_g1	12.66	0.12	14.06	10.19	4.68
TR67844|c0_g1	12.78	0	13.48	12.31	4.58
TR32526|c0_g1	14.47	0	2.05	4.58	6.3
TR24330|c0_g1	5.8	0	7.41	4.14	4.99
TR21196|c0_g1	13.73	0	7.88	9.87	20.45
TR21196|c0_g2	9.15	0	3.94	6.58	13.63
TR41843|c0_g1	10.64	0	21.83	9.89	24.38
TR48030|c0_g1	11.81	0.21	11.69	11.76	3.08
TR52323|c0_g1	11.08	0.4	12.18	8.75	4.33
TR66894|c6_g1	26.56	0	16.03	28.35	3.56
TR891|c0_g2	6.72	0	14.41	4.82	16.62
TR9895|c0_g2	7.19	0	6.17	5.15	3.56
TR60909|c0_g1	6.2	0	6.33	7.07	3.04
TR35769|c0_g1	16.03	0	20.66	8.63	17.87
TR35978|c0_g2	10.13	0	21.54	10.83	16.77
TR43501|c0_g1	13.02	0	7.47	6.24	6.46
TR60374|c0_g1	31.91	1.01	12.75	5	3.56
TR65802|c0_g2	9.4	0	17.1	14.81	9.86
TR45021|c0_g1	13.63	0	29.53	15.9	2.43
TR77027|c0_g1	195.77	0	0	7.05	0
TR7768|c0_g1	31.16	0	71.69	11.23	2.58
TR7768|c0_g2	10.78	0	46.53	23.32	2.68
TR39055|c0_g1	19.18	0	5.29	5.12	8.92
TR7613|c0_g2	16.15	0	16.61	0	1.6
TR56626|c1_g2	11.9	0	10.16	14.96	8
TR12633|c0_g1	25.66	0	8.85	3.7	0
TR22213|c0_g1	18.31	0.5	2.46	6.18	7.56
TR22928|c0_g1	7	0	3.97	4.16	5.15
TR24715|c0_g1	11.11	0	4.75	9.94	1.37
TR33346|c0_g1	282.22	1.1	1.2	5.68	0.8
TR33656|c0_g3	4.19	0	6.09	5.96	2.93
TR34504|c0_g1	10.81	0	5.87	7.76	2.84
TR35594|c0_g1	27.01	0	16.57	2.77	24.84
TR38944|c0_g2	10.96	0	6.23	5.22	6.29
TR39238|c0_g1	15.32	0	5.31	2.22	3.83
TR40706|c0_g1	21.81	0	6.05	5.85	2.69
TR41553|c0_g1	45.83	0.83	7.28	2.67	18.42
TR42996|c0_g1	19.69	0	13.39	9.12	10.13
TR44914|c0_g1	13.26	0	4.38	4.2	2.16
TR47257|c0_g1	4.93	0	9.07	12.38	4.47
TR486|c0_g1	23.25	0	3.31	1.38	6.67
TR49263|c0_g1	14.13	0.33	4.36	5.25	1.41
TR49523|c0_g1	85.71	0	3.76	5.96	1.93
TR50879|c0_g2	9.15	0	7.26	6.45	4.66
TR50999|c0_g1	22.99	0	40.08	16.81	1.33
TR52657|c0_g1	5.3	0	8.32	8.86	2.59
TR52809|c1_g2	7.86	0	4.48	5.62	3.88
TR53636|c0_g1	11.27	0	3.01	4.81	4.57
TR54496|c0_g1	256.35	1.7	7.84	22.39	6.6
TR54948|c2_g1	21.03	0	9.07	7.58	0
TR55233|c0_g2	38.94	0	4.33	2.42	1.66
TR55233|c1_g1	170.96	0.38	21.95	9.03	3.1
TR57264|c0_g1	21.39	0.29	27.87	15.03	4.99
TR57438|c3_g3	19.32	0	23.13	6.31	12.44
TR59158|c0_g1	21.73	0	10	9.2	2.6
TR59948|c0_g1	11.76	0	4.48	7.57	1.73
TR59973|c0_g1	16.19	0	5.81	15.25	8.7
TR62217|c0_g1	10.54	0	14.15	16.71	16.21
TR62251|c0_g1	33.13	0	15.98	10.77	11.15
TR62262|c1_g1	10.14	0	26.23	43.82	2.52
TR63154|c0_g1	25.9	0.29	9	18	11.49
TR63315|c2_g1	4.89	0	8.44	7.05	2.43
TR63337|c0_g1	24.38	0.13	9.38	15.37	12.04
TR63698|c0_g1	11.93	0	21.3	6.31	6.45
TR65013|c0_g1	48.61	0.46	6.75	6.69	29.51
TR65399|c1_g1	20.85	0	4.72	3.96	5.44
TR65802|c0_g1	6.93	0	24.95	16.3	9.2
TR66846|c0_g1	11.35	0	7.35	7.63	65.55
TR68198|c0_g2	21.45	0	18.67	12.37	9.77
TR68430|c0_g1	35.15	1.84	19.48	16.31	3.46
TR68638|c2_g1	8.74	0	7.44	20.51	23.69
TR70674|c0_g1	4.73	0	8.15	10.21	0
TR8138|c0_g1	4.13	0	15.81	3.68	2.03
TR85912|c0_g1	12.35	0	7.93	6.63	6.1
TR89254|c0_g1	116.16	0	13.67	10.01	0.99
TR63550|c0_g1	29.5	0	13.04	14.55	15.97
TR42488|c0_g1	16.38	0	5.65	4.11	5.1
TR28360|c0_g1	9.13	0	5.68	21.65	13.11
TR63845|c0_g1	9.54	0	4.28	24.13	11.24
TR71788|c0_g1	9.98	0	2.13	7.14	12.3
TR8718|c0_g2	11.97	0	10.23	5.14	11.8
TR40892|c0_g2	21.41	0	16.72	19.7	12.84
TR65560|c0_g1	20.2	0	19.28	19.46	11.12
TR45971|c0_g2	71.57	0	3.24	6.72	4.78
TR53748|c0_g2	66.29	0.97	2.87	9.62	2.55
TR60232|c0_g1	42.62	0.35	8.28	13.86	12.01
TR52924|c0_g1	5.03	0	10.17	7.27	8.96
TR32608|c0_g1	12.22	0	6.92	3.87	4.99
TR58372|c2_g1	9.08	0.66	10.84	16.32	14.1
TR61461|c0_g2	6.01	0.49	7.53	12.12	14.96
TR63622|c0_g1	16.01	0	6.45	10.16	6.45
TR56470|c0_g1	28.11	0.3	10.96	13.54	9.7
TR42711|c0_g1	7.3	0	15.18	9.47	4.12
TR49491|c0_g2	9.27	0	15.13	7.61	16.06
TR6121|c0_g1	6.41	0	5.49	4.59	3.17
TR66209|c0_g2	10.8	0	18.01	13.06	15.95
TR62486|c0_g1	14.29	0.48	5.88	8.86	11.16
TR64727|c0_g1	9.73	0	10.25	7.02	7.41
TR57988|c1_g1	11.7	0	17.41	7.64	14.81
TR66956|c0_g2	10.12	0	14.7	6.36	9.69
TR79043|c0_g1	12.17	0	7.82	4.36	4.51
TR62488|c0_g1	8.51	7.52	8.03	15.48	11.89
TR53465|c0_g1	9.2	0	10.53	9.22	3.72
TR52480|c0_g1	10.86	0	6.45	9.12	5.79
TR49641|c0_g1	5.72	0	6.89	6.62	2.42
TR49641|c1_g1	11.07	0	10.96	2.68	5.3
TR64158|c0_g1	10.58	0.14	9.41	11.84	9.69
TR55025|c0_g2	14.75	0	6.29	2.63	4.53
TR47388|c0_g1	68.38	0	28.27	4.47	10.38
TR64947|c0_g2	8.62	0	8.99	9.11	13.62
TR68161|c0_g2	48.66	1.41	13.96	7.65	0
TR67019|c1_g6	25.77	0.34	15.71	5.64	12.29
TR59571|c0_g1	9.46	0	16.3	10.21	11.75
TR59571|c1_g1	11.02	0	16.94	11.03	16.28
TR63623|c0_g3	5.88	0	8.01	4.19	4.62
TR65047|c0_g1	13.27	0	11.57	11.1	5.68
TR65047|c0_g3	11.02	0	12.06	7.58	4.6
TR65047|c0_g4	17.45	0	10.53	15.54	10.81
TR63535|c1_g6	6.53	0	4.88	10.95	10.24
TR39322|c0_g1	26.61	0	9.06	18.02	13.06
TR55232|c0_g1	10.09	0	7.52	6.04	5.27
TR9177|c0_g1	27.27	0	0	13.98	3.86
TR45056|c0_g1	22.5	0	15.28	18.41	8.26
TR65919|c0_g2	20.65	0.14	12.29	12.71	10
TR65919|c0_g3	6.41	0	7.29	3.05	4.21
TR67216|c0_g1	6.72	0	8.98	8.2	7.58
TR57586|c0_g1	7.4	0	17.38	11	14.79
TR56781|c0_g1	9.16	0	11.58	9.9	11.16
TR68347|c1_g1	50.28	0	4.32	9.18	2.85
TR59128|c0_g1	8.44	0	11.04	20.24	13.6
TR63139|c0_g1	8.35	0	9.05	6.85	10.02
TR33606|c0_g2	9.25	0	7.97	3.33	4.59
TR33606|c0_g3	4.63	0	7.97	13.31	4.59
TR65627|c0_g1	10.43	0	5.04	7.71	6.11
TR67947|c3_g1	23.61	0	12.1	5.75	19.55
TR51019|c0_g1	12.84	0	4.86	9.15	6.3
TR51019|c0_g2	31.48	0.4	6.29	10.36	3.88
TR62450|c0_g3	18.59	0	7.22	1.65	3.79
TR34797|c0_g1	15.03	0	25.92	10.82	14.95
TR20980|c0_g1	17.36	0	7.4	6.19	6.82
TR35862|c0_g1	29.95	0	6.07	4.07	2.8
TR45669|c0_g1	11.6	0	16.36	8.75	12.04
TR47480|c0_g1	6.46	0	12.38	3.46	13.48
TR51497|c0_g1	21.65	0	11.09	1.96	7.49
TR54906|c0_g1	16.18	0	7.98	12.86	9.66
TR58209|c0_g2	14.85	0	4.27	3.57	2.46
TR62837|c0_g1	7.85	0	11.5	8.19	10.82
TR62837|c0_g2	9.67	0	7.94	7.82	7.8
TR65623|c0_g1	6.8	0	18.21	7.64	14.97
TR66753|c1_g1	8.24	0	17.66	12.74	9.12
TR62552|c0_g1	26.58	0.14	13.62	10.43	10.29
TR63133|c1_g1	7.62	0	5.51	16.98	7.18
TR61169|c0_g1	11.16	0	22.93	14.79	7.66
TR63506|c0_g2	13.63	0	9.96	9.73	11.49
TR36446|c0_g2	19.6	0.64	17.71	6.11	13.82
TR94666|c0_g1	12.63	0	18.1	3.02	14.61
TR61014|c1_g2	5.81	0	13.52	3.52	5.69
TR39876|c0_g2	9.64	0	4.94	15.15	17.07
TR22858|c0_g1	10.14	0	4.37	7.3	10.09
TR79199|c0_g1	9.92	0	11.34	21.34	8.17
TR85187|c0_g1	12.43	0	9.27	12.2	27.48
TR38887|c0_g1	9.17	0	18.65	12.37	16.44
TR52229|c0_g1	6.25	0	10.67	20.83	8.2
TR52229|c0_g10	9.31	0	11.93	13.31	6.88
TR52229|c0_g2	13.5	0	3.29	4.13	3.79
TR52229|c0_g3	7.04	0	18.96	6.69	5.18
TR52229|c0_g4	36.7	0	16.59	7.71	21.25
TR52229|c0_g7	9.97	0	6.8	4.27	9.8
TR52229|c0_g8	29.03	0	14.83	15.68	9.11
TR52229|c0_g9	7.31	0	14.02	11.74	8.98
TR18853|c0_g1	9.91	0	7.66	9.63	11.92
TR6496|c0_g1	8.01	0	0	7.65	7.9
TR63091|c0_g2	19.45	0	16.64	13.92	15.07
TR66789|c0_g2	13.27	0	6.81	3.8	2.62
TR46853|c0_g1	9.58	0	2.46	5.78	9.93
TR48505|c1_g1	6.08	0	5.21	10.89	10.51
TR63133|c1_g2	11.25	0	9.55	13.51	10.67
TR61621|c0_g1	165.62	0.64	6.24	2.84	0.3
TR13880|c0_g1	30.87	0	2.64	2.21	7.62
TR33084|c0_g1	23.14	0	6.16	4.13	0.71
TR42494|c0_g1	39.12	0	9.5	10.61	4.11
TR68957|c0_g1	8.96	0	14.1	12.55	18.41
TR46083|c0_g1	5.4	0	11.99	19.78	8.97
TR67406|c0_g2	15.43	0.45	24.19	9.49	15.65
TR44068|c0_g1	20.64	0	3.2	6.7	12.92
TR53761|c0_g1	13.74	0	4.43	7.02	6.43
TR58347|c0_g1	9.31	0	14.91	7.3	9.43
TR16120|c0_g1	18.39	0	7.87	2.2	6.05
TR25882|c0_g1	22.94	0	26.27	8.23	15.15
TR34595|c0_g1	22.97	0	9.16	23.42	18.22
TR34595|c0_g2	5.66	0	3.61	6.05	4.85
TR67830|c0_g2	14.8	0	17.59	16.87	14.71
TR40449|c0_g1	4.47	0	4.56	6.36	4.38
TR66747|c0_g1	6.88	0	5	3.85	3.85
TR48193|c0_g1	10.81	0	6.2	5.43	5.44
TR52184|c0_g1	5.83	0	10.63	5.82	7.35
TR65268|c0_g1	30.32	0	10.87	13.22	16.76
TR63755|c0_g1	22.15	0	8.97	7.87	8.06
TR59915|c0_g4	14.03	0	2.23	6.73	3.29
TR52081|c0_g2	154.63	0.91	22.12	3	3.05
TR52081|c0_g3	78.52	0	25.3	0.85	2.92
TR44780|c0_g1	7.77	0	6.38	8.49	14.35
TR63893|c0_g2	64.64	2.29	13.42	7.38	6.98
TR54542|c1_g1	8.15	0	4.32	10.15	4.74

## Sheet: Cluster5
Unigenes	[Flower](FPKM)	[Leaf](FPKM)	[Rhizome_Y](FPKM)	[Rhizome_O](FPKM)	[secRoot](FPKM)
TR59102|c0_g1	0	25.64	0	0	0
TR52323|c0_g4	0	7.95	0	1.2	0
TR16884|c0_g1	0	123	1.07	1.8	0
TR42612|c0_g1	0	63.94	0	1.37	0
TR47847|c0_g1	0	52.49	0	0.82	0
TR64100|c0_g2	0	53.52	0.24	2.05	0.35
TR66959|c0_g1	0	25.34	0	0.14	0
TR61246|c0_g2	0	17.67	0	0	0
TR46806|c0_g2	7.31	11.52	0	0	3.49
TR47463|c0_g1	4.96	47.28	20.51	2	2.19
TR52809|c1_g1	0.74	11.74	0	0	0
TR62032|c0_g1	0	58.11	0	0.4	0
TR63855|c0_g1	0	65.11	0.75	0.31	0
TR43058|c0_g1	0	49.3	0	0	0
TR37993|c0_g2	0	18.41	0	0	0
TR64961|c2_g1	0	5.08	0	0	6.31
TR63425|c0_g1	0.23	95.95	0	0.71	0.2
TR22340|c0_g1	0	17.21	0	0	0
TR51533|c0_g1	0	13.21	0	0	0
TR83727|c1_g1	0	8.59	0	0	0
TR30409|c0_g1	0	16.75	0	0	0
TR64071|c0_g1	0	23.45	0	0.4	0
TR40410|c0_g1	0.93	32.62	0	0	0
TR17185|c0_g1	0	12.79	0	0	0
TR51628|c2_g1	0	48.16	0	0.59	0
TR52388|c0_g2	0	27.8	0	0	0
TR48310|c1_g1	0	86.59	0	0.28	0
TR87322|c0_g1	0	7.65	0	0	0
TR63657|c0_g2	0	124.94	0	0.18	0
TR22314|c0_g1	0	6.82	0	0	0
TR22314|c0_g2	0	7.52	0	0	0
TR19044|c0_g1	0	21.94	0	0	0
TR25675|c0_g1	0	20.57	0	0	0
TR53577|c0_g1	0	15.76	0	0	0
TR33383|c0_g2	0	4.19	0	0	0
TR59799|c0_g1	0	28.2	0	0	0

## Sheet: Cluster6
Unigenes	[Flower](FPKM)	[Leaf](FPKM)	[Rhizome_Y](FPKM)	[Rhizome_O](FPKM)	[secRoot](FPKM)
TR63527|c1_g1	1.49	0	1.27	4.24	4.01
TR76208|c0_g1	5.39	0	10.09	1.54	1.59
TR22055|c0_g1	0	0	3.94	0	4.54
TR65837|c1_g1	1.61	0	4.13	1.15	1.59
TR35617|c0_g1	0	0	2.48	0	7.14
TR35617|c0_g2	0	0	5.03	0	5.79
TR24678|c0_g1	0	0	2.62	0	0
TR24678|c0_g2	0	0	2.62	0	0
TR24678|c0_g3	3.06	0	0	0	0
TR74803|c0_g1	7.58	0	3.25	2.72	0
TR79511|c0_g1	5.39	0	9.31	0	0
TR52323|c0_g2	2.15	0	5.5	1.53	0
TR8691|c0_g1	1.72	0	0.73	0	2.53
TR25967|c0_g1	2.76	0	2.81	1.18	2.7
TR12710|c0_g1	2.38	0	0	3.4	2.35
TR16554|c0_g1	9.16	0	3.91	0	0
TR16565|c0_g1	12.35	0	4.51	0	0
TR27808|c0_g1	11.26	0	0	0	0
TR52323|c0_g5	6.72	0	3.83	0	0
TR68598|c4_g1	0	0	0	3.89	0
TR71785|c0_g1	10.52	0	4.54	0	0
TR77266|c0_g1	0	0	1.91	0	3.31
TR88757|c0_g1	9.26	0	7.93	0	0
TR90493|c0_g1	12.63	0	0	0	0
TR92145|c0_g1	11.91	0	0	0	0
TR90507|c0_g1	3.69	0	9.5	0	0
TR85565|c0_g1	3.73	0	3.8	0.53	1.83
TR30323|c0_g1	22.75	0	0	1.41	0
TR43083|c0_g1	32.67	0	0	0.57	0
TR50318|c0_g1	20.41	0	0	0.32	0.22
TR31849|c0_g1	13.95	0	0	0.68	2.41
TR49190|c0_g1	23.42	0.39	0.64	1.08	1.85
TR55939|c0_g2	0.87	0	0.74	1.86	2.99
TR74219|c0_g1	0	0	0	5.7	1.31
TR49190|c0_g2	10.84	0	0	0	3.96
TR83179|c0_g1	2.11	0	1.81	3.02	0
TR14436|c0_g1	95.69	0.1	3.7	2.29	0.28
TR14436|c0_g2	65.86	0.21	1.18	1.27	0.58
TR36259|c0_g1	12.62	0	2.72	1.14	3.85
TR60374|c1_g2	11.52	0	1.64	0	4.72
TR91524|c0_g1	3.33	0	0	0	0
TR17734|c0_g1	0	0	2.55	2.13	1.47
TR6308|c0_g1	5.36	0	0	1.28	1.76
TR82573|c0_g1	0	0	3.08	2.58	0
TR33404|c0_g1	14.06	0	3	1.25	0.86
TR84987|c0_g1	9.42	0	0	0	3.71
TR13194|c0_g1	0	0	0	7	3.22
TR16178|c0_g1	7.12	0	3.06	2.56	3.52
TR56349|c1_g2	0	0	0.91	6.47	1.57
TR69774|c0_g1	3.31	0	11.34	0	0
TR10825|c0_g1	4.53	0	0	0	2.23
TR87396|c0_g1	2.39	0	2.05	5.14	2.36
TR93681|c0_g1	0	0	2.62	2.2	0
TR7613|c0_g1	3.23	0	2.77	0	0
TR83552|c0_g1	0	0	0	2.72	5.63
TR10500|c0_g1	4.41	0	0	1.58	3.26
TR11755|c0_g2	0	0	1.46	1.22	1.68
TR12892|c0_g1	4.14	0	4.02	0.42	0.58
TR1310|c0_g1	20.16	0	0	0	0
TR15194|c0_g1	0	0	0	5.1	0.88
TR15194|c0_g2	0	0	0	2.6	0
TR1532|c0_g1	0	0	4.12	3.44	2.38
TR1532|c0_g2	0	0	0	0	0
TR1648|c0_g1	8.22	0	4.69	1.96	0
TR17734|c0_g2	14.88	0	2.55	0	0
TR17971|c0_g1	0	0	1.56	0	0.9
TR17971|c0_g2	1.84	0	0	1.31	2.71
TR17971|c0_g3	0	0	1.57	0	1.81
TR21262|c0_g1	5.26	0	0	0	0
TR21262|c0_g2	25.97	0	0	0	0
TR2186|c0_g1	2.44	0	2.08	0	1.2
TR21935|c0_g1	0	0	0	0	0
TR21935|c0_g2	0	0	0	3.12	1.07
TR23780|c0_g1	7.82	0	1.67	1.4	1.92
TR23945|c0_g1	12.02	0	6.89	2.88	0
TR23945|c1_g1	3.26	0	0	0	1.61
TR25012|c0_g1	1.91	0	1.62	5.1	3.51
TR26297|c0_g1	16.5	0	3.55	0	4.09
TR26786|c0_g1	3.37	0	8.58	1.2	0.27
TR27068|c0_g2	10.09	0.18	0	0	0
TR28553|c0_g1	2.7	0	2.3	2.89	1.99
TR28553|c0_g2	8.11	0	2.3	2.89	0.66
TR30617|c0_g1	0	0	0	2.45	3.38
TR32270|c0_g1	0	0	1.38	6.91	0.79
TR33584|c0_g1	5.71	0	3.64	2.03	2.1
TR37063|c0_g1	21.04	0	1.81	1.52	3.66
TR38424|c0_g1	3.51	0	0.99	2.5	4.02
TR38992|c0_g3	37.09	0.72	0.39	1.63	0.45
TR39743|c0_g2	2.78	0	3.54	2.97	1.02
TR40932|c0_g1	17.15	0	1.04	3.49	1.8
TR41149|c1_g1	23.81	0	0	1.09	0
TR418|c0_g1	3.36	0	0	1.6	1.65
TR418|c0_g2	4.48	0	0.95	0	1.65
TR42224|c0_g1	6.22	0	1.06	6.2	4.26
TR43501|c0_g2	2.95	0	2.52	1.05	5.08
TR486|c0_g2	62	0	1.65	0	3.81
TR50654|c1_g1	2.98	0	5.1	2.13	0
TR50879|c0_g1	3.39	0	0.96	2.41	0.55
TR52657|c0_g2	6.1	0	1.73	1.45	5.6
TR54353|c0_g1	7.5	0	1.59	0	0.92
TR60374|c0_g2	11.68	0	3.54	3.56	2.45
TR63168|c1_g1	0	0	0	0	3.86
TR6358|c0_g1	0	0	0	3.48	0
TR6358|c0_g2	14.51	0	4.17	0	0
TR66379|c0_g3	20.91	0	0	2.49	1.71
TR66846|c1_g1	11.11	0	0	0	6.85
TR68198|c0_g3	0	0	1.19	1	0.69
TR68198|c0_g4	0.58	0	2.46	2.48	2.27
TR70542|c0_g1	9.69	0	3.2	0.38	1.32
TR73229|c0_g1	11.69	0	0	0	0
TR7572|c0_g1	0	0	0	3.06	0
TR7572|c0_g2	4.25	0	3.66	0	4.22
TR79107|c0_g1	0	0	0	13.86	0
TR8138|c0_g2	0	0	3.43	2.87	0
TR84315|c0_g1	7.53	0	0	3.59	0
TR88054|c0_g1	12.18	0	0	1.74	1.2
TR88064|c0_g1	9.01	0	0	3.22	0
TR88219|c0_g1	8.86	0	0	3.19	0
TR89822|c0_g1	3.9	0	3.35	2.8	3.86
TR90920|c0_g1	4.55	0	1.94	1.63	1.12
TR92908|c0_g1	6.48	0	0	3.08	0
TR95230|c0_g1	7.06	0	0	0	0
TR89205|c0_g1	0	0	2.48	4.14	0
TR20734|c0_g1	9.42	0	6.43	1.35	1.85
TR11755|c0_g1	2.44	0	2.07	3.47	4.18
TR63527|c1_g1	1.49	0	1.27	4.24	4.01
TR30654|c0_g1	0	0	5.58	4.67	0
TR82022|c0_g1	0	0	0	0	4.59
TR45354|c0_g1	8.72	0.28	3.7	2.33	2.93
TR56875|c0_g4	5.16	0	3.29	0	3.16
TR47345|c0_g1	3.4	0.25	1.65	2.07	2.38
TR73077|c0_g1	1.63	0	2.77	0	4
TR29111|c0_g1	3	0	3.4	4.28	2.94
TR82968|c0_g1	0	0	4.43	0	2.55
TR22115|c0_g1	5.07	0	4.37	0	5.04
TR14322|c0_g1	14.88	0	0	1.77	2.44
TR22988|c0_g1	9.47	0	6.07	0	0
TR53465|c0_g2	2.9	0	1.65	0.69	0.95
TR41698|c0_g1	1.54	0	9.13	1.64	1.88
TR27676|c0_g1	36.24	0	0	0	0
TR63139|c0_g2	5.04	0	5.73	0	1.65
TR20428|c0_g3	3.77	0	0	1.35	0.93
TR29522|c0_g1	2.01	0	0	2.87	3.96
TR64776|c0_g1	3.84	0	1.64	0	3.78
TR64776|c0_g2	1.92	0	1.64	4.11	2.83
TR63491|c0_g2	5.06	0	1.44	1.2	5.8
TR27483|c0_g1	4.53	0	2.57	1.08	2.22
TR32002|c0_g1	5.82	0	1.41	0.59	4.88
TR55025|c0_g1	0	0	4.07	0	0
TR83820|c0_g1	5.21	0	2.23	0	1.28
TR84178|c0_g1	7.92	0	0	2.26	0
TR12697|c0_g1	0	0	3.31	0	3.82
TR2936|c0_g1	2.94	0	5.01	0	2.17
TR30505|c0_g3	4.77	0	1.35	0	1.56
TR3071|c0_g2	4.42	0	0.94	3.14	2.7
TR68161|c0_g1	0	0	3.69	1.54	1.06
TR68161|c0_g5	0	0	1.84	1.54	2.12
TR791|c0_g1	10.16	0	2.89	1.21	0
TR8955|c0_g1	3.97	0	0	0	5.9
TR15929|c0_g1	0	0	1.39	1.16	3.2
TR15929|c0_g2	1.45	0	0	1.03	2.84
TR16081|c0_g1	1.71	0	3.76	5.6	1.45
TR30649|c0_g1	7.68	0	2.61	2.19	1.5
TR30649|c0_g2	4.73	0	4.07	3.4	0
TR44424|c0_g1	7.63	0	5.55	3.76	1.98
TR52011|c0_g1	8.31	0	3.11	2.71	1.98
TR30081|c0_g2	0	0	0	3.37	6.97
TR4301|c0_g1	6.54	0	5.59	1.56	3.22
TR9531|c0_g1	3.33	0	2.86	0	6.59
TR52197|c0_g1	11.45	0	1.52	4.58	5.6
TR26894|c0_g2	0	0	0	2.18	1.5
TR44494|c0_g1	1.95	0	2.48	2.08	3.33
TR47345|c0_g2	2.29	0	0	0	0
TR83554|c0_g1	8.86	0	0	3.19	2.2
TR39312|c0_g1	9.21	0	1.42	0.6	0.41
TR59261|c1_g4	13.37	0	0.93	2.59	5.53
TR75924|c0_g1	10.51	0	0	0	0
TR33606|c0_g1	0	0	0	3.33	2.3
TR30409|c0_g2	0	1.4	0	0	0
TR30409|c0_g4	0	1.4	0	0	0
TR16139|c0_g1	5.82	0	2.48	1.04	2.86
TR31026|c0_g1	9.6	0	3.27	0	0.94
TR63892|c0_g1	8.74	0	4.99	2.09	0
TR63892|c0_g2	38.79	0.12	1.62	0.56	2.33
TR36899|c0_g1	12.93	0	1.5	1.25	0
TR29591|c0_g1	3.04	0	11.2	3.61	0.99
TR37458|c0_g1	5.97	0	5.8	1.82	3.76
TR4638|c0_g1	4.89	0	0	0	0
TR4638|c0_g2	9.79	0	4.22	0	0
TR58432|c0_g5	3.9	0	0	2.8	1.93
TR58432|c0_g6	11.69	0	3.35	0	7.72
TR6188|c0_g1	0	0	1.78	1.49	1.03
TR6188|c0_g2	2.37	0	0	0.84	2.9
TR68603|c1_g4	5.24	0	2.23	2.8	7.07
TR86421|c0_g1	5.63	0	0	0	1.1
TR92983|c0_g1	0	0	4.21	1.76	1.21
TR35254|c0_g1	4.29	0	3.64	3.05	2.87
TR35407|c0_g1	1.67	0	6.37	1.78	0.82
TR40926|c0_g1	7.67	0	1.18	1.99	2.39
TR88677|c0_g1	0	0	2.92	1.22	2.53
TR17167|c0_g1	6.62	0	0	0	8.17
TR17167|c0_g2	0	0	0	4.74	0
TR23752|c0_g1	0	0	0	4.67	4.83
TR23752|c0_g2	0	0	0	2.33	3.22
TR43499|c0_g1	7.96	0	1.19	2.66	4.12
TR60102|c0_g1	0	0	3.25	0	0
TR35880|c0_g2	6.44	0	3.42	5.73	0.39
TR39718|c0_g1	10.7	0	6.06	1.9	1.75
TR64149|c0_g1	1.9	0	2.42	5.4	2.32
TR26280|c0_g1	1.83	0	0.78	1.95	2.24
TR26280|c0_g2	0	0	0	0	2.27
TR29355|c0_g1	1.58	0	1.34	4.5	5.42
TR75807|c0_g1	4.63	0	5.93	1.65	6.84
TR28428|c0_g1	3.47	0	2.98	2.49	3.44
TR42205|c0_g1	10.26	0	1.94	3.65	1.95
TR48251|c0_g1	9.06	0	1.82	4.55	0.52
TR59367|c0_g1	10.55	0	2.26	1.89	0
TR59367|c0_g2	2.64	0	2.26	0	2.6
TR56407|c4_g1	11.85	0	10.11	0	1.94
TR63278|c1_g1	2.78	0	0	0.99	0
TR20098|c0_g2	0	0	4.07	0	4.7
TR58555|c0_g1	24.66	0	0.47	2.35	1.08
TR38887|c0_g2	0	0	4.05	3.39	2.33
TR78594|c0_g1	0	0	0	0	5.07
TR44335|c0_g1	0	0	1.55	2.6	4.18
TR83618|c0_g1	5.41	0	2.31	0	0
TR46853|c0_g2	0	0	0	3.84	0
TR11864|c0_g1	0	0	2.37	1.99	3.2
TR17432|c0_g1	26.89	0	0	2.41	0
TR32364|c0_g1	21.07	0	0	0	0
TR13898|c0_g1	4.09	0	0	8.8	6.07
TR42142|c1_g1	0.85	0	0.72	0.61	4.16
TR53573|c0_g1	0	0	3.28	0	5.68
TR19555|c0_g1	0	0	1.71	2.39	3.95
TR76095|c0_g1	2.31	0	1.98	0	2.28
TR63133|c3_g1	7.4	0	2.11	1.76	3.64
TR83887|c0_g1	4.28	0	8.5	8.14	0
TR26822|c0_g1	8.3	0	2.35	3.15	1.9
TR15114|c0_g1	4.43	0	0	9.56	4.4
TR68957|c0_g2	0	0	0	2.1	5.79
TR34609|c0_g1	3.03	0	1.29	1.62	2.97
TR75739|c0_g1	3.33	0	2.86	7.17	0
TR7337|c0_g1	3.59	0	0	2.58	1.78
TR44294|c0_g1	0	0	2.12	0	1.22
TR44294|c0_g5	2.47	0	2.11	0	0
TR10680|c0_g1	54.35	0	0	0	0
TR19719|c0_g1	11.64	0	3.98	0	0
TR29950|c0_g1	35.85	0.72	3.52	1.97	0
TR10493|c0_g1	25.17	0	0	0	0
TR25777|c0_g1	49.45	0	0	0	0
TR52081|c0_g1	52.96	0	5.3	0	0
TR3939|c0_g1	11.91	0	7.65	0	2.94
TR92312|c0_g1	0	0	3.22	0	1.86
TR2233|c0_g2	11.16	0	0	8.01	0
TR28902|c0_g1	4.8	0	3.05	3.84	2.49
TR46179|c0_g1	5.79	0	3.18	4.6	1.17
TR12032|c0_g1	3.53	0	3.03	5.07	1.75
TR29068|c0_g1	0	0	4.02	0	0
TR29068|c0_g2	2.89	0	4.95	0	0
